# Supplementary material for: Cnidarian phylogenetic relationships as revealed by mitogenomics
Source: BMC Evol Biol. 2013 Jan 9;13:5. doi: 10.1186/1471-2148-13-5 (PMC3598815; doi:10.1186/1471-2148-13-5)
Supplement: Additional file 6 — Figure S6. Alignment AliMG. Alignments AliMG (3485 positions, 106 taxa) created using the combination MUSCLE + Gblocks. [file 1471-2148-13-5-S6.txt]

106   3485
CN_A_aurit  MTASYFDQFG IVTNSSLMLI LSITFIVLIP GRWQSVIEII YDHWIVLVKD SLGVKGSKYF
CN_Acanell  MAASFFDQFN VVTNSSIMML ILLAVVLLIP TRLQSIQEIV YTHFLGLVKD STANKGTQYF
CN_Acropor  MSGAYFDQFK IVTNSSMMMI LVVVVVLLIP KRWQSLIELI YEHFHGVVKD NLGSEGLRYF
CN_Agarici  MNSAYFDQFK IVTNSSMMMV LVVVVVILIP KRWQSMIELI YDHLHSVVKD NLGSEGLRYF
CN_Alatina  -MSSYFDQFN VITNVSLTLV VCGLIALIVP TRIDTVWLSL VSHWRSLIID NVGKSGLSFL
CN_Anacrop  MSGAYFDQFK IVTNSSMMMI LVVVVVLLIP KRWQSLIELI YEHFHGVVKD NLGSEGLRYF
CN_Astrang  SGSSYFEQFN VVTNSAIMMI LVIFVVLLIP KRWQSFFELV YFHFYYMAKD NLGVEGLKYF
CN_Aurelia  MTASYFDQFG IVTNSSLMLI LSIIFIILIP GRWQSIIEIV YDHWIVLVKD SLGVKGSKYF
CN_Briareu  MAASFFDQFN VVTNSSIMML ILFSVILLIP TRLQSIQEIV YTHFLGLVKD STANKGTQYF
CN_C_frond  -MASYFDQFV IVTNSSLMLL ISIIFILLIP RRWQVVLEIL YDHWVNLIKD SLTSRGLKYF
CN_C_quinq  MIASYFDQFI IITSSSMMSL FSLLFIYLIP TRWQVIMELV YVHWSGLLKD SLGSKGMKYF
CN_Carukia  -VASYFDQFS VITNVSVGFI IFFVCILLVP NRIDVIWSAI ATHWKEVVKD NVGKDGYVFI
CN_Carybde  LINSYFDQFN VVTNVSVGFF LALISFFIIP RRADIVWLSL FSHWKEVIKD NIGSKGNQFV
CN_Cassiop  -MASYFDQFV IVTNSSLMLL ISIVFIFLIP RRWQVVLEIL YDHWVNLIKD SLTSKGLKYF
CN_Catosty  -MANYFDQFT IVTNSSLMLL VSIIITLLIP KRWQIPIEIL YDHWVNLVKD SLGSPGLKYF
CN_Ceriant  ---------- ---------- ---------- ---------- ---------- ----------
CN_Chirone  -MSSYFDQFN VITNVTVGVI LGFIFIVIIP SRVDIIWSGL IEHWYGLIRD NVGKGGVKYL
CN_Chirops  -VASYFDQFN VITNVSISIL FGVFCLLLVP NRVDTVWSML LYHWRELILD NVGKDGIRYL
CN_Chrysao  MTASYFDQFT IITSSSVMLL FSLFFVGLIP TRWQVIIELV YTHWSNLLKD SLGLKGMKYF
CN_Chrysop  MSGGYFDQFK IVTNSSMMMI ITVAVGLLVP TRWQSIIESI YDHFHSVVKD NLGPEGLKYF
CN_Cirripa  -VAGYFDQFK IVTNSSIMMI ITVAVGLLIP NRWQSIIESI YDHLHGVVKD NLGSEGIKYF
CN_Clava_m  -MTSYFDHFI VTTDSLLILL LVLVLYMIIP SRIQSLIEII IDHWTTVVKE NLGDKSEFYI
CN_Colpoph  SGSSYFEQFN VVTNSAIMMF LVIFVVLLIP KRWQSFFELV CFHFYYVAKE NLGVEGLKFF
CN_Coralli  MAASFFDQFN VVTNSSLIML ILLSVVLLIP TRLQSTQEVV YTHFLGLVRD STANKGTQYF
CN_Cratero  MLGSFFDQFI IISNSLIMVL LVPTLGYLVP RRWQVVVEGL YLHWWDNLKI SLGPQAGVYF
CN_Cubaia_  -MASYFDQFN IITNSSLVMI STIIASWLIP GRWQTILEII YDHFVGVVRD SLGPSGYKFL
CN_Cyanea_  MCASYFDQFN IITNSSLMLI VAIFLTFLIP SRWQVITELI YSHWTNLIKD SLGTKGIKYF
CN_D_casta  MAASFFDQFN VVTNSSLMML ILLSAILLIP TRLQAIQEIV YTHFLELVKD STANKGNQYF
CN_D_gigan  MAASFFDQFN VVTNSSLMML ILLSAILLIP TRLQAIQEIV YTHFLELVKD STANKGTQYF
CN_D_molli  MAASFFDQFN VVTNSSLMML ILLSAILLIP TRLQAIQEIV YTHFLELVKD STANKGNQYF
CN_D_putte  MAASFFDQFN VVTNSSLMML ILLSAILLIP TRLQAIQEIV YTHFLELVKD STANKGNQYF
CN_D_suens  MAASFFDQFN VVTNSSLMML ILLSAILLIP TRLQAIQEIV YTHFLELVKD STANKGNQYF
CN_Dendron  MAASFFDQFN VVTNSSLMML ILLSAILLIP TRLQAIQEIV YTHFLELVKD STANKGTQYF
CN_Discoso  MSGAYFDQFK VVTNSSMMMI IAAIVVLLIP DRWQSIIESI YAHFHGVVKD NLGSEGLKYF
CN_Echinog  MAASFFDQFN VVTNSSIMML ILFSVILLIP TRLQAIQEIV YTHFLGLVKD STANKGTQYF
CN_Ectople  -MSSYFDHFI IVSDSLVIMV STIILYVLVP SDYQFIFNKI YNHWSSVVIE NLGREYKFFI
CN_Euplexa  MAASFFDQFN VVTNSSIMML ILFSVILLIP TRLQAIQEIV YTHFLGLVKD STANKGTQYF
CN_Halicly  MLSSFFDQFI IINNSYLMVM VVVLLAYLVP RRWQVLLEGL YQHWWETLQT GLGAHAGLYF
CN_Heliopo  ---------- ---------- ---------- ---------- ---------- ----------
CN_Hydra_m  -MSSYFDHFL IIFDSHLVLI LSIFIIFIIP SRIQLFFEMI INHFFQIVKE NLGNNSQIYV
CN_Hydra_o  -MSSYFDHFL VTFDSHLILI MSVLIXFVIP SRIQLFFEII MNHFSQIIKE NLGNNSQIYL
CN_Hydra_v  -MSSYFDHFL IIFDSHLVLI LSIFIIFIIP SRIQLFFEMI INHFFQIVKE NLGNNSQIYV
CN_Keratoi  MAASFFDQFN VVTNSSIMML ILLAVVLLTP TRSQSIQEIV YTHFLGLVKD STANKGTQYF
CN_Laomede  -MASYFDHFI VTTDSFVIMI SVIVMYMIIP SRFQSVVEMI VEHWSTVIEE NLGDNSKYYL
CN_Leiopat  ---------- ---------- ---------- ---------- ---------- ----------
CN_Linuche  -MGAYFDQFT LITNSMLIMV VVLSILIIVP NRWSQIIELA YGHWQTVVKD NLGKEGVKIF
CN_Lopheli  MSGAYFDQFN IVTNSAVMMG LTVIIVLLIP KRWQSILELT YSHFYRVIED NLGGEGLKYF
CN_Lucerna  MLTSFFDQFI IVNNAWLMLL IAPLLMYMVP RRWQVLVEGL YGHWMETLKT NLGVQAGTYF
CN_Madraci  NSSSYFEQFN IVTNSTIMMT FVIIVVLLIP KRWQSVYECI ENYFYYITMQ NLGGVGLRYF
CN_Metridi  MGAAYFDQFK VVTNSSMMMM LAVAVALLIP NRWQAVMESI YDHFHGLVKD N---SGPQYF
CN_Millepo  -MTSYFDHFI VITDLFFILL SVLMLYVVIP NRFQLVLEKV IIHWEGVILE NLEKKEFRFF
CN_Montast  SGSSYFEQFN VVTNSAIMMS LVIFVVLLIP KRWQSFFELV CFHFYSVAKE NLGVEGLKFF
CN_M_faveo  SGSSYFEQFN VVTNSAIMMS LVIFVVLLIP KRWQSFFELV CFHFYSVAKE NLGVEGLKFF
CN_M_frank  SGSSYFEQFN VVTNSAIMMS LVIFVVLLIP KRWQSFFELV CFHFYSVAKE NLGVEGLKFF
CN_Montipo  MSGAYFDQFK IVTNSSMMMI LVVVVVLLIP KRWQSLIELI YEHFHGVVKD NLGSEGLRYF
CN_Mussa_a  SGSSYFEQFN VVTNSAIMMF LVIFVVLLIP KRWQSFFELV CFHFYYVAKE NLGVEGLKFF
CN_Nematos  MSAAYFDQFK VVTNSSMMML LAVAVALLIP NRWQTIMESI YDHFLGAVKD NLGPEGTKYF
CN_Nemopsi  -MASYFDHFI VTTDSFFILL FVIVLYMIVP GRIQSLVEII LEHWVTVVRE NLGEKTDYYI
CN_Palytho  MCAAYFDQFK IVTNSSMMMI LAVVVSLLIP NRWQSIMESI YSHFHGVVKD NLGAEGLKYF
CN_Paracor  MAASFFDQFN VVTNSSIMML ILLSVVLLIP TRLQSTQEVV YTHFLGLVRD STANKGTQYF
CN_Pavona_  MNSAYFDQFK IVTNSSMMMV LVVVVVILIP KRWQSMIELI YDHLHGVVKD NLGSEGLRYL
CN_Pelagia  MFASYFDQFT LVTNSSLMLL SALVLSYLVP TRWQMVIEAI YTHWSGLIKD SLGQKGLVYF
CN_Pennari  -MSSYFDHFI LTTDSFIILI LTISLYLIIP FRYQYIFEIV LNHWKTVILE NLNKNNIYYF
CN_Pocillo  NSSSYFEQFN IVTNSTIMMT FVIIVVLLIP KRWQSVYECL ENYFYYITVQ NLSNVGLIYF
CN_P_eydou  NSSSYFEQFN IVTNSTIMMT FVIIVVLLIP KRWQSVYECL ENYFYYITVQ NLSNVGLIYF
CN_Porites  MNGAYFDQFK IVTNSSMMMI LAVVVVLLIP KRWQSIIELI YDHLHGVVKD NLGSEGLKYF
CN_Pseudop  MAASFFDQFN VVTNSSIMML ILFSVILLIP TRLQAIQEIV YTHFLGLVKD STANKGTQYF
CN_Renilla  MAASFFDQFN VVTNSSIMML ILLSAILLIP TRLQSTQEIV YTHFLGLVKD STANKGTQYF
CN_Rhizost  -MASYFDQFA IITNSSLMLL GSILVIVLIP SRWQLILETL YIHWVELIND SLGYKGSRYF
CN_Rhodact  MSGAYFDQFK IVTNSSMMMI IAAIVVLLIP DRWQSIIESI YDHFHGVVKD NLGSEGLKYF
CN_Ricorde  MSDAYFDQFK VVTNSSMMMI ITAIVVLLIP DRWQSIIESI YDHFHGVVKD NLGLRGWKYL
CN_Sarcoph  MAASFFDQFN VVTNSSIMMI ILFSIILLIP TRLQAIQEIL YNHFLGLVKD STANKGTQYF
CN_Savalia  MCAAYFDQFK IVTNSSMMMI LAVVVGLLIX NRWQSIMESI YSHFHGVVKD NLGAEGLKYF
CN_Scleron  MAASFFDQFN VVTNSSLMML ILLSAILLIP TRLQAIQEIV YTHFLELVKD STANKGTQYF
CN_Seriato  NSSSYFEQFN IVTNSTIMMT FVIIVVLLIP KRWQSVYEYL ENYFYYITVQ NLGNVGLIYF
CN_S_hystr  NSSSYFEQFN IVTNSTIMMT FVIIVVLLIP KRWQSVYEYL ENYFYYITVQ NLGNVGLIYF
CN_Sideras  MNGAYFDQFK IVTNSSIMML LVVVVVLLIP KRWQSIIELV YDHLHGVVKD NLRIWGVKVF
CN_Sinular  MAASLFDQFN VVTNSSIMML ILFSVILLIP TRLQAIQEII YTHFLGLVKD STANKGTQYF
CN_Stylatu  MAASFFDQFN VVTNSSLMML ILLSAILLIP TRLQSTQEIV YTHFLGLVKD STANKGTQYF
CN_Styloph  NSSSYFEQFN IVTNSTIMMT FVIIVVLLIP KRWQSVYEYL ENYFYYITVQ NLGNVGLIYF
HO_CB1_Pla  MLAAYFDQFN VVTNSSLMML FIIILFWVIP NKWQSVLELI NSVIQSMIKE NLGAQGKRXF
HO_DL49_Co  MLAAYFDQFY VVTNSSLMML FIIILFWAIP NKWQSLLELI NTAIQSMIKE NLGAQGKRYF
PL_BZ10101  MVAAYFDQFN IITNTFFMMS FAVFLFYLVP NRILVGFELI FAHFYTVLKD NLGDKGGNYL
PL_BZ243    MVAAYFDQFN IISNTFFMMS FAVFLFYLVP NRILTGLELI YSHFYTVLKD NLGNKGGNYL
PL_BZ49     MVAAYFDQFN IITNTFFMMS FAVFLFYLVP NRILVGLELI YTHFYTVLKD NLGNKAGNYL
PL_Trichop  MVAAYFDQFN IISNTLFMMS FAVFLFYLIP NRVLTGLELI YSHFYTVLKD NLGNKGGNYL
PO_Agelas_  MLSAYFDQFN IITNSALMMA FVVTVVWLIP NRWQSIIELI HVNIRSVVHD NLGRSGEKYF
PO_Amphime  MLAAYFDQFN VVTNTSMMMV LAVTIFWLIP NRWQSIMELI HLNIRTVVDD NLGKPGQKYF
PO_Aplysin  MLAAYFDQFN IITNSSMMMV IAIMAILLIP RRWQILMEII YLNIRSVVRD NLGAPGEKYF
PO_Axinell  MLAAYFDQFN VITNSAMMMG LVVTMVWLIP NRWQSVVELI HLNIRSVVHD NLGKXGQKYF
PO_Callysp  MLAAYFDQFN IVTNSSMMMG LAVTLFWLIP SRWQSIMEII HFIIRSVVHD NLGKTGEKYF
PO_Chondri  MLAAYFDQFN VITNSSMMMV LAIIMFWLIP RRWQAIMELI YLNIRSVVRD NLGASGDKYF
PO_Cinachy  ---MYFDQFN VVTNSSMMMV LAVTIFWLIP NRWQFIIEFL YINIHSVVQD NLGKVGQKFF
PO_Cortici  MLAAYFDQFY VVTNSSLMML FIIILFWAIP NKWQSLLELI NTAIQSMIKE NLGAQGKRYF
PO_Ephydat  MLAAYFDQFN VVTNSSMMMV LAVTIFWLIP NRWQSIMELI HLNIRSVVHD NLGKPGQKYF
PO_Geodia_  MFAAYFDQFN VITNSSMMMM LAIIISWLIP NRWQFVIEFI YINIHSVVQD NLGKAGQKFF
PO_Halisar  MLAAYFDQFN VITNSSLMMV LAIFMFWLVP RRWQAVMELI YLNLRSVVRD NLGASGDKFF
PO_Igernel  MXVAYFDQFN IITNMSIMAI GVVIILWLIP GXLQIIIEQV TKNIYSLIKE NLGNQGNGYF
PO_Ircinia  MVVSFFDQFN IISNFSIMLV FIIMMFLLIY CKRVTGFRWL LASVRGMVID SFGGSGERYY
PO_Lubomir  MLAAYFDQFN VVTNSSMMMV LAVTIFWLIP NRWQSIMELI HLNIRSVVHD NLGKPGQKYF
PO_Oscarel  MTAAYFDQFN IVTNSSLMML SVITVFWIIP TRWQLVMELI HSVIRTMVKD NLGKEGAKYF
PO_Plakort  MLAAYFDQFN VVTNSALMMV FIVLLFWVIP NRWQSILELI NTIIQSMIKE NLGAQGKHYF
PO_Suberit  MLAAYFDQFN VITNSSMMMV LAVTAIWLIP SRWQSIMELI HSNMRSVVQD NLGQKGQKYF
PO_Tethya_  MLAAYFDQFN VITNSSMMMG LGVAIIWLIP NRWQSIMEII HSNMRSAVHE NLGKLGQKYF
PO_Topsent  MIAAYFDQFN VVTNSSLMMV LAVTIFRLVP NRWQSIMELI YVNIRAVVHD NLGKSGQKYL
PO_Xestosp  MFAAYFDQFN IVTNSSMMMG LAVTIFWLIP NRWQSVMELI HLNIRFVVHD NLGKTGQKYF

            PFVFSLFLLI AWLNVLGLFP YVFTVGTHII VTFGLSLSIL TVVTILGVKN FKADFFSMLM
            TLIITLFVFI AGLNLFGLFP YVFTPTAHII VTFGLSLSIL MAVTILGITR FRWNFASMMM
            PLIVSLFFFI VFLNVLGLFP YVFTPTVHIV VTLGLSFSII IGVTLAGFWR FKGDFFSVFM
            PLIVSLFFFI VFLNVLGLFP YVFTPTVHIV VTLGLSFSII IGVTLAGFWG FKWDFFSVFM
            PGLFGLFILL LVLNLVGFFP YTYTVTAQIV ITFSLSFTIV LSVTLEGIIK FRSMFFSMWM
            PLIVSLFFFI VFLNVLGLFP YVFTPTVHIV VTSGLSFSIV IGVTLAGFWR FKGDFFSVFM
            PFIFSLFFFL VFLNVFGLCP YVFTPTTHII VTLGFSFSII IGVTFAGLWR FKKDFFSILM
            PFVFSLFLLI AWLNVLGLFP YVFTVGTHII VTFGLSLSIL IIVTILGIKN FKADFFSMLM
            TLIITLFTFI AGLNLLGLFP YVFTPTAHIV VTFGLSFSIL IAVTILGITQ FRWDFASMLM
            PFIISTFFLI AFLNLFGLFP YVFTVGTHIV ITFGISLSIL IAVTILGIKN FKLNFFSMLM
            PFIVGLFSLF VWLNVLGLFP YVFTVGTHIV VTFGISFSIL TVVTILGIKN FKADFFSLLM
            PSLMGLFSLL FIVNLLGFFP YVYTIAAQVV ITFTLSFTIV LSITVLGIIK FRASFFSMWV
            VPVLSLFILL LCLNLLGFFP YVYTVTAQVV ITFSLSFSIV LAVTVLGIIN FKQDFFSMWM
            PFIISTFFLV ASLNLFGLFP YVFTVGTHIV ITFGISLSIL IAVTILGIKN FKLNFFSMLM
            PFIFSLFLLI AWLNVLGLFP YVFTVGTHII VTFGISLSIL VVVTILGIKN FKFNFFSMLM
            ---------- ---------- ---------- ---------- ---------- ----------
            PGILSLFIFL LSMNIIGFFP YTYTVTAQVL VTFSLSFTIV LSVTVLGILR FRLDFFSMWM
            PGILSLFILL LILNLLGFFP YTYTVTAQVV VTFALSFTIV MAVTVEGILK FKMDFFSMWM
            PFIVGLFSLF VWLNVLGLFP YVFTVGTHIV VTFGISFSIL TVVTILGIKN FKADFFSLLM
            PFIISLFLFI VFLNVLGLFP YVFTPTVHIV VTLGLSFSIV IGVTLAGIWK FKWNFLSILM
            PFIISLFLFI VFLNVLGLFP YVFTPTVHIV VTLGLSFSIV IGVTLAGIWK FKWNFLSILM
            LPLTSLFMFI LGINLLGFFL YTFPSTTHIS LTFGMALSVW VGVIILGFKN FKSSFFSMFM
            PFILSLFFFL VFLNSFGLCP YVFTPTTHII VTLGFSFSII IGITLSGLLR FKKDFFSILM
            TLIITLFTFI AGLNLLGIFP YVFTPTAHIV ITFGLSLSIL IAVTILGITR FRWDFASMMM
            PFLFCLFFLV GTLNLLGLFP YVFTVMTHIA ITFGFSISIL VAVTILGLYK FKWDFLSLFM
            PFIFSLFLFL AWLNVLGLFP YIFTPTVHII VTFGLSLTIV ISVTIMGILK FRSNYLSMLM
            PFILGLFSIL VWLNILGLFP YVFTVGTHII ITFGLSFSII LSVTILGIKN FKSNFFSLLM
            TFIITLFAFI AGLNLLGLFP YVFTPTAHIV ITFGLSLSIL IAVTILGITQ YRWNFASMMM
            TFIITLFAFI AGLNLLGLFP YVFTPTAHIV ITFGLSLSIL IAVTILGITQ YRWNFASMMM
            TFIITLFAFI AGLNLLGLFP YVFTPTAHIV ITFGLSLSIL IAVTILGITQ YRWNFASMMM
            TFIITLFAFI AGLNLLGLFP YVFTPTAHIV ITFGLSLSIL IAVTILGITQ YRWNFASMMM
            TFIITLFAFI AGLNLLGLFP YVFTPTAHIV ITFGLSLSIL IAVTILGITQ YRWNFASMMM
            TFIITLFAFI AGLNLLGLFP YVFTPTAHIV ITFGLSLSIL IAVTILGITQ YRWNFASMMM
            AFIISLFFFI VFLNMLGLFP YVFTPTVHIV VTLGLSFSII IGVTLAGLWG FEWDFFSILM
            TFIITLFTFI AGLNLLGLFP YVFTPTAHIV ITFGLSLSIL IAVTILGITQ YRWNFASMMM
            FPLLTLFSFI LGVNLLGFFL FTLPTTTHIS ITFGIALSLW LGVVIFGVYK FGLSYFSIFM
            TLIITLFTFI AGLNLLGLFP YVFTPTAHIV ITFGLSLSIL IAVTILGITQ YRWNFASMMM
            PFIFALFFLI GLLNLMGLFP YVFTVATHIA ITFGFSFSIL MAVTILSLRK FGWDFFSLWM
            ---------- ---------- ---------- ---------- ---------- ----------
            LFLSTLFFYL LSINLLGFFI FTLPPTTHIS LTFGLSFFIW LSIIVFGFFN FKSSYLSMFM
            LFLSTLFFYL ISINLLGFFI FTLPPTTHIS LTFGLSSFIW ISIIIFGFFN FKSSYLSMFM
            LFLSTLFFYL LSINLLGFFI FTLPPTTHIS LTFGLSFFIW LSIIVFGFFN FKSSYLSMFM
            TLIITLFVFI AGLNLFGLFP YVFTPTAHII VTFGLSLSIL MAVTILGITR FRWNFASMMM
            LPLLVLFMFV LGLNLLGFFT YTFPPTTHVI ITFGLAFGIW IAVMLFGFYR YKSSFFSMFM
            ---------- ---------- ---------- ---------- ---------- ----------
            PAIFSLFITL VLFNLLGLCP YVFTVPVHIA ITFGISFXII IAVTIMGVLK FKWQFLSMLM
            SFVLSLFFFG VCLNVLGLCP YVFTPTVHII VTLGLSFSII IGVTLAGFWR FKWDFFSVFM
            PFLFSLFFMV AILNVLGLFP YVFTVMTHIA ITFGFSFSIL IAVTVLSIQR FGKDFLSLFM
            SFIVSLFVFL VFLNILGLCP YVFTPTTHII VTLGFSFSIV IGVTFSGFYK FKKDFFSILM
            PFVFTLFIFI VFLNILGLFP YVFTVTVHIV VTLGLSFSIV IGVTLGGLWK FKWNFLSILM
            IPLFCLFLFI FGVNLLGFFT YTFPVTTHVF VTLGVSFGMW LGVIVFGFYN FKVLFLSSLM
            PFILSLFFFL VFLNIFGLCP YVFTPTTHII VTLGFSFSII IGITLSGLLR FKKDFFSILM
            PFILSLFFFL VFLNIFGLCP YVFTPTTHII VTLGFSFSII IGITLSGLLR FKKDFFSILM
            PFILSLFFFL VFLNIFGLCP YVFTPTTHII VTLGFSFSII IGITLSGLLR FKKDFFSILM
            PLIVSLFFFI VFLNVLGLFP YVFTPTVHIV VTLGLSFSIV IGVTLAGFWR FKGDFFSVFM
            PFILSLFFFL VFLNIFGLCP YVFTPTTHII VTLGFSFSII VGITLSGLLR FKKDFFSILM
            PFIISLFIFI VFLNVLGLFP YVFTATVHIV VTLGLSFSIV IGVTLAGLWR FQWNFLSILM
            LPLSALFMFL LGINLLGFFL YTFPSTTHIS ITFGAALSVW LGVIILGFKN FRSSFFSMFM
            PFVLSLFTFI VFLNVLGLFP YVFTPTVHIV VTLGLSFSIV IGVTLGGLWK FKWNFLSILM
            TLIITLFTFI AGLNLLGIFP YVFTPTAHIV ITFGLSLSIL IAVTILGITQ FRWNFASMMM
            PLIVSLFFFI VFLNVLGLFP YVFTPTVHIV VTLGLSFSII IGVTLAGFWG FKWDFFSVFM
            PWLVGLFSLL LWLNVLGLFP YVFTVGTHIV VTFGLSLSII TCVTIMGIKN FKGDFFSLLM
            LPLCTLFLFL FGVNLLGFFT YTFPTTTHIF ITFGLAFSIW LGVIIFGFYN YKLSFFSIFL
            SFIVSLFVFL VFLNILGLCP YVFTPTTHII VTLGFSFSIV IGVTFSGFYK FKKDFFSILM
            SFIVSLFVFL VFLNILGLCP YVFTPTTHII VTLGFSFSIV IGVTFSGFYK FKKDFFSILM
            PLIISLFFFI VFLNVLGLFP YVFTPTVHIV VTLGLSFSII IGVTLAGFWR FKWDFFSVFM
            TLIITLFTFI GGLNLLGLFP YVFTPTAHIV VTFGLSLSIL IAVTILGITQ YRWDYASMMM
            TLIITLFVFI AGLNLLGLFP YVFTPTAHII ITFGLSLSIL IAVTILGITQ YRWNFASMMM
            PFVISLFLLI SCINVLGLFP YVFTVGTHII VTFGLSLSIL LIVTMLGLKN FRLNFFSMLM
            VFIISLFFFI VFLNMLGLFP YVFTPTVHIV VTLGLSFSII IGVTLAGLWG FEWDFFSILM
            AFIISLFFFI VFLNLLGLFP CVFTPTVHIV VTLGLSFSII IGVTLAGLWG FKWDFFSILM
            ALIITIFTFI AGLNLLGLFP YVFTPTAHII ITFGLSLSIL IAVTILGITQ YRWNFASMMM
            PFILSLFTFI VFLNVLGLFP YVFAPTVHIV VTLGLSFSIV IGVTLGGLWK FKFNFLSILM
            TLIITLFAFI AGLNLLGLFP YVFTPTAHIV ITFGLSLSIL IAVTILGITQ YRWNFASMMM
            SFIVSLFVFL VFLNILGLCP YVFTPTTHIV VTLGFSFSIV IGVTFSGFYK FKKDFFSILM
            SFIVSLFVFL VFLNILGLCP YVFTPTTHIV VTLGFSFSIV IGVTFSGFYK FKKDFFSILM
            SFYCFSLFFI VFLNVLGLFP YVFTPTVHIV VTLGLSFSII IGVTLAGFWR FKWDFFSVFM
            TLIVTLFTFI AGLNLLGLFP YVFTPTAHIV VTFGLSVSIL IAVTILGITQ YRWNFASMMM
            TLIITLFTFI AGLNLLGLFP YVFTPTAHIV ITFGLSLSIL IAVTILGITQ YRWNFASMMM
            SFIVSLFVFL VFLNILGLCP YVFTPTTHIV ITLGFSFSIV IGVTFSGFYK FKKDFFSILM
            SFVFCLFIFI GLLNVLGLFP YVFTPTTHII ITFGLSFSIV LGVTILAVLR FKIDFMSMFM
            PFVFCLFIFI GLLCVLGLFP YVFTPTTHII ITFGLSFSIV LGVTILAVLK FKLDFMSMFM
            AFVLSLFILI LFGNGLGLFP YVFTPTVHMV ITLGLSFAII VGTTLAGLIT FRFNFFSILM
            AFVLSLFVLI LFGNGLGLFP YVFTPTVHMV ITLGLSFAII VGTTLSGLIT FRLNFFSILM
            AFVLSLFILI LFGNGLGLFP YVFTPTVHMV ITLGLSLTII IGTTLAGLIT FRFNFFSILM
            AFVLSLFILI LFGNGLGLFP YVFTPTVHMV ITLGLSFAII MGTTLSGLIT FRLNFFSILM
            PFIISLFIFI AILNILGLFP YVFTPTAHII MTFGLSLSIL IAVTLLGIFT FKSNFLSLLM
            PFVLSLFLFI ALLNVLGLFP YVFTPTAQIV VTFGLSLSII IGVTILGLTA FKSNFLSILV
            PLVLSLFLYI GMLNILGLFP YIFTPTVHIV ITFGLSLSIL IGVILLGIIK FKWNFLSIFM
            PFVLSLFIFI AILNILGLFP YVFTPTAHIV MTFGLSLSIL IAVTLLGFTT FKLNFLSILM
            PFVLCLFIFI VMLNVMGLFP YVFTPTVHIV VTFVLSFSIL MGVTLLGFIT FKFNFLSILT
            PFVISLFIFI AMLNTLGLFP YVFTPTVHIV ITFGLSFSIL IGVTLLGVLT FKWNFLSMFM
            PFVLCLFIFI AMLNILGLFP YVFVPTAQIV ITLGISLSII MAVTLLGFFN FKLNFLSILM
            PFVFCLFIFI GFLCVLGLFP YVFTPTTHII ITFGLSFSIV LGVTIXAVLK FKLDFMSMFM
            PFVLCIFLFI AMLNILGLFP YVFSPTAHIV MTFGLSLSIM IAVTLLGFIT FRLNFLSIFT
            PFVLCLFIFI AMLNILGLFP YVFVPTAQIV ITLGMSVSII IAVTLLGLFT FKLNFFSILM
            PFVISLFIFI AMLNTLGLFP YVFTPTVHIV ITFGLSFSIL IGVTIMGVFT FKWNFLSMFM
            FXILGLFLFI GALNYISLFP YVXSVTAHII VTFGLSFSIL IGTTLLGGIK FKWNFFGILM
            PFIVSLFMFL LIINIWGLCP YIFTPTAHVG LTVGFSFTII VAVTIRGALK FGWGFLSMFM
            PFVLCIFLFI AMLNILGLFP YVFSPTAHIV MTFGLSLSIM IAVTLLGFIT FRLNFLSIFT
            PFVLCLFIFI VLLNIFGLFP YVFTPTVHII VTFGLSLSIL IGVTIVGLFN FRTNFMSLFM
            SFVFCLFIFI GLLNILGLFP YVFTPTTHII ITFGLSFSIV LGVTILGILR FKIDFMSMFM
            PFILCLFLFI AMLNILGLFP YVFTPTAHLV MTFGLSLSII IAVTISGFIS FKLNFLSILM
            PFILCLFLFI AILNILGLFP YVFTPTAHII ITFGLSLSIM IVVTILGLIT FKLDFLSILM
            PLILSIFIFI ALLNILGLFP YVFTPTAHIV VTFGLSLSII IAVTLLGFIT FKGNFLSILM
            PFVLCLFLFI VLLNILGLFP YVFTPTAHII VTFGLSLSII IGVTLLGFLT WKIDFLSILM

            PQGAPMGLAP LLVLIETASY LSRALSLGIR LAANLSAGHL LFAILASFAY QMLMGDLVLL
            PSGAPLLLAP LLVIIETISY ISRAISLGVR LAANLSAGHL LFAILASFGF AMISNGMLVL
            PSGAPLGLAP LLVLIETVSF ISRAISLGVR LAANLSAGHL LFAILAGFGF NMLVAS-GPV
            PSGAPLGLAP LLVLIETVSY VSRAISLGVR LAANLSAGHL LFAILAGFGF NMLVAS-GLA
            PMGAPMGLAP LLVLIETVSY FSRALSLGLR LAANLSAGHL LMIILGSFTF QLASAKVLSL
            PSGAPLGLAP LLVLIETVSF ISRAISLGVR LAANLSAGHL LFAILAGFGF NMLVAS-GPA
            PSGAPLVLAP LLVLIETVSY FSRAISLGVR LAANLSAGHL LFAILAGFG- --------VV
            PQGAPMGLAP LLVLIETASY LSRAISLGVR LAANLSAGHL LFAILASFAY QMLVGDLVLL
            PSGAPLALAP LLVSIETLSY ISRAISLGIR LAANLSAGHL LFAILASFGF AMINNGMLVL
            PQGAPMALGP LLVLIETASY LSRALSLGIR LAANLSAGHL LFIILASFSY KMLESNLIML
            PQGAPIALAP LLVIIETASY LSRAVSLGVR LAANLSAGHL LFAILASFGF QMIMNDYFLL
            PSGAPMILAP LLVVIETLSY FSRALSLGLR LAANLSAGHL LMVILGSFTF QLACAQVWSL
            PMGAPMALAP LLVLIETVSY FSRALSLGLR LAANLSAGHL LMIILGSFTL QLACAKVISL
            PQGAPMVLGP LLVLIETASY LSRALSLGIR LAANLSAGHL LFIILASFSY KMLESNLIML
            PQGAPMALAP LLVLIETASY LSRAISLGVR LAANLSAGHL LFAILASFSY KMIVNNLLLL
            ---------- ---------- ---------- ---------- ---------- ----------
            PQGAPMVLSP LLVLIETVSY FSRALSLGLR LAANLSAGHL LMIILGSFTF KLGCAGVLSL
            PQGAPMMLAP LLVVIETVSY FSRALSLGLR LAANISAGHL LMLILGSFTL KLALAGVLSL
            PQGAPLLMAP LLVLIETASY LSRAISLGVR LAANLSAGHL LFAILASFGF QMIVNNYFML
            PDGAPLGLAP LLVLIETVSY ISRAISLGVR LAANLSAGHL LFAILAGFSF SMLTAG-GLL
            PDGAPLGLAP LLVLIETVSY ISRAISLGVR LAANLSAGAF IFAILAGFSF SMLTAG-GLI
            PTGAPLGLAP LLVIIEIASN ISRPVALGMR LAANLTAGHI LLAILADFGC KLLFYSYSIA
            PSGAPLILAP LLVLIETVSY FSRAISLGVR LAANLSAGHL LFAILAGFG- --------VI
            PSGAPLVLAP VLVIIETISY VSRAVSLGVR LAANLSAGHL LFAILASFGF AMISNGMLVL
            PGGAPLALAP LLVLIETASY LSRAISLGIR LAANLSAGHL LFAILASFGF QMAAAGWWGL
            PSGAPLVLAP LLVLIETVSY VARAISLGVR LAANLSAGHL LFAILASFGF QMLMSDLYWL
            PQGAPMILAP LLVLIETASY LSRALSLGLR LAANLSAGHL LFSILASFGF QMIVNNYLML
            PSGAPLSLAP LLVIIETVSY LSRAISLGVR LAANLSAGHL LFAILASFGF AMISNGMLVL
            PSGAPLSLAP LLVIIETVSY LSRAISLGVR LAANLSAGHL LFAILASFGF AMISNGMLVL
            PSGAPLSLAP LLVIIETVSY LSRAISLGVR LAANLSAGHL LFAILASFGF AMISNGMLVL
            PSGAPLSLAP LLVIIETVSY LSRAISLGVR LAANLSAGHL LFAILASFGF AMISNGMLVL
            PSGAPLSLAP LLVIIETVSY LSRAISLGVR LAANLSAGHL LFAILASFGF AMISNGMLVL
            PSGAPLSLAP LLVIIETVSY LSRAISLGVR LAANLSAGHL LFAILASFGF AMISNGMLVL
            PGGAPLGLAP LLVLIETVSY MSRAISLGVR LAANLSAGHL LFAILAGFGF NLLMVN-GLV
            PSGAPLLLAP LLVIIETVSY LSRAISLGVR LAANLSAGHL LFAILASFGF AMISNGMLVL
            PSGAPIGLAP LLIIIELASH ISRPIALGMR LAANLTAGHI LLSILGDFSI KLLLISPSLP
            PSGAPLLLAP LLVIIETVSY LSRAISLGVR LAANLSAGHL LFAILASFGF AMISNGMLVL
            PAGAPLALAP LLVLIETASY FSRAISLGIR LAANLSAGHL LFAILASFGF QMVLAGWWGL
            ---------- ---------- ---------- ---------- ---------- ----------
            PTGAPLGLSP LLVFIELASH ISRPIALGMR LAANLTAGHI LLTILSDFIF KMICFSSSFF
            PTGAPLGLSP LLVFIELASH ISRPIALGMR LAANLTAGHI LLAILSDFIF KMLCFSFSFF
            PTGAPLGLSP LLVFIELASH ISRPIALGMR LAANLTAGHI LLTILSDFIF KMICFSSSFF
            PSGAPLLLAP LLVIIETISY ISRAISLGVR LAANLSAGHL LFAILASFGF AMISNGMLVL
            PTGAPLALSP LLVIIEIASN LSRPIALGMR LAANLTAGHI LLAILADFSC KLLFYSWSII
            ---------- ---------- ---------- ---------- ---------- ----------
            PMGAPMGLAP LLVLIETTSY VSRAISLGIR LAANLTAGHL LLAIIAGFCF TMVVNGMVLL
            PSGAPLGLAP LLVLIETVSY ISRAISLGVR LAANLSAGHL LFAILAGFGF NMLIAS-GPA
            PGGAPLALAP LLVIIETASY LSRAISLGIR LAANLSAGHL LFAILASFGF QMMAAGWWGL
            PSGAPLVLAP LLILIETVSY VSRAVSLGIR LAANLSAGHL LFVILAGFG- --------LV
            PAGAPLALAP LLVLIETVSY ISRAISLGVR LAANLSAGHL LFAILAGFGF NMLTTA-GVF
            PSGAPLLLSP LLIIIEIASN ISRPVALGMR LAANLTAGHI LMTILADFGC KLLFITYGGF
            PSGAPLVLAP LLVLIETVSY FSRAISLGVR LAANLSAGHL LFAILAGFG- --------VI
            PSGAPLVLAP LLVLIETVSY FSRAISLGVR LAANLSAGHL LFAILAGFG- --------VI
            PSGAPLVLAP LLVLIETVSY FSRAISLGVR LAANLSAGHL LFAILAGFG- --------VI
            PSGAPLGLAP LLVLIETVSF ISRAISLGVR LAANLSAGHL LFAILAGFGF NMLVAS-GPA
            PSGAPLILAP LLVLIETVSY FSRAISLGVR LAANLSAGHL LFAILAGFG- --------VI
            PAGAPLALAP LLVLIETASF VFRAVSLGVR LAANLSAGHL LFAILAGFGF NMITTA-GVF
            PTGAPLALSP LLVVIEIVSN LSRPVALGMR LAANLTAGHI LLAILADFGC KLLFYSWSLF
            PDGAPLGLAP LLVMIETVSY VSRAISLGVR LAANLSAGHL LFAILAGFGF NMLIAG-TFL
            PSGAPLVLAP VLVIIETISY ISRAVSLGVR LAANLSAGHL LFAILASFGF AMISNGMLVL
            PSGAPLGLAP LLVLIETVSY VSRAISLGVR LAANLSAGHL LFAILAGFGF NMLVAS-GLA
            PQGAPLALAP LLVLIETASY VSRALSLGIR LAANLSAGHL LFAILASFGF QMIMNNYFML
            PNGSPLGLAP LLITIEIASN ISRPIALGMR LAANLTAGHI LMAILSDFSS KLLYFTYGLS
            PSGAPLILAP LLILIETVSY ISRAVSLGIR LAANLSAGHL LFAILAGFG- --------LV
            PSGAPLILAP LLILIETVSY ISRAVSLGIR LAANLSAGHL LFAILAGFG- --------LV
            PSGAPLGLAP LLVLIETLSF FSRAISLGVR LAANLSAGHL LFAILAGFGF NMLIAS-GLA
            PSGAPLLLAP LLVIIETVSY LSRAISLGVR LAANLSAGHL LFAILASFGF AMISNGMLVL
            PSGAPLLLAP LLVLIETISY LSRAVSLGVR LAANLSAGHL LFAILASFGF TMINNGMLLL
            PQGAPMGLAP LLVLIETASY LSRAISLGVR LAANLSAGHL LFAILASFGY QMISGNLLLL
            PGGAPLGLAP LLVLIETVSY MSRAISLGVR LAANLSAGHL LFAILAGFGF NLLMVN-GFV
            PGGAPLGLAP LLVLIETVSY VSRAISLGIR LAANLSAGHL LFAILAGFGF SLLMVS-GFV
            PSGAPLLLAP LLVSIEVISY LSRAISLGIR LAANVSAGHL LFAILASFGF AMISKGMLVL
            PDGAPLGLAP LLVIIETVSY VSRAISLGVR LAANLSAGHL LFAILAGFGF NMLIAG-TFL
            PSGAPLSLAP LLVIIETVSY LSRAISLGVR LAANLSAGHL LFAILASFGF AMISNGMLVL
            PSGAPLILAP LLILIETVSY ISRGVSLGIR LAANLSAGHL LFAILAGFG- --------LV
            PSGAPLILAP LLILIETVSY ISRGVSLGIR LAANLSAGHL LFAILAGFG- --------LV
            PSGAPLGLAP LLVLIETVSF ISRAISLGVR LAANLSAGHL LFAILAGFGF NMLIAS-GLA
            PSGAPLILAP LLVLIETLIY FSRALSLGVR LAANLSAGHL LFAIFASFGF AMISNGMLVL
            PSGAPLLLAP LLVLIETISY LSRAVSLGVR LAANLSAGHL LFAILASFGF TMINNGMLVL
            PSGAPLILAP LLILIETVSY ISRAVSLGIR LAANLSAGHL LFAILAGFG- --------LV
            PGGVLLSLAP FLVIIETISY VTRALSLGLR LAANISAGHL LFAIFSGFVF DMLTNGLIIL
            PGGVPLILAP FLVIIETISY VTRALSLGLR LAANISAGHL LFAIFSGFVF DMLTNGLIIL
            PQGAPLALAP LLTIIETLSY ISRAISLGVR LAANISSGHL LFSIIASFAW KMFNSGILIG
            PQGAPLALAP LLTAIETLSY ISRAISLGVR LAANISSGHL LFSIIASFAW KMISTGILVG
            PQGAPLALAP LLTIIETLSY ISRAISLGVR LAANISSGHL LFSIIASFAW KMINAGILIG
            PQGAPLALAP LLTAIETLSY ISRAISLGVR LAANISSGHL LFSIIASFAW KMISTGILVG
            PAGVPFGLAP ILVVIETLSY MIRAISLGVR LAANISAGHL LFAILSGFTF NMLANGLVVL
            PNGAPLVLAP FLVLIETIGY ISRAVSLGMR LAANLTAGHL LFAIVSGFAF NMLSGA---L
            PGGAPLALAF ILVPIETLSY LSRALSLGLR LAANLTAGHL LFAIISGFTF TMLANGLFVL
            PGGVPLMLAP FLVGIETLSY MIRAISLGVR LAANISAGHL LFAILSGFTF NMLSNGLVVL
            PGGAPLVLAP FLILIETLSY MSRAISLGVR LAANLTAGHL LFAIISGFAF NMLSNGLIVL
            PSGAPLVLAP LLVYIETLSY ISRALSLGLR LAANLTAGHL LFAIMSGFTF NMLANGLIFT
            PGGVPLVLAP FLVVIETASY LIRAISLGVR LAANISAGHL LFAILSGFAF NMLSNGMIIL
            PGGVPLILAP FLVIIEIISY VTRALSLGLR LAANISAGHL LFAIFSGFVF DMLTNGLIIL
            PGGAPLMLAP LLVLIETVSY ITRVISLGLR LAANISAGHL LFAILSGFAF NMLSNGLVIL
            PGGVPLVLAP FLVVIETASY LIKAISLGVR LAANISAGHL LFAILSGFAX NMLSNGMIIS
            PSGAPLLLAP LLVYIETISY LSRAISLGLR LAANLTAGHL LFAIMSGFTF NMLANGLIFT
            PGGAPLILGP ALILIETVSY LTRAVSLGVR LAANLSAGHL LFGILSGFVF NILAMGGVIS
            PMGAPMGLSL GLVIIESVSY LIRIISLGVR LAANITAGHL LLAIISGFVW EMVMNEWLFL
            PGGAPLMLAP LLVLIETVSY ITRVISLGLR LAANISAGHL LFAILSGFAF NMLSNGLVIL
            PGGAPLALAP FLVLIETISY MSRAISLGVR LAANLSAGHL LFAILSGFTF DMLTNGLAFL
            PGGVLLMLAP FLVIIETISY VTRAISLGLR LAANISAGHL LFAIFSGFVF DMLTNGLIIL
            PGGVPLALAP VLVLIETMSY MIRAISLGVR LAANISAGHL LFAIISGFAF NMMVNGLMVL
            PGGIPLALAP FLVIIETLSY MIRAISLGVR LFANITAGHL LFVIISGFAF SMISKGFLIL
            PGGVPLMLAP FLVIIETISF TIRAISLGVR LAANITAGHL LFAILSGFAF NMLSNGLIVL
            PGGAPLVLAP FLVIIETISY VARAISLGVR LAANIIAGHL LFAIISGFTF NIMSNGLVVL

            SIFPIAIMVF ITALEIAVAM IQAYVFCLLI TIYLDTINLH MPQLDVVTFV NQYVWIIGSV
            SLGPILVMVF ITLLEIAVAL IQAYVFCLLT AIYIDTLNLH MPHLDITAYL TQYSWTLIIL
            GVFPLLIMVF ITLLEVAVAV IQAYVFCLLA TIYLDTIVLH MPQLDTTMFL TQYRWTLLVL
            GALPLFIMVF ITLLEVAVAV IQAYVFCLLA TIYLDTIVLH VPQLDITMFL TQYRWTLLVL
            TSIALGITLF VIILEIAVAA IQAYVFCLLT AVYLDTAHLH MPQLDTVTFL TQYVWLSLGL
            GVLPLLIMVF ITLLEVAVAV IQAYVFCLLA TIYLDTIVLH MPQLDTTMFL TQYRWTLLVL
            FKSAILIMIF ITLLEIAVAI IQAYVFCLLT TIYLDTLVLH MPQLNTTMFL NQYGCTFFLF
            SIFPIAIMVF ITILEIAVAM IQAYVFCLLT TIYLDTINLH MPQLDIVTFI NQYIWVIGSV
            SLGPILVMVF ITLLEIAVAL IQAYVFCMLT AIYIDTLNLH MPHLDITAYL TQYSWTLIIL
            SLFPILIMIF ITVLEIAVAL IQAYVFCLLI TIYLDTLKSH MPQLDVVTFI NQYVWLVGSM
            SLFPIAIMVF ITILEIAVAV IQAYVFCLLT SIYLDTLKAH MPQLDFITYL NQYMWTIGVL
            TSVALFISLF VVVLEIAVAA IQAYVFCLLT AVYIDAYNLH MPQLEVITFV SQYLWLTISL
            TLIATFISVF VVILEIAVAA IQAYVFCLLT TVYLDTTNLH MPQLEITTFL TQYLWLSLSL
            SLFPILIMVF ITVLEIAVAL IQAYVFCLLI TIYLDTLKSH MPQLDVITFI NQYIWLIGSM
            SLFPLSIMIF ITVLEIAVAL IQAYVFCLLT TIYLDTLKSH MPQLDVVTFI NQYVWTITAI
            ---------- ---------- ---------- ---------- ---------- ----------
            TSIALLITLF VIVLEVAVAA IQAYVFCLLT CVYLDTTHLH MPQLDLVTFM SQYLWLLIGG
            TLIALIITVC VVLLEVAVAV IQAYVFCLLV CVYLDTTNLH VPQLDVVTYL SQYVWLLLGM
            SLFPIAIMVF ITILEMAVAV IQAYVFCLLT SIYLDTLKSH MPQLDFITYL NQYIWTITIL
            SLFPLLIMVF ITLLEMAVAV IQAYVF-LFT NYYLNSVTLI MPQLDTTTYL TQYRWTLITL
            SLFPLLIMVF ITLLEMAVAV IQAYVFCLLT TIYLDTIVLH MPQLDTTTYL TQYRWTLITL
            NLFPILIIIF MTILEIGVLV IQAYVFTLLS MIYLDSIALH MSQLDISISF SHLI-GLVIC
            FKSAIVIMVF ITLLEIAVAI IQAYVFCLLT TIYLDTLVLH MPQLNTIMFL NQYGCTFFLF
            SLGPVLVMVF ITVLEIAVAL IQAYVFCLLT AIYIDTLNLH MPHLDITAYL TQYSWTLITL
            SLIPISIMIF ITLLELAVAM IQAYVFCLLT SIYLDTVALH MPQLDLVTFI TQFSGALLGL
            SFFPILIMIF ITLLEMAVAL IQAYVFCLLT TIYLDTLALH MPQLDVVTFW SQYCWTLFSL
            SLFPIFIMVF ITILEIAVAM IQAYVFCLLT SIYLDTVKMH MPQLDFVIYF NQYIWLIAIL
            SLAPILVMVF ITLLEIAVAL IQAYVFCLLT TIYIDTLNLH MPHLDITAYL TQYSWTLIIL
            SLAPILVMVF ITLLEIAVAL IQAYVFCLLT TIYIDTLNLH MPHLDITAYL TQYSWTLIIL
            SLAPILVMVF ITLLEIAVAL IQAYVFCLLT TIYIDTLNLH MPHLDITAYL TQYSWTLIIL
            SLAPILVMVF ITLLEIAVAL IQAYVFCLLT TIYIDTLNLH MPHLDITAYL TQYSWTLIIL
            SLAPILVMVF ITLLEIAVAL IQAYVFCLLT TIYIDTLNLH MPHLDITAYL TQYSWTLIIL
            SLAPILVMVF ITLLEIAVAL IQAYVFCLLT TIYIDTLNLH MPHLDITAYL TQYSWTLIIL
            GFFPLLIMVF ITLLEVAVAV IQAYVFCLLT TIYLDTIVLH MPQLDTITYL TQYRWTLFVL
            SLAPILVMVF ITLLEIAVAL IQAYVFCLLT TIYIDTLNLH MPHLDITAYL TQYSWTLIIL
            SFFPILIIIF MVVLEIGVLI IQAYVFTLLL LIYLDSLILH MSQLDLSIYF NQFLPTLILI
            SLAPILVMVF ITLLEIAVAL IQAYVFCLLT TIYIDTLNLH MPHLDITTYL TQYSWTLIIL
            SLIPIGIMVF ITLLELAVAL IQAYVFCLLT SIYLDTVALH MPQLDLITFF FQFSGILIGL
            ---------- ---------- ---------- ---------- ---------- ----------
            NLFPLMIIIF MIILEIGVLV IQAYVFTLLC LIYLDSLILH MSQLDLSLYL NHY-FVLLLL
            NLFPLIIIIF MIILEIGVLV IQAYVFTLLC LIYLDSLILH MSQLDLSLYF NHY-FVLLLL
            NLFPLMIIIF MIILEIGVLV IQAYVFTLLC LIYLDSLILH MSQLDLSLYL NHY-FVLLLL
            SLGPILVMVF ITLLEIAVAL IQAYVFCLLT AIYIDTLNLH MPHLDITAYL TQYSWTLIIL
            NLFPILIIIF MTVLEIGVLA IQAYVFCLLS MIYLDSLILH MSQLDLSIFY N-HLFGLLLT
            ---------- ---------- ---------- ---------- ---------- ----------
            SVFPLLILIF ISILEMAVAV IQAYVFCLLT TIYFDTIALH VPQLDVVTYL SQFVSLISIL
            GLLPLLIMVF ITLLEVAVAV IQAYVFCLLT TIYLDTLILH MPQLDTGLFF VQYGGTCVFF
            SLIPISIMVF ITLLELAVAM IQAYVFCLLT SIYLDTVALH MPQLDFVTFL FQFSGALLGL
            FKFAIFIMVF ITLLEMAVAI IQAYVFCLLT VVYLDTIILH MPQLEVTTYN VQYWWGIIIL
            NIFPVLIMVF ISLLEAAVAV IQAYVFSLLT TIYLDTIVLH MPQLETATYL TQYRWTLIAL
            PLFPMLIILF MTVLEIGVLV IQAYVFCLLI VIYLDSVILH MSQLDTSIFF SNLIEVLICC
            FKSAIVIMVF ITLLEIAVAI IQAYVFCLLT TIYLDTLVLH MPQLNTMMFL NQYGCTFFLF
            FKSAIVIMVF ITLLEIAVAI IQAYVFCLLT TIYLDTLVLH MPQLNTMMFL NQYGCTFFLF
            FKSAIVIMVF ITLLEIAVAI IQAYVFCLLT TIYLDTLVLH MPQLNTMMFL NQYGCTFFLF
            GVLPLLIMVF ITLLEVAVAV IQAYVFCLLA TIYLDTIVLH MPQLDTTMFL TQYRWTLLVL
            FKSAIVIMVF ITLLEIAVAI IQAYVFCLLT TIYLDTLVLH MPQLNTIMFL NQYGCTFFLF
            NIFPVVIMVF ISLLEAAVAI IQAYVFSLLT TIYLDTIALH MPQLETATYL TQYRWTLIAL
            NLFPIFIIIF MTTLEIAVLV IQAYVFTLLS MIYLDSITLH MSQLDVSITF SHF-FVFAFC
            SLFPLLIMVF ITLLEMAVAV IQAYVFCLLT VIYLDTIALH MPQLDVATYL TQYRWTLMAL
            SLGPILVMVF ITVLEIAVAL IQAYVFCLLT AIYIDTLNLH MPHLDITAYL TQYSWTLITL
            GVLPLFIMVF ITLLEVAVAV IQAYVFCLLA TIYLDTIVLH VPQLDITVFL TQYRWTLLVL
            SLFPIAIMVF ITVLEIAVAV IQAYVFCLLT SIYLDTLKSH MPQLDFVTYL NQYLWAIGVL
            IIFPFLIIIF MTILEIGVLV IQAYVFCLLS MIYIDSIELH MSQLDLSLAL SQLLGLFLIL
            FKFAMFIMVF ITLLEVAVAI IQAYVFCLLV QIYLDTIFLH MPQLEVGTYN IQYWWGFSVL
            FKFAMFIMVF ITLLEVAVAI IQAYVFCLLV QIYLDTIFLH MPQLEVGTYN IQYWWGFSVL
            GVLPLLIMVF ITLLEVAVAV IQAYVFCLLA TIYLDTIVLH MPQLDTTVYL TQYRWTLLVL
            SLAPILVMVF ITLLEIAVAL IQAYVFCLLT TIYIDTLNLH MPHLDITAYL TQYSWTLIIL
            SLGPILVMVF ITLLEIAVAL IQAYVFCLLT AIYIDSLNLH MPHLDITAYL TQYSWTLITL
            SMFPIAIMVF ITILEIAVAL IQAYVFCLLT TIYLDTLKSH MPQLDVITFI NQYIWMIGSV
            GFFPLLIMVF ITLLEVAVAV IQAYVFCLLT TIYLDTIVLH MPQLDTITYL TQYRWTLFVL
            GVGPLLIMVF ITLLEVAVAV IQAYVFCLLT TIYLDTIVLH MPQLDTVTYL TQYRWTLFVL
            SLAPILVMIF ITLLEIAVAL IQAYVFCLLT TIYIDSLNLH MPHLDITAYL TQYSWTLITL
            SLFPLLIMVF ITLLEMAVAV IQAYVFCLLT TIYLDTVALH MPQLDAATYL TQYRWTLITL
            SLAPILVMVF ITLLEIAVAL IQAYVFCLLT TIYIDTLNLH MPHLDITAYL TQYSWTLIIL
            FKLAMSIMVF ITLLEIAVAI IQAYVFCLLT LIYLDTIVLH VPQLKVSFYK IQYWWGFSVL
            FKLAMSIMVF ITLLEVAVAI IQAYVFCLLT LIYLDTIVLH VPQLKVSFYK IQYWWGFSVL
            GVLPLLIMVF ITLLEVAVAV IQAYVFCLLA TIYLDTIVLH MPQLDTTMYL TQYRWTLLVL
            SLAPILVMVF ITILEIAVAL IQAYVFCLLT TIYIDSLNLH MPHLDITAYL TQYSWTLITL
            SLGPILVMVF ITLLEIAVAL IQAYVFCLLT AIYIDSLNLH MPHLDITAYL TQYSWTLITL
            FKLAMSIMVF ITLLEVAVAV IQAYVFCLLT LIYLDTIFLH VPQLKVSFYK IQYWWSFSVL
            SVFPVLVMIF ITILEMAVAV IQAYVFCLLT TIYLDTVALH MPQLNVVTFF KQYIWTLITL
            SMFPMLVMIF ITILEMAVAV IQAYVFCLLT TIYLDTIALH MPQLDVVTFF KQCIWTLIAL
            SFVPFAILIF VTILEMAVAI IQAYVFTLLT IVYLDTVELH ---------- ----------
            SFVPFAILIF VTILEMAVAI IQAYVFTLLT IVYLDTVELH ---------- ----------
            SFVPFAILIF VTILEMAVAI IQAYVFTLLT IVYLDTVELH ---------- ----------
            SFVPFAILIF VTILEMAVAI IQAYVFTLLT IVYLDTVELH ---------- ----------
            SLFPILILIF ITLLEMMVAV IQAYVFSLLT TIYLDSIALH MPQLDSLTFL TQYTWTLLFL
            SVFPMLIMMF ITILEMAVAI IQAYVFCLLT AIYLDTIALH MPQLDTVTYF TQYLWTLICL
            SLFPMLVMLF ITILEMAVAI IQAYVFSLLT TIYLDTIVLH MPQLDLTSFL TQYTWVLITL
            SLFPMLILVF ITLLEMMVAV IQAYVFCLLT TIYIDAITMH MPQLDIVTYL TQYTWTLIIL
            SXFPLLIMIF ITLLEMAVAV IQAYVFCLLT AIYLDTVALH MPQLDTVTYL TQYMWTLMVL
            SLFPVLIMLF VTILEMAVAV IQAYVFSLLT TIYLDTIALH MPQLDLVTFL TQYIWTLIIL
            SFLPMSIMIF ITLLEIMVAV IQAYVFCLLT TIYLDTIALH MPQLEAVTYL CQYIWKLVIL
            SMFPVLVMIF ITILEMAVAV IQAYVFCLLT TIYLDTIALH MPQLDVVTFF KQCIWTLIAL
            SLFPMLIMVF ITLLEMMVAV IQAYVFCLLT TIYLDTIXLH MPQLDTVSFL TQYIWTLITL
            SLVPMLIMVF ITLLEIMVAI IQAYVFCLLT TIYLDTITLH MPQLEAVTFL CQYIWKLVIL
            SLFPMLIMVF VTILEMAVAV IQAYVFSLLT TIYLDTIALH MPQLDLLTFL TQYIWTLIIL
            SIFLILILFF IVVLEMAVAI IQAYVFCLLT TIYLDTIKLH MPQLDAVSFL TQYFWTLGGL
            GLGCSLILIL VVGLEVGMAL IQAYVFCLLT IIYFDAYELH MPQLDSFYYF EEYLVGGGAV
            SLFPMLIMVF ITLLEMMVAV IQAYVFCLLT TIYLDTIALH MPQLDTVSFL TQYIWTLITL
            SIFPMLIMIF ITLLEMAVAV IQAYVFCLLT TIYLDTVALH MPQLDTVTFL TQYIWTLIAL
            SLFPVLVMIF ITILEMAVAV IQAYVFCLLT TIYLDTVALH MPQLDIVTFF KQYIWTLIVL
            SFFPILILVF ITLLEIMVAV IQAYVFCLLT TIYLDTIALH MPHLDIVAYM PQYTWALIIL
            SIIPIMILIF ITLLEMAVAI IQAYVFSLLT TIYLDTISLH MPQLDIVTYI VQYIWVLIVL
            SLFPIIIMIF ITLLEIMVAL IQAYVFMLLT TIYLDTIALH MPQLDTISFL TQYIWTLIVL
            SFFPMLIMIF ITLLEMAVAV IQAYVFCLLT AIYLETVALH MPQLDTVTYL TQYTWTLVTL

            SVVVIIMLSV ILPSIRIRKY NPLATIVNDI LVDLPSPSNI SYLWNFGSLL GLCLIIRIVT
            LALYSIMSLY ILPKIRVRTQ HPLLSIVNGI LVDLPAPSNI SYLWNFGSLL GACLVIQLIT
            FLLFFLLVFF VLPTIPLRKE NPLLSPVNGL LVDLPSPSNI SYLWNFGSLL GLCLAMQIVT
            FLLFFLLVFF VLPMIPLRKE NPLLSLVSGV LVDLPSPSNI SYLWNFGSLL GLCLVMQIIT
            LFFLVLVSSF CYPTLRVRKD HSIVSLVNGM LVDLPSPSNI SYFWNFGSLL GLCLVLQIAT
            FLLFFLLVFF VLPTIPLRKE NPLLSPVNGI LVDLPSPSNI SYMWNFGSLL GLCLVMQIVT
            FVLLFLFLFI LLPQVPLRKN NPILSPVNGF LVDLPSPSNI SYFWNFGSLL GLCLVLQIIT
            SIVVIVMLSV ILPSIRIRKY NPLATIINDI LVDLPSPSNI SYLWNFGSLL GLCLAIQIIT
            LALYSVMSLF ILPKIRIRTQ HPIISIVNGI LVDLPAPSNI SYLWNFGSLL GACLAIQLIT
            VLLIIILVSL VLPNTRTRKY NPLATIINDL VIDLPSPSNI SYLWNFGSLL GLCLIIQIIT
            SFCVVIMCAT LLPNIRLRKY NPLAAIVNEV VVDLPSPSNI SYLWNFGSLL GLTLGLQIAT
            LFSFVVLGGF IYP------- ---------- ---------- ---------- ----------
            LAFIVIVHTS FIPKLRLRKG HPLVSLVNGM LIDLPSPSNI SYFWNFGSLL GLCLGVQIVT
            TLLIVMLVSL VLPNTRTRKY NPLATIINDL VVDLPSPSNI SYLWNFGSLL GLCLIIQIIT
            TIMAIVVILL IIPSIRIRKY NPLATIVNDI LVDLPSPSNI SYLWNFGSLL GLCLVIQILT
            ---------- ---------- ---------- ---------- ---------- ----------
            SLFFIYFSSV LMFNLRLRKN HPLVSIVNGL VVDLPSPSNI SYFWNFGSLL GLCLVLQIVT
            LLILVYVGSG MIIRLRLRKE HPIVSIANGL IVDLPSPSNI SYFWNFGSLL GLCLVIQIAT
            SACIIIMCVT LLPSLRLRKY NPITTIINEV VVDLPSPSNI SYLWNFGSLL GITLILQIIT
            FLLFSLLVSF ILPTIRLRKE NAVLSIFNGL VVDLPSPSNI SYLWNFGSLL GACLVIQIAT
            FLLFSLLVSF ILPTIRLRKE NVVLSIFNDL AVDLPSPSNI SYLWNFGSLL GVCLIIQIAT
            FYIFLHYVSI LLVRFRIRKE HPIFSPFNST LIDLPSPSSI SYFWNFGSLL GFCLVIQILT
            FVLLFFFLFI LLPQVPLRKD NPILSPVNGF LVDLPSPSNI SYFWNFGSLL GLCLVLQIIT
            LALYSIMSLF ILPKIRVRTQ HPLLSIVNGI LIDLPTPSNI SYLWNFGSLL GTCLGLQLIT
            TLLGGIFLYK LLPSLRLRKE HSLISIVNQV LIDLPSPANI SYFWNFGSLL GFCLGLQIIT
            FTMFVFVMIY LMPKLRIRKE NSLLSIINGV VIDLPSPSNI SYFWNFGSLL GLCLVIQILT
            SLCIIMMLKT ILPNIRIRKY NPIALIINEV VVDLPSPSNI SYLWNFGSLL GLCLILQIIT
            LALYSIMSLF ILPKIRIRTQ HPIISIVNGV LVDLPAPSNI SYYWNFGSLL GLCLTIQLIT
            LALYSIMSLF ILPKIRIRTQ HPIISIVNGV LVDLPAPSNI SYYWNFGSLL GLCLTIQLIT
            LALYSIMSLF ILPKIRIRTQ HPIISIVNGV LVDLPAPSNI SYYWNFGSLL GLCLTIQLIT
            LALYSIMSLF ILPKIRIRTQ HPIISIVNGV LVDLPAPSNI SYYWNFGSLL GLCLTIQLIT
            LALYSIMSLF ILPKIRIRTQ HPIISIVNGV LVDLPAPSNI SYYWNFGSLL GLCLTIQLIT
            LALYSIMSLF ILPKIRIRTQ HPIISIVNGV LVDLPAPSNI SYYWNFGSLL GLCLTIQLIT
            FLLFFLLVFF VLPTIPLRKV NPLLSLMNSV LVDLPSPSNI SYLWNFGSLL GLCLVMQIVT
            LALYSVMSLF ILPKIRIRTQ HPILSIVNGV LVDLPAPSNI NYYWNFGSLL GLCLAIQLIT
            ILFLYLMRGI IISFLRIRKN NPILSPINST LIDLPSPSSL SYLWNFGSLL GFCLLIQILT
            LALYSIMSLF ILPKIRIRTQ HPLISIVNGV LVDLPAPSNI SYYWNFGSLL GLCLAIQLIT
            GLLMGLLLWS TLPGLRLRKE HPLLSIVNQV LVDLPSPASL SYFWNFGSLL GLCLGLQIVT
            ---------- -----RVRTQ HPLLSIVNGI LVDLPAPSNI SYXWNFGSLL GTCLVIQLIT
            FFLLIILISL RFYNFRIRKN NHLIKHINST LIDLPSPSNI NYLWNFGSLL GLCFAIQLVT
            FLILIILLSI KFYNFRIRKN NHLIKHINST XIDLPSPSNI NYLWNFGSLL GLCLTIQLIT
            FFLLIILISL RFYNFRIRKN NHLIKHINST LIDLPSPSNI NYLWNFGSLL GLCFAIQLVT
            LALYSIMSLY ILPKIRVRTQ HPLLSIVNGI LVDLPAPSNI SYFWNFGSLL GACLVIQLIT
            FYIFSHFVVL ILSTYRIRKE NPIISPINSV LIDLPSPSNI SYLWNFGSLL GLCLGIQILT
            ---------- -----RLRKE NAVLSIFNGL VVDLPSPSNI SYLWNFGSLL GACLVIQIAT
            GVIYVFVVTL LLPTYRIRKH HPLFSIANSI IVDLPSPSNI SYLWNFGSLL GTCLILQIVT
            FFIIFFSCFF SSAANPLGKE NPLLSLVNGF LVNLPSPSNI SYFWNFGSLL GLCLVLQIIT
            SFMVAVLIRT VLPGLRLRKE HTLLSIVNQV MVDLPSPINL SYAWNFGSLL GLCLGLQIIT
            FLLLILLEVF VFPLIPLRKK NPILFFINGF LVDLVSPSNI TYLWNFGSLL GLCLVLQIVT
            FLLFSFLVVS VLPAVQFRKE NPVLSIVNGI IIDLPAPANL SYMWNFGSLL GVCLVVQMAT
            YIL-VFYVYV ILNLQRTRKE NPIFSPINAA IIDLPSPASL SYFWNFGSLL GLCLAIQIIT
            FVLLFFFLLI LLPQVPLRKD NPILSPVNGF LVDLPSPSNI SYFWNFGSLL GLCLVLQIIT
            FVLLFFFLLI LLPQVPLRKD NPILSPVNGF LVDLPSPSNI SYFWNFGSLL GLCLVLQIIT
            FVLLFFFLLI LLPQVPLRKD NPILSPVNGF LVDLPSPSNI SYFWNFGSLL GLCLVLQIIT
            FLLFFLLVFF VLPTIPLRKE NPLLSPVNGI LVDLPSPSNI SYMWNFGSLL GLCLVMQIVT
            FVLLFFFLFI LLPQVPLRKD NPILSPVNGF LVDLPSPSNI SYFWNFGSLL GLCLVLQIIT
            FLLFSFMVVS VLPTIQLRKQ NPVLSIGNGL IIDLPAPANL SYMWNFGSLL GLCLVIQIAT
            FYVFLHYITV FLIKFRIRKE NPIFSPINST LIDLPSPSSI SYFWNFGSLL GLCLVIQILT
            FLLFSLLVTS ILPTI----- ---------- ---------- ---------- ----------
            LALYSIMSLF ILPKIRVRTQ HPLISIVNGI LIDLPAPSNI SYLWNFGSLL GTCLGIQLIT
            FLLFFLLVFF VLPMIPLRKE NPLLSLASGV LVDLPSPSNI SYLWNFGSLL GLCLVMQIIT
            TTIVTIMVST ILPPIRVRKY NPLATIVNDI LVDLPSPSNI SYLWNFGSLL GTTLIIQILT
            YIYYIFINDI IIKYFRIRKE NPIFSSLNSV LIDLPSPSNI SYFWNFGSLL GLCLIIQILT
            FFLLIFLEVI IFPFVPLRKK NPILFLINGF LVDLVSPSNI TYLWNFGSLL GLCLILQIVT
            FFLLIFLEVI IFPFVPLRKK NPILFLINGF LVDLVSPSNI TYLWNFGSLL GLCLILQIVT
            FLLFFFLVFF VLPTIPLRKE NPLLSPMNGV LVDLSTPSNI SYMWNFGSLL GLCLGLQIIT
            LALYSIMSLF ILPKIRIRTQ HPIISIVNGV LVDLPAPSNI SYYWNFGSLL GLCLAIQLIT
            LALYSIMSLY ILPKIRIRTQ HPLISIVNGV LVDLPAPSNI SYLWNFGSLL GACLVIQLMT
            TAVVIVSIIS LLPSI----- ---------- ---------- -YLWNLGSLL GLCLIIQILT
            FLLFFLLVFF VLPTIPLRKV NPLLSLMNSV LVDLPSPSNI SYLWNFGSLL GLCLVMQIVT
            FLLFFLLVFF VLSIIPLRKV NPLLSLMNSV VVDLPSPSNI SYLWNFGSLL GLCLVMQIVT
            LALYSIMSLF ILPKIRVRTQ HPIISIVNGV LVDLPAPSNI SYYWNFGSLL GLCLVIQLIT
            FLLFSLLVAS ILPTIQLRKE NPVLSIVNGL IIDLPSPSNI SYMWNFGSLL GACLVIQILT
            LALYSIMSLF ILPKIRIRTQ HPIISIVNGI LVDLPAPSNI SYYWNFGSLL GLCLAIQLIT
            FLLLIFFEIV VFPLIPLRKQ NPILFLINGF LVDLVSPSNI TYLWNFGSLL GLCLILQIVT
            FLLLIFFEIV VFPLIPLRKQ NPILFLINGF LVDLVSPSNI TYLWNFGSLL GLCLILQIVT
            FLLFFLLVFF VLPTIPLRKE NPLLSPMNGV LVDLPSPSNI SYLWNFGSLL GLCLVMQIVT
            LALYSIMSLF ILPKIRIRTQ HPIISIVNGV LVDLPAPSNI SYYWNFGSLL GLCLAIQLIT
            LALYSIMSLY ILPKIRIRTQ HPLISIVNGI VVDLPAPTNI SYLWNFGSLL GACLVIQLMT
            FLLLIFFEIV VFPLIPLRKK NPILFLINGF LVDLVSPSNI TYLWNFGSLL GLCLILQIVT
            FFILTLLLVA IFPLIAVRKE NPVLSIVNEI FIDLPAPSNI SYLWNFGSLL GLCLVVQMVT
            FFILTLLLIV ILPLIVVRKE NPVLSIINGM FIDLPAPSNI SYLWNFGSLL GLCLAIQMVT
            ---------- -----RLRKT G-LLEPVNGI -IDLPTPSNI SYWWNFGSLL CLCLGIQILT
            ---------- -----RLRKT G-LLAPVNDI -IDLPTPSNI SYWWNFGSLL SLCLGIQILT
            ---------- -----RLRKT G-LLEPVNDI -IDLPTPSNI SYWWNFGSLL CLCLGIQIIT
            ---------- -----RLRKT G-LLAPVNDI -IDLPTPSNI SYWWNFGSLL GLCLGIQILT
            FLLFLLVVTK FLPRLTIRKE NPVISLINGF LIDLPSPSNI NYFWNFGVLL AFCLGIQILT
            IFLFSLLINR ILPRLSLRXE NPVISLVNSV FIDLPAPSNI SYLWNFGSLL GICLVIQIVT
            FILFSILVSS ILPKIAFRKE NPVFSIINTI FIDLPAPSNI SYLWNFGSLL GVCLIIQIIT
            FLLFSLIVTI NLGKITIRKE NPVISLINSF LIDLPSPSNI SYLWNFGVLL GICLVIQIIT
            FFLFSLLVNT ILPRLSFRKE NPVLSLVNGM FIDLPSPSNI SYLWNFGSLL GFCLATQIVT
            GSIFILLVTT ILPKIAFRKE NPIFSLVNSI FIDLPAPSNI SYLWNYGSLL GLCLVVQIIT
            FFLFSILVNS ILPKLTIRKE NPIISLANNM FIDLPSPSNF NYLYNFGSLL GICLIIQVIT
            FIILTLLLIV ILPLIVVRKE NPVLSIVNGM FIDLPAPSNI SYLWNFGSLL GLCLVVQMVT
            FFLFSLLVNT ILPRLXLRKE NPVLSLVNGM LIDLPAPANI SYLWNFGSLL GVXLGIQIAT
            FFLFSILVNS IXPRLTIRKE NPIISLVNNI FVDLPAPSNI SYLWNFGSLL GVCLIIQVIT
            GSIFILLVTT ILPNIAFRKD NPIVSIVNSI FIDLPAPSNI SYLWNYGSLL GICLGVQIVT
            FLLFSMLILY FLPKTPFRKH NPIIQIVNGM VIDLPVSSNI SYLWNWGSLL GAFLILQIIT
            LVMYYLFRYY IIP--SIRKE S-VFQFVNNL VVDLVTPVNI SYLWNWGSLL GVFLVGQIIT
            FFLFSLLVNT ILPRLTLRKE NPVLSLVNGM LIDLPSPANI SYLWNFGSLL GVCLGIQIAT
            FILFYLLVTK ILPQIAFRKE NPVLSIVNET FIDLPSPSNI SYLWNFGSTL GVCLIIQIVT
            FFLLTLLLTV ILPLIAVRKE NPILSMVNEM FIDLPAPSNI SYLWNFGSLL GLCLGVQIVT
            SLLFSLIVLE ILPRLSIRNE NPIIGLVNGM LIDLPSPSNL SYFWNFGSLL GLCLVVQIIT
            LLLFSFIXLG VLPRLTIRKE NPIIVLVNSM FIDLPSPSNI SYFWNFGSLL GACLIIQILT
            FFLFTLLINT ILPKITIRKE NPVISLMNGM FIDVPAPSNI SYLWNYGSLL GLCLIIQIVT
            FFLFSLLVNI ILPKLSFRKE NPVLSLVNGM FVDLPSPSNI SYLWNFGSLL GICLIIQIIT

            GIFLSMHYCS DTTLAFSSVA HIMRDVNYGF ILEYIHANGA SLFFLCVYIH IGRGLYYGSF
            GIFLAMHYCP DVSLAFDSVS HILRDVNYGF VLKSIHANGA SLFFLCVYIH MGRGLYYGSY
            GCFLSMHYCA EVGLAFASVG Q-NSDVNYGF LLRYFHANGA SLFFLCLYFH IGRSLYYGGY
            GCFLSMHYCV GVDLAFASVG HIMRDVNHGF LLRYFHANGA SLFFLCLYLH IGRSLYYGGY
            GIFVAMHYCS DVSLAFSSVA HILRDVNYGY LLKFFHANGA SLFFLCVYIH IARGLYYGSY
            GCFLSMHYCA EVGLAFASVG HIMRDVNYGF LLRYFHANGA SLFFLCLYFH IGRSLYYGGY
            GCFLSMHYCS DAYLAFASVG HIMRDVNYGF LLRYLHANGA SLFFFCLYVH IGRGLYYGGY
            GIFLSMHYCS DTTLAFNSVA HIMRDVNYGF VLKYIHANGA SLFFLCVYIH IARGLYYGSY
            GIFLAMHYCP DVNLAFDSVS HILRDVNYGF MLKYIHANGA SLFFLCVYIH MGRGLYYGSY
            GVFLSMHYCS DTNIAFSSVA HIMRDVNYGF ILKYTHANGA SLFFLCVYIH IGRGLYYGSY
            GVFLSMHYCA DTSLAFSSVC HIMRDVNYGF VLKYAHANGA SLFFLCVYIH IARSLYYGGF
            ---------- ---------- ---------- ---------- ---------- ----------
            GVFLFNHYRA EVGLAFSSIA HIMRDVNYGY LLKFFHANGA SLFFLCVYIH IARGLYYGGY
            GVFLSMHYCS DTNIAFSSVA HIMRDVNYGF ILKYTHANGA SLFFLCVYIH IGRGLYYGSY
            GIFLSMHYCA DTNLAFSSVA HIMRDVNYGF ILKYAHANGA SLFFLCVYIH IARGLYYGSF
            ---------- ---------- ---------- ---------- ---------- ----------
            GVFLSMHYCA DVSLAFSSIA HILRDVNYGY LLKFFHANGA SLFFLCVYAH IARGLYYGGY
            GVFLSMHYCA DVSLAFASIS HIMRDVNYGY LLKFFHANGA SLFFLCVYIH IARGLYYGSY
            GIFLSMHYCA DTSLAFSSIT HIMRDVNYGF LLKYAHANGA SLFFLCVYIH IARSLYYGGF
            GIFLSMHYCA DVSLAFSSVG HIMRDVNYGF LLRYLHANGA SMFFLCLYTH IGRGLYYGSY
            GIFLSMHYCA DVSLAFSSVG HIMRDVNYGF LFRYLHANGA SMFFLCLYIH IGRGLYYGSY
            GIFLAMHYCS DASLAFSSIA HISRDVNYGF LLKYLHANGA SIFFLCVYIH IARGLYYGSY
            GCFLSMHYCS DACLAFASIG HIMRDVNYGF LLRYLHANGA SLFFFCLYIH IGRGLYYGGY
            GIFLAMHYCS DVSLAFDSIS HILRDVNYGF LLKYIHANGA SLFFLCVYIH MGRGLYYGSY
            GIFLAMHYSS DINSAFNSMA HIMRDVNYGF LLRYCHANGA SLFFICVYLH IGRSMYYGGY
            GIFLAMHYCS DANLAFSSVM HITRDVNYGY LLRYLHANGA SAFFICVYIH IARGLYYGSY
            GVFLSMHYCS DTSLAFSSVA HIMRDVNYGF ILKYAHANGA SLFFLCVYIH IARSLYYGGF
            GIFLAMHYCS DVSLAFDSIS HILRDVNYGF MLKYIHANGA SLFFLCVYIH MGRGLYYGSY
            GIFLAMHYCS DVSLAFDSIS HILRDVNYGF MLKYIHANGA SLFFLCVYIH MGRGLYYGSY
            GIFLAMHYCS DVSLAFDSIS HILRDVNYGF MLKYIHANGA SLFFLCVYIH MGRGLYYGSY
            GIFLAMHYCS DVSLAFDSIS HILRDVNYGF MLKYIHANGA SLFFLCVYIH MGRGLYYGSY
            GIFLAMHYCS DVSLAFDSIS HILRDVNYGF MLKYIHANGA SLFFLCVYIH MGRGLYYGSY
            GIFLAMHYCS DVSLAFDSIS HILRDVNYGF MLKYIHANGA SLFFLCVYIH MGRGLYYGSY
            GCFLSMHYCA EVGLAFASVG HIMRDVNYGF LLRHFHANGA SLFFLCLYIH IGRSLYYGGY
            GIFLAMHYCS DVSLAFDSIS HILRDVNYGF MLKYIHANGA SLFFLCVYIH MGRGLYYGSY
            GIFLAMHYCS DVSLAFSSII HITRDVNYGF LLKNLHSNGA SLFFICVYIH IGKGLFYGGY
            GIFLAMHYCP DVSLAFDSIS HILRDVNYGF MLKYIHANGA SLFFLCVYIH MGRGLYYGSY
            GIFLAMHYTS DINTAFQSMA HIMRDVNYGF LLRYAHANGA SLFFICVYLH IGRGIYYGSY
            GIFLAMHYCP DVNLAFDSVS HILRDVNYGF MLKYIHANGA SLFFXSVYIX IGRGXYYGXY
            GIFLAMHYCG DIILAFKSIV HICRDVNYGF LLKSIHANGA SLFFICVYIH IGKSLYYGGY
            GIFLAMHYCG DTLLAFKSIV HICRDVNYGF LLKSLHANGA SLFFICVYIH IGKSLYYGGY
            GIFLAMHYCG DIILAFKSIV HICRDVNYGF LLKSIHANGA SLFFICVYIH IGKSLYYGGY
            GIFLAMHYCP DVSLAFDSVS HILRDVNYGF VLKSIHANGA SLFFLCVYIH MGRGLYYGSY
            GIFLAMHYSA DVSIAFSSVT HILEDVNYGF LLKYLHANGA SVFFVCVYVH IARGLYYGSY
            GIFLSMHYCA DVSLAFSSVG HIMRDVNYGF LLRYLHANGA SMFFLCLYIH IGRGLYYGSY
            GIFVSMHYCA DVNLAFSSVS HILRDVNYGF LLKYIHANGA SLFFICVYIH IGRGLYYGGF
            GCFLSMHYCP DVNLAFASIG HIMRDVNSGF LLKYLHANGA ALFFFCLYVH VGRGLYYGSY
            GIFLAMHYSS DINSAFQSMD HLIRDVNYGF ILRYAHANGA SLFFICVYLH IGRGIYYGSY
            GCFLSMHYCS DVNFAFTSIG HIMRDVNYGF LLRYLHANGA SLFFFCLYVH IGRGLYYGGY
            GIFLAMHYCS DVSLAFASVD HIMRDVNYGF LLRYFHANGA SMFFLCLYFH VGRGIYYGSY
            GIFLAMHYCP DITLAFSSIA HITRDVNYGF TLKYLHTNGA SAFFLCVYVH IARGLYYGSY
            GCFLSMHYCS DACLAFASIG HIMRDVNYGF LLRYLHANGA SLFFFCLYIH IGRGLYYGGY
            GCFLSMHYCS DACLAFASIG HIMRDVNYGF LLRYLHANGA SLFFFCLYIH IGRGLYYGGY
            GCFLSMHYCS DACLAFASIG HIMRDVNYGF LLRYLHANGA SLFFFCLYIH IGRGLYYGGY
            GCFLSMHYCA EVGLAFASVG HIMRDVNYGF LLRYFHANGA SLFFLCLYFH IGRSLYYGGY
            GCFLSMHYCS DACLAFASIG HIMRDVNYGF LLRYLHANGA SLFFFCLYIH IGRGLYYGGY
            GIFLAMHYCA DVSLAFASVD HIMRDVNYGF LLRYAHANGA SMFFICLYAH IGRGLYYGSY
            GIFLAMHYCA DVSLAFSSVA HISRDINYGF LLKYLHANGA SAFFLCVYIH IARGLYYGSY
            ---------- ---------- ---------- ---------- ---------- ----------
            GIFLAMHYCS DVSLAFDSIS HILRDVNYGF LLKYIHANGA SLFFLCVYIH MGRGLYYGSY
            GCFLSMHYCV GVDLAFASVG HIMRDVNYGF LLRYFHANGA SLFFLCLYLH IGRSLYYGGY
            GVFLSMHYCA DTSLAFSSIS HIMRDVNYGF VLKYAHANGA SIFFLCVYTH IARSLYYGGF
            GIFLAMHYCA DVNLAFLSIA HILRDVNYGF FLKYLHANGA SAFFFCVYIH IARGLYYSSY
            GCFLSMHYCS DVNFAFASIG HIMRDVNYGF LLRYLHANGA SLFFFCLYVH IGRSLYYGGY
            GCFLSMHYCS DVNFAFASIG HIMRDVNYGF LLRYLHANGA SLFFFCLYVH IGRSLYYGGY
            GCFLSMHYCA DVGLAFASVG HIMRDVNYGF LLRYFHANGA SLFFLCLYLH IGRGLYYGSY
            GIFLAMHYCP DVSLAFDSIS HILRDVNYGF MLKYIHANGA SLFFLCVYIH MGRGLYYGSY
            GIFLAMHYCA DVNLAFDSVS HILRDVNYGF MLKYIHANGA SLFFICVYIH IGRGLYYGSY
            GIFLSMXYCA DTSLAFSSIA HIMRDVNYGF VLKYAHANGA SLFFLCVYIH IARGLYYGSF
            GCFLSMHYCA EVGLAFASVG HIMRDVNYGF LLRYFHANGA SLFFLCLYIH IGRSLYYGGY
            GCFLSMHYCA EVGLAFASVG HIMRDVNYGF LLRYFHANGA SLFFLCLYIH IGRSLYYGGY
            GIFLAMHYCP DVSLAFDSIS HILRDVNHGF MLKYIHANGA SLFFLCVYIH MGRGLYYGSY
            GIFLSMHYCA DVSLAFASVG HIMRDVNYGF LLRYLHANGA SMFFLCVYLH IGRGLYFGSY
            GIFLAMHYCS DVSLAFDSIS HILRDVNYGF MLKYIHANGA SLFFLCVYIH MGRGLYYGSY
            GCFLSMHYCS DVNFAFASIG HIMRDVNYGF LLRYLHANGA SLFFFCLYVH IGRSLYYGGY
            GCFLSMHYCS DVNFAFASIG HIMRDVNYGF LLRYLHANGA SLFFFCLYVH IGRSLYYGGY
            GCFLSMHYCA EVGLAFASVG HIMRDVNYGF LLRYFHANGA SLFFLCLYLH IGRSLYYGGY
            GIFLAMHYCP DVSLAFDSIS HILRDVNYGF MLKYIHANGA SLFFLCVYIH MGRGLYYGSY
            GIFLAMHYCP DVNLAFDSVS HILRDVNYGF MLKYIHANGA SLFFLCVYIH MGRGLYYGSY
            GCFLSMHYCS DVNFAFASIG HIMRDVNYGF LLRYLHANGA SLFFFCLYVY IGRSLYYGGY
            GIFLAMHYCP ETNLAFFSVA HIMRDVNYGT LLRSIHINGT FMFFFCVYMH IGRNIYYGSY
            GIFLAMHYCP ETNLAFFSVA HIMRDVNYGA LLRSIHVNGT FMFFFCVYMH IGRNIYYGNY
            GVLLAMHYRS DVSLAFSSVA HIVRDVNYGW ILRYVHANGA SLFFICVYCH IGRGLYYGGY
            GVLLAMHYRS DVSLAFSSVA HIVRDVNYGW ILRYVHANGA SLFFICVYCH IGRGLYYGGY
            GVLLAMHYRS DVSLAFSSVA HIVRDVNYGW ILRYVHANGA SLFFICVYCH IGRGLYYGGY
            GVLLAMHYRS DVSLAFSSVA HIVRDVNYGW ILRYVHANGA SLFFICVYCH IGRGLYYGSY
            GIFLAMHYCG DVTLAFSSVG HITRDVNYGF ILRYLHANGA SLFFLCVYLH IGRGLYYGSY
            GIFLAMHYCA DASLAFSSVA YLTQD---SF VLRFWHANGT SMFFLCVYIH IGRGIYYGSY
            GVLLAMHYCS DISLAFSSVA HITRDVNYGF ILRYLHANGA SMFFLCVYIH IGRGIYYGSY
            GIFLAMHYCS DVNLAFTSVA HITRDVNYGF ILRYLHANGA SMFFLCVYLH IGRGIYYGGY
            GIFLAMHYCA DVNLAFSSVD YITRDVNYGL VFRYLHANGA HMFFLCVYIH IGRGIYYGSY
            GIFLAMHYCS DVDLAFSSVA HITRDVNYGF IIRSLHANGA SMFFLCVYLH IGRGIYYGSY
            GVFLAMHYCA DVNLAFTSVV HITGDVNYGF ILRYLHANGA SMFFFSVYLH IGRGIYYGSY
            GIFLAMHYCP ETNLAFFSIA HIMRDVNYGT LLRSIHVNGT FMFFFCVYMH IGRNIYYGNY
            GIFLAMHYCA DVNXAFSSVA HITRDVNYGF ILRYLHANGA SMFFLCVYMH IGRGLYYGSY
            GIFLAMHYCA DVNLAFTSVV HITGDVNYGY ILRYLHANGA SMFFFCVYLH IGRGIYYGSY
            GIFLAMHYCA DVDLAFSSVA HITRDVNYGF VLRSLHANGA AMFFLCVYLH IGRGIYYGSY
            GIFLGMFYCV AGDLAFFSVT KIIWDINNGF YLRSLHANGA AIFFLCVYIH IWRSMYYGGY
            GIFLAMFYCP HETLGFRLVA ELGLNINSGF FFRYLHANGA SVFFLCVYFH IAKGLYYGGY
            GIFLAMHYCA DVNLAFSSVA HITRDVNYGF ISRYLHANGA SMFFLCVYMH IGRGLYYGSY
            GIFLAMHYCP ETDLAFASVA HIMRDVNYGF VLKALHANGA SIFFLCVYMH IGRGLYYGSY
            GIFLAMHYCP ETNLAFSSIA HIMWDVNYGT FLRGLHVNGT FMFFFCVYMH IGRNIYYGSY
            GIFLAMHYCP DVNLAFSSVE HITRDVNLGF ILRYIHANGA SVFFLFVYLH IGRGLFYGGF
            GIFLAMHYCS DVNLAFISVA HITRDVNYGF ILRYIHANGA SLFFLCVYFH IGRGLYYGSY
            GIFLAMHYCA DANLAFSSVA HITRDVNYGS LLRYLHANGA SMFFLCVYLH IGRGIYYGSY
            GIFLAMHYCA DIDLAFKSVA HITRDVNYGF LLRYLHANGA SMFFLCVYIH IGRGMYYGSY

            MKRELWLSGV TIYIIMMATA FIGYVLPWGQ MSFWGATVIT NLVSAIPYVG NDIVQWLWGG
            MKTDVWNLGV IIYLIMMLTA FLGYVLPWGQ MSFWGATVIT NFCSAIPYVG SDIVQWIWGG
            LKGPVWRVGI VIFLLTMATA FLGYVLPWGQ MSFWGATVIT NLLSAIPYVG TDVVQWVWGG
            LKAPVWRVGV VILLLTMATA FLGYVLPWGQ MSFWGATVIT NLLSALPYVG ADVVQWVWGG
            SRHMVWGVGV VIYLVMMLTA FIGYVLPWGQ MSFWGATVIT NLVSAVPYIG DFIVQWIWGG
            LKAPVWRVGI VIFLLTMATA FLGYVLPWGQ MSFWGATVIT NLLSAIPYVG TDVVQWVWGG
            LKFHVWSVGV LLFLLTMATA FMGYVLPWGQ MSFWGATVIT NLVSAIPYFG VDIVQWIWGG
            MKRDLWLSGV TIYIIMMATA FIGYVLPWGQ MSFWGATVIT NLVSAVPYIG NDIVQWLWGG
            MKMDVWNIGV IIYLIMMLTA FLGYVLPWGQ MSFWGATVIT NFCSAIPYVG TDIVQWIWGG
            MKKELWFSGV TIYILMMATA FIGYVLPWGQ MSFWGATVIT NLVSAIPYVG NDIVQWLWGG
            LKKELWFSGV TIYILMMATA FIGYVLPWGQ MSFWGATVIT NLVSAVPYIG NDIVQWLWGG
            ---------- ---------- ------PWGQ MSFWGATVIT NLVSAVPYIG DFIVQWIWGG
            KKTMVWTIGV IIYLVMMLTA FIGYVLPWGQ MSFWGATVIT NLVSAVPYIG DSIVQWVWGG
            MKKELWFSGV TIYILMMATA FIGYVLPWGQ MSFWGATVIT NLVSAIPYVG NDIVQWLWGG
            MKKELWFSGV TIYLLMMGTA FIGYVLPWGQ MSFWGATVIT NLVSAIPYIG NDIVQWLWGG
            ---------- ---------- ------PWGQ MSFWGATVIT NLLSAIPYIG GEVVLWVWGG
            SRAAVWNVGV VIYLIMMLTA FIGYVLPWGQ MSFWGATVIT NLVSAVPYIG DSIVQWVWGG
            RKQAVWNIGV VIYLVMMITA FIGYVLPWGQ MSFWGATVIT NLVSAVPYLG DSIVQWIWGG
            LKKELWFSGV TIYIIMMATA FIGYVLPWGQ MSFWGATVIT NLVSAVPYIG NDIVQWLWGG
            TKTSVWNVGV IMLILTMATA FVGYVLPWGQ MSFWGATVIT NLLSAIPYIG TDIVQWVWGG
            TKTSVWNVGV IIFILTMATA FIGYVLPWGQ MSFWGATVIT NLLSAIPYIG TDIVQWVWGG
            LKTSLWYSGV ALFGVMMITA FIGYVLPWGQ MSFWGATVIT NFVSAIPYIG NDIVQWIWGG
            LKYHVWSVGV LLFLLTMATA FMGYVLPWGQ MSFWGATVIT NLLSAIPYFG VDIVQWVWGG
            MKMEVWNLGV IIFLVMMITA FLGYVLPWGQ MSFWGATVIT NFCSAIPYVG TEIVQWIWGG
            QKTPVWTLGV LIYGLMMLTA FIGYVLPWGQ MSFWGATVIT NLVSAVPYLG DFLVQWIWGG
            LRIPLWNTGV VIFGVMMLTA FIGYVLPWGQ MSFWGATVIT NFVSAVPYIG NDIVQWIWGG
            LKKELWFSGV TIYILMMGTA FIGYVLPWGQ MSFWGATVIT NLVSAVPYIG NDIVQWLWGG
            MKMDVWNIGV IIYLVMMLTA FLGYVLPWGQ MSFWGATVIT NFCSAIPYIG TDIVQWIWGG
            MKMDVWNIGV IIYLVMMLTA FLGYVLPWGQ MSFWGATVIT NFCSAIPYIG TDIVQWIWGG
            MKMDVWNIGV IIYLVMMLTA FLGYVLPWGQ MSFWGATVIT NFCSAIPYIG TDIVQWIWGG
            MKMDVWNIGV IIYLVMMLTA FLGYVLPWGQ MSFWGATVIT NFCSAIPYIG TDIVQWIWGG
            MKMDVWNIGV IIYLVMMLTA FLGYVLPWGQ MSFWGATVIT NFCSAIPYIG TDIVQWIWGG
            MKMDVWNIGV IIYLVMMLTA FLGYVLPWGQ MSFWGATVIT NFCSAIPYIG TDIVQWIWGG
            TKTSVWRVGI IIFVLTMGTA FMGYVLPWGQ MSFWAATVIT NLLSAFPYVG ADIVQWVWGG
            MKMDVWNIGV IIYLVMMITA FLGYVLPWGQ MSFWAATVIT NFCSAIPYIG TDIVQWIWGG
            LKSHLWFSGV SIFGVMMLTA FIGYVLPWGQ MSFWGATVIT NFVSAIPYIG NDIVQWIWGG
            MKMDVWNIGV IIYLVMMLTA FLGYVLPWGQ MSFWGATVIT NFCSAIPYIG TDIVQWIWGG
            QKVPVWGIGV LIYGIMMLTA FIGYVLPWGQ MSFWGATVIT NLVSAVPYLG DSLVQWIWGG
            MKTDVWNVGV IIYLIMMLTA FLGYVLPWGQ MSFWGATVIX NFCXXIPYVG SDIVQWIWGG
            QKKPIWFSGI IIFIVMMITA FIGYVLPWGQ MSFWGATVIT NFLSAIPYIG DDIVQWIWGG
            QKKPIWFSGI VIFIIMMLTA FIGYVLPWGQ MSFWGATVIT NFLSAIPYIG DDIVQWIWGG
            QKKPIWFSGI IIFIVMMITA FIGYVLPWGQ MSFWGATVIT NFLSAIPYIG DDIVQWIWGG
            MKTDVWNLGV IIYLIMMLTA FLGYVLPWGQ MSFWGATVIT NFCSAIPYVG SDIVQWIWGG
            LRSHLWFSGI AIFLIMMLTA FIGYVLPWGQ MSFWGATVIT NFVSAIPYIG NDVVQWIWGG
            TKTSVWNVGV XILXLTMPPL Y-GYVLPWGQ MSFWGATVIT NLLSAIPYIG TDIVQWVWGG
            TQQLVWNIGV IIYILMMATA FIGYVLPWAQ MSFWAATVIT NLVSAIPYVG NEIVQWVWGG
            LKFHVWSVGV VIFLLTMATA FMGYVLPWGQ MSFWGAPVIT NLLSAIPYFG VDIVQWVWGG
            LKTPIWVGGV IIYLLMMLTA FIGYVLPWGQ MSFWGATVIT NLVSAVPYLG DFLVQWIWGG
            LKFHVWSIGV VIFLFTMATA FMGYVLPWGQ MSFWGATVIT NLLSAIPYFG VDIVQWVWGG
            TKVEVWNVGV VLFILTMATA FLGYVLPWGQ MSFWGATVIT NLLSAIPYVG TDIVQWVWGG
            LRHHLWFSGI SIFLIMMLTA FIGYVLPWGQ MSFWGATVIT NFLSAIPYIG TDIVQWVWGG
            LRFHVWSVGV LLFLLTMATA FMGYVLPWGQ MSFWGATVIT NLLSAIPYFG VDIVQWVWGG
            LRFHVWSVGV LLFLLTMATA FMGYVLPWGQ MSFWGATVIT NLLSAIPYFG VDIVQWVWGG
            LRFHVWSVGV LLFLLTMATA FMGYVLPWGQ MSFWGATVIT NLLSAIPYFG VDIVQWVWGG
            LKAPVWRVGI VIFLLTMATA FLGYVLPWGQ MSFWGATVIT NLLSAIPYVG TDVVQWVWGG
            LKYHVWSVGV LLFLLTMATA FMGYVLPWGQ MSFWGATVIT NLLSAIPYFG VDIVQWVWGG
            SKVEVWNVGV ILFILTMATA FIGYVLPWGQ MSFWGATVIT NLLSAIPYVG TDIVQWVWGG
            LRWHLWSSGV VIFLIMMLTA FIGYVLPWGQ MSFWGATVIT NFVSAVPYIG NDIVQWIWGG
            ---------- ---------- ---------- ---------- ---------- ----------
            MKMEVWNLGV IIFLVMMITA FLGYVLPWGQ MSFWGATVIT NFCSAIPYVG TEIVQWIWGG
            LKAPVWRVGV VILLLTMATA FLGYVLPWGQ MSFWGATVIT NLLSALPYVG ADVVQWVWGG
            LKVELWFSGV TILLIMMGTA FLGYVLPWGQ MSFWGATVIT NLVSAIPYIG NDIVQWLWGG
            LKYHLWFSGI SIFLIMMITA FIGYVLPWGQ MSFWGATVIT NFLSAIPYIG LDIVQWVWGG
            LKFHVWSIGV VIFLLTMAIA FMGYVLPWGQ MSFWGATVIT NLLSAIPYFG IDIVQWVWGG
            LKFHVWSIGV VIFLLTMAIA FMGYVLPWGQ MSFWGATVIT NLLSAIPYFG IDIVQWVWGG
            TKASVWRVGV VIFLLTMATA FMGYVLPWGQ MSFWGATVIT NLLSALPYVG TDIVQWVWGG
            MKMDVWNIGV IIYLVMMLTA FLGYVLPWGQ MSFWGATVIT NFCSAIPYIG TDIVQWIWGG
            MKMDVWNIGV IIYLIMMLTA FLGYVLPWGQ MSFWGATVIT NFCSAIPYVG TDIVQWIWGG
            MKRDLWFSGV TIYLLMMATA FIGYVLPWGQ MSFWGATVIT NLVSAIPYIG NDIVQWLWGG
            TKTSVWRVGL IIFVLTMGTA FMGYVLPWGQ MSFWGATVIT NLLSAFPYVG ADIVQWVWGG
            TKTSVWGVGI VIFLLTMATA FMGYVLPWGQ MSFWGATVIT NLLSAFPYVG TDIVQWVWGG
            MKMDVWNIGV IIYLVMMLTA FLGYVLPWGQ MSFWGATVIT NFCSAIPYVG TDVVQWIWGG
            SRTAVWNVGV VIYVLMMATA FIGYVLPWGQ MSFWGATVIT NLLSAIPYIG TDIVQWVWGG
            MKMDVWNIGV IIYLVMMLTA FLGYVLPWGQ MSFWGATVIT NFCSAIPYIG TDIVQWIWGG
            LKFHVWSIGV VIFLLTMAIA FMGYVLPWGQ MSFWGATVIT NLLSAIPYFG IDIVQWVWGG
            LKFHVWSIGV VIFLLTMAIA FMGYVLPWGQ MSFWGATVIT NLLSAIPYFG IDIVQWVWGG
            SNAPVWRVGI VIFLLTMATA FMGYVLPWGQ MSFWGATVIT NLLSALPYVG TDVVQWVWGG
            MKMDVWNVGV IIYLVMMLTA FLGYVLPWGQ MSFWGATVIT NFCSAIPYIG TDVVQWIWGG
            MKMDVWNIGV IIYLIMMLTA FLGYVLPWGQ MSFWGATVIT NFCSAIPYLG TDIVQWIWGG
            LKFHVWSIGV VIFLLTMAIA FMGYVLPWGQ MSFWGATVIT NLLSAIPYFG IDIVQWVWGG
            THIMVWNVGI VIFFLMMATA FIGYVLPWGQ MSFWAATVIT NFLSAIPYIG GNLVEWVWGG
            TQTMVWNIGI VIFFLMMATA FIGYVLPWGQ MSFWAATVIT NFLSAIPYVG GNLVEWVWGG
            SRVLTWIVGV LIFFIMMLTA FIGYVLPWGQ MSFWAATVIT NLVSALPSVG SSIVEWIWGG
            SRVLTWIVGV LIYFIMMLTA FIGYVLPWGQ MSFWGATVIT NLVSALPSVG GSIVEWIWGG
            SRILTWIVGV FIFFIMMLTA FIGYVLPWGQ MSFWAATVIT NLVSAIPSVG GSIVEWIWGG
            SRVLTWIVGV LIYFIMMLTA FIGYVLPWGQ MSFWGATVIT NLVSAIPSVG GSIVEWIWGG
            NKFIVWNVGV ILFFLMIITA FLGYVLPWGQ MSFWAATVIT NLLSAIPYVG DEIVRWLWGG
            TRTIVWNVGI LLYVLMMATA FIGYVLPWGQ MSFWAATVIT NLLSAIPYIG DDIVKWVWGG
            TKTMVWNVGI IIYILMMGTA FIGYVLPWGQ MSFWAATVIT NILSAIPYIG EDIVKWVWGG
            NKLIVWNVGV LLFFLMILTA FIGYVLPWGQ XSFWAATVIT NLLSAIPYVG DEIVRWVWGG
            TKQIVWNVGV LLYILMMGTA FMGYVLPWGQ MSFWAASVIT GLLSAIPYIG EDVVRWVLGG
            NKMIVWNVGI IIFLLMMLTA FIGYVLPWGQ MSFWAATVIT NLVSAIPYIG DDLVKWIWGG
            TRIVVWNVGV LLFLLMIVTA FIGYVLPWGQ MSFWAATVIT NLLSAIPYIG DDVVKWVWGG
            TQTMVWNIGI VIFFLMMATA FIGYVLPWGQ MSFWAATVIT NFLSAIPYVG GNLVEWVWGG
            TKIIVWNVGV VIFLLMIVTA FIGYVLPWGQ MSFWAATVIT NLLSAIPYVG DDIVRWVWGG
            SKIIVWNVGV LLFLLMIITS FIGYVLPWGQ MSFWAATVIT NLLSAIPYIG DDIVKWVWGG
            NKMIVWNVGI VIYLLMMLTA FIGYVLPWGQ MSFWAATVIT NLVSAVPYIG DDVVKWIWGG
            IKQEVWNVGV IIFLLMMATA FLGYILPWGQ MSFWAGAVIT NFFSVIPYVG THIVIWLWGG
            LKRKVWWTGI VIYIVMVATA FLGYVLPWGQ MSFWAGAVIT NLFSVVPYVG EEIVHWVWGG
            TKIIVWNVGV VIFLLMIVTA FIGYVLPWGQ MSFWAATVIT NLLSAIPYVG DDIVRWVWGG
            SREMVWNIGI VIYLLMMATA FIGYVLPWGQ MSFWAATVIT NFLSAIPYVG NDIVEWVWGG
            THIMVWNVGI VIFFIMMATA FIGYVLPWGQ MSFWAATVIT NFLSAVPYIG SNLVEWVWGG
            RKLLPWNVGV VIFLIMILTS FLGYVLPWGQ MSFWAVTVIT NLLSAVPYIG EDLVRWVWGG
            IKHIVWNVGV ILFLLMIITS FIGYVLPWGQ MSFWAATVIT NLLSAIPYIX DDIVRWVWGG
            TKIIVWNVGV LLFLLMILTA FIGYVLPWAQ MSFWAATVIT NLLSAIPYIG DDIVRWVWGG
            TKQIVWNVGV LLYILMMGTA FIGYVLPWGQ MSFWAATVIT NFLSAIPYIG DDVVRWVWGG

            FSVSNATLNR FFSLHYLLPF LLAGLGAAHI ILLHAAGSSN PVGVKSDVDK IPFHSYFSFK
            FSVSNATLNR FFSLHYLFPF LIVGLALLHV ISLHTDGSNN PLGISSNIDK VTFHVYYTYK
            FSVSGATLTR FFSLHFLFPF ILAILVVVHL IFLHIEGSNS PVGSKTPVVD VVFHVYYTSK
            FSVSGATLSR FFSLHFLFPF LLVILVGVHL IYLHVEGSSS PVGSKSPVDD VVFHVYYTSK
            FSVSNATLSR FFSLHYLFPF ILAALALVHL IGLHEDGSNN PVGVRSDVDK VPFHVYFTTK
            FSVSGATLTR FFSLHFLFPF ILAILVVVHL IYLHIEGSNS PGGSKTPVDD VVFYVYYTSK
            FSVSGATLNR FFSLHFLLPF ILAFLAIVHL VYLHVDGSNN PIGLNSSMDS VSFHTFYTSK
            FSVSNATLNR FFSLHYLLPF LLAGLGAAHV ILLHAAGSSN PVGVKSDVDK IPFHSYFSFK
            FSVSNATLNR FYSLHYLFPF LIVGLAVLHI ISLHTDGSNN PLGISSNIDK VTFHAYYTYK
            FSVSNATLNR FFSLHYLLPF ALAGLGAAHM ILLHHNGSSN PVGLRSDIDK IPFHSYFSYK
            FSVSNATLNR FFSLHYLLPF VLAALGAVHI ILLHTQGSSN PVGVKSSIDK VPFHSYFSFK
            FSVSNATLNR FFSLHYLFPF VLAALALVHL IGLHQDGSNN PVGLRSDIDK LPFHIYFSTK
            FSVSNATLNR FFSLHYLFPF VLAALALSHL IGLHETGSNN PTGLRSDVDK VPFHIYFSTK
            FSVSNATLNR FFSLHYLLPF VLAGLGAAHM ILLHHNGSSN PVGLRSDIDK IPFHSYFSYK
            FSVSNATLNR FFSLHYLLPF VIAGLGAAHL ILLHHNGSSN PIGLRSDVDK IPFHSYFSYK
            FSVSNATLNR FYSLHYLLPF LLFGLVLIHL VFLHTSGSNN PLGVKSEVDK VPFHTYFVFK
            FSVSNATLNR FFSLHYLFPF VLAALAMVHL ISLHEDGSNN PIGLRSDIDK VPFHIYYSTK
            FSVSNATLNR FFSLHYLFPF ILAALAFTHL ISLHEGGSNN PTGVRSDIDK VPFHTYFTYK
            FSVSNATLNR FFSLHYLLPF VLAALGAVHI ILLHTEGSSN PIGIKSNIDK VPFHTYFSFK
            FSVSNATLNR FFSLHYLFPF LLVALAGIHL ICLHEEGSQN PIGVRSDFDK VSFHVYYTSK
            FSVSNATLNR FFSLHYLFPF LLAALAIIHL ICLHEDGSHN PIGVRSDFDK ISFHVYYTSK
            FSVSNSTLNR FFSLHYLFPF IIVGIMIIHI VLLHNHQSNS PTGLNSNSDK IPFHIYFTTK
            FSVSGATLNR FFSLHFLLPF ILAFLAIVHL VYLHVDGSNN PIGLNSSMDC VSFHTFYTSK
            FSVSNATLNR FFSLHYLFPF LIVGLAILHI ISLHTAGSNN PLGIGSNIDK VTFHVYYTYK
            FSVSGATLSR FFSLHYLMPF VLVGLAFAHI ILLHEEGSSN PLGLRSDVDK VMFHPYFSFK
            FSVSGATLNR FYSFHYLFPF ALAGIIIVHI ILLHDTGSNN PVGLRSDVDK VTFHVYYSAK
            FSISNATLNR FFSLHYLLPF VLAALGAVHI ILLHNEGSSN PLGIKSSIDK ISFHSYFSFK
            FSVSNATLNR FFSLHYLFPF LIVGLGILHI LSLHTAGSNN PLGIDSNIDK VTFHVYYTYK
            FSVSNATLNR FFSLHYLFPF LIVGLGILHI LSLHTAGSNN PLGIDSNIDK VTFHVYYTYK
            FSVSNATLNR FFSLHYLFPF LIVGLGILHI LSLHTAGSNN PLGIDSNIDK VTFHVYYTYK
            FSVSNATLNR FFSLHYLFPF LIVGLGILHI LSLHTAGSNN PLGIDSNIDK VTFHVYYTYK
            FSVSNATLNR FFSLHYLFPF LIVGLGILHI LSLHTAGSNN PLGIDSNIDK VTFHVYYTYK
            FSVSNATLNR FFSLHYLFPF LIVGLGILHI LSLHTAGSNN PLGIDSNIDK VTFHVYYTYK
            FSVSSATLTR FFGLHFLFPF LLAILVGVHL IYLHVEGSNS PIGVKGPVDD VVFHVYYTSK
            FSVSNATLNR FYSLHYLFPF LIAGLGVLHI ISLHTAGSNN PLGIDSNIDK VTFHVYYTYK
            FSISNPTLGR FFSLHYLFPF LLIGLILIHF ILLHSLGSSN PLGISSNSDK ISFHWYYSSK
            FSISNATLNR FYSLHYLFPF LIAGLGVLHI LSLHTAGSNN PLGIDSNVDK VTFHVYYTYK
            FSISGATLSR FFSLHYLMPF VLAGLALAHI VLLHESGSNN PLGLRSDVDK VFFHPYFTYK
            FSVSNATLNR FFSLHYLFPF LIAGLAIVHI ISLHTNGSNN PLGINSNIDK VTFHVYYTYK
            FSVNNATLGR FFSLHYLFPF VLASLILIHI VLIHSVGSSN PLGINSNFDK VPFHWYFAIK
            FSVNNATLGR FFSLHYLFPF VLASLIFIHI VLLHSVGSSN PLGINSNYDK VPFHWYFAIK
            FSVNNATLGR FFSLHYLFPF VLASLILIHI VLIHSVGSSN PLGINSNFDK VPFHWYFAIK
            FSVSNATLNR FFSLHYLFPF LIVGLALLHI ISLHTDGSNN PLGISSNIDK VTFHVYYTSK
            FSVSNATLNR FFSLHYLFPF VLALLAIIHV VLLHEGGSNN PIGLNSNSDK IPFHSYFSSK
            FSISNATLNR FFSLHYLFPF LLAALAVIHL ICLHEEGSHN PIGVRSDFDK VSFHVYYTSK
            FSVSNATLNR FFSLHYLLPF ILAALALMHL IGLQVNGSNN PLGVRSDIDK VPFHSYFSAK
            FSVSGATLNR FFSLHFLLPF FLVVFVFIHL MYLHVDGSNN PTGLNSSNEN VSFHTFYTSK
            FSVSGATLSR FFSLHYLLPF AIVGLALAHI ILLHDLGSNN PLGLRSDVDK ILFHPYFSYK
            FSVSGATLNR FFSLHFLLPF ILVFLVVLHL VYLHVDGSNN STGLNSSIDG VSFHTFYTSK
            FSVSNATLNR FFSLHYLLPF VLAALGVVHL ICLHVSGSNN PIGVRSDLDK VPFHTYYTSK
            FSVNNATLNR FFSLHYLFPF ILAGLILIHL VLLHSTGSNS PIGLNTNTDK VPFHTYFITK
            FSVSGATLNR FFSLHFLLPF ILAFLAIIHL VYLHVDGSNN PVGLNSSMDS VSFHTFYTSK
            FSVSGATLNR FFSLHFLLPF ILAFLAIIHL VYLHVDGSNN PVGLNSSMDS VSFHTFYTSK
            FSVSGATLNR FFSLHFLLPF ILAFLAIIHL VYLHVDGSNN PVGLNSSMDS VSFHTFYTSK
            FSVSGATLTR FFSLHFLFPF ILAILVVVHL IYLHIEGSNS PVGSKTPVDD VVFHVYYTSK
            FSVSGATLNR FFSLHFLLPF ILAFLAIVHL VYLHVDGSNN PIGLNSSMDS VSFHTFYTSK
            FSVSNATLNR FFSLHYLFPF ILAALSAIHL ICLHVDGSNN PIGVKSDLDK VAFHVYYTSK
            FSVGNATLNR FFSLHYLFPF LLAGLIVVHL VLLHTTGSNS PTGLNPNSDK IPFHIYFTTK
            ---------- ---------- ---------- ---------- ---------- ----------
            FSVSNATLNR FFSLHYLFPF LIVGLAILHI ISLHTDGSNN PLGIGSNIDK VTFHVYYTYK
            FSVSGATLSR FFSLHFLFPF LLVILVGVHL MYLHVEGSSS PVGSKSPVDD VVFHVYYTSK
            FSVSNATLNR FFSLHYLLPF VLAALSVVHL ILLHTDGSSN PVGVKSSIDK VPFHQYFSFK
            FSVNNATLNR FFSLHYLFPF ILTGLIIIHL VLLHTATSNN PLGINSNSDK IPFHNYFIWK
            FSVSNATLNR FFSLHFLLPF ILVFLVILHL VYLHVDGSNN STGLNSSIDG VSFHTFYTSK
            FSVSNATLNR FFSLHFLLPF ILVFLVILHL VYLHVDGSSN STGLNSSIDG VSFHTFYTSK
            FSVSGATLTR FFSLHFLFPF LLAILAGVHI VYLHVEGSNS PVGSKSPVDN VVFHVYYTSK
            FSVSNATLNR FYSLHYLFPF LIAGLGVLHI ISLHTAGSNN PLGIDSNIDK VTFHVYYTYK
            FSVSNATLNR FYSLHYLFPF LITGLVVLHI LSLHADGSNN PLGISSNIDK VTFHVYYIYK
            FSVSNATLNR FFSLHYLLPF LLAGLGLAHL ILLHSNGSSN PIGVKSDVDK VPFHSYFSYK
            FSVSSATLTR FFSLHFLFPF LLAILVGVHL IYLHVEGSNS PIGVKGPVDD VIFHVYYTSK
            FSVSSATLTR FFSLHFLFPF ILAILVGVHL IYLHVEGSNS PIGVKGSVDD VIFHVYYTSK
            FSVSNATLNR FFSLHYLFPF LIAGLGVLHI LSLHTAGSNN PLGIDSNIDK VTFHVYYTYK
            FSVSNATLNR FYSLHYLLPF ILAALALVHL ICLHVEGSNN PIGVKSDVDK VSFHVYYTSK
            FSVSNATLNR FFSLHYLFPF LIVGLGILHI LSLHTAGSNN PLGIDSNIDK VTFHVYYTYK
            FSVSNATLNR FFSLHFLLPF ILVFLVILHL VYLHVDGSNN STGLNSSIDG VSFHTFYTSK
            FSVSNATLNR FFSLHFLLPF ILVFLVILHL VYLHVDGSNN STGLNSSIDG VSFHTFYTSK
            FSVSGATLTR FFSLHFLFPF ILAVLVGVHL VYLHVEGSNS PVGSKSPVDD VVFHVYYTSK
            FSVSNATLNR FFSLHYLFPF LLVGLGLLHI ISLHTAGSNN PLGIDSNIDK VTFHVYYTYK
            FSVSNATLNR FYSLHYLFPF LIAGLAVLHI ISLHTNGSNN PLGISSNIDK VTFHVYYIYK
            FSVSNATLNR FFSLHFLLPF ILVFLVILHL VYLHVDGSNN STGLNSSIDG VSFHTFYTSK
            YSVSNATLNR FYSLHYLLPF LLAALALIHL LLLHTEGSHN PIGIRSDINK IPFHSYYSFK
            YSVSNATLNR FYSLHYLLPF VLAALALIHL LLLHSEGSQN PIGIRSDINK IPFHSYYSFK
            FSVSNCTLNR FFSLHYLLPF VLVGLVLAHL LTLHEKGSNE PLGLVGLSDR TAFHVYFTIK
            FSVSNCTLNR FFSLHYLLPF VLVGLVLAHL LTLHEKGSNN PLGVVSFSDR SPFHVYFTIK
            FSVSNCTLNR FFSLHYLLPF VLVGLVLAHL LTLHEKGSNE PLGLVGLSDR TAFHVYFTIK
            FSVSNCTLNR FFSLHYLLPF VLVGLVLAHL LTLHEKGANN PLGVVSLSDR STFHVYFTIK
            FSVSNATLNR FFSLHYLLPF VLAGLSFVHL IALHEGGSNN PTGLRSDIDK VPFHYYFALK
            FSVSNATLNR FFSLHYLLPF ILAGLAVVHI IALHTEGSNN PIGVRSDIDK VQFHYYYVLK
            FSVSNATLNR FFSLHYLLPF ILAGLAVIHL IVLHVDGSNN PIGVRSDIDK IPFHSYYVFK
            FSVSNATLNR FFSLHYLLPF VLVGLALVHL IAKHEEGTNN PLGIRSDIDM IPFHYYFALK
            FGVSNATLNR FYSLHYLLPF ILAGLSLVHL IALHEGGSNN PIGVRSDIDK IPFHNYYAFK
            FSVSNATLNR FFSLHYLLPF VLAALAIVHL LALHEDGSNN PIGVRSDIDK IPFHSYYVFK
            FSVSNATLNR FYSLHYLLPF ILMGLAIVHL IALHEDGSNN PIGVRSDIDK VPFHHYYVVK
            YSVSNATLNR FYSLHYLLPF VLAALALIHM LLLHTEGSHN PIGIRSDINK IPFHSYYSFK
            FSVSNATLNR FYSLHYLLPF VLAALAIVHL IALHEDGSNN PIGVRSDIDK VPFHHYYSLK
            FSVSNATLNR FFSLHYLLPF LLIGLALVHL IALHEDGSNN PIGIRSDIDK VPFHHYYTIK
            FSVSNATLNR FFSLHYLLPF VLAALAVVHL LALHEGGSNN PIGVRSDIDK IPFHSYYVFK
            YSMSAVTLNS FYSLHYLFPF ILVGLMIIHL IFLHVGGSSN PVGVRGDVDK IPFHWYFIIK
            LSVSNATLNS FYSLHYLLPF ILVGLMGVHL FFLHEGGSNN PLGVWSGADS ITFYPHFIIK
            FSVSNATLNR FYSLHYLLPF VLAALAIVHL IALHEDGSNN PIGVRSDIDK VPLHHYYSLK
            YSVSNATLNR FFSLHYLLPF ILAALALIHI FLLHEEGSNN PIGVRGDIDV IPFHSYFTFK
            YSVSNATLNR FFSLHYLLPF LLAALALIHL ILLHTEGSHN PIGIRSDISK IPFHSYYSFK
            FSVSNATLHR FFSFHYLFPF LLVGLALVHM IGLHEEGSDN PTGLKSEVDK VAFHYSYSLK
            FSVSNATLNR FFSLHYLLPF ILAGLSLVHL IALHEDGSNN PIGIRSDIDK VAFHYYYVLK
            FSVSNATLNR FYSLHYLLPF ILAALALVHL IALHEDGSNN PIGIRSDIDK VPFHSYFTLK
            FSVSNATLNR FYSLHYLLPF ILAGLALVHL IALHEDGSSN PIGVRSDIDK IPFHYYYVLK

            DVYGMLLLGI ILTLLVFFAP NILGDTENYI QANPLVTPVH IQPEWYFLFA YAILRSIPDK
            DLFGIMVLGA MLVIISYFMP NVLGDPENFI QANPLVTPVH IQPEWYFLFA YAILRSIPNK
            DWYGIVVTLM LLSIVVYLMP NLLGDPENFI QANSLVTPVH IQPEWYFLFA YAILRSIPNK
            DWYGIVVTLT LLSVIVYLVP NLLGDPENFI QANSLVTPVH IQPEWYFLFA YAILRSIPNK
            DLHGFVLLGI LLIFLVFLGP NILNDPENFI KANPLVTPVH IQPEWYFLFA YAILRSIPNK
            DWYGIVVTLM LLSVIVYLMP NLLGDPENFI QANSLVTPVH IQPEWYFLFA YAILRSIPNK
            DLFGLFFLFF LFFFFVFFLP NYLGDAENFI QANSLVTPVH IQPEWYFLFA YAILRSIPNK
            DVYGMLLLAI LLTILVFFAP NILGDTENYI QANPLVTPVH IQPEWYFLFA YAILRSIPDK
            DLFGIMVLGV ILVIISYFMP NVLGDPENFI QANPLVTPVH IQPEWYFLFA YAILRSIPNK
            DIYGIFLLSL LLSILIFFTP NLLGDTENYI QANPLVTPVH IQPEWYFLFA YAILRSIPNK
            DVYGITLLII ILITLVFFLP NLLGDTENYI QANPLVTPVH IQPEWYFLFA YAILRSIPNK
            DIFGFVALGA ILVGIVHFAP NILNDPENFI SANPLVTPKH IQPEWY---- ----------
            DIYGFVILGM LFISLVYLAP NILNDPENFI KANPLVTPVH IQPEWYFLFA YAILRSLP--
            DIYGIFLLSL LLSTLIFFTP NLLGDTENYI QANPLVTPVH IQPEWYFLFA YAILRSIPNK
            DIYGIVLLTI LLSILIFFTP NMLGDTENYI QANPLVTPVH IQPE------ ----------
            DLLGYFFVLT FFVTLVFLFP NILNDPENFL QANPLVTPTH IQPEWY---- ----------
            DIYGFVVLGL IITGLIYLLP NILNDPDNFI KTNPLITPVH IQPDWHFIVA YA--------
            DLYGFIVLAV VITLLVYLAP NILNDPEKLY QGKPFSNP-- ---------- ----------
            DLYGISLLII LLIILIFFLP NILGDTENYI QANPLVTPVH IQPEWYFLFA YAILRS----
            DWYGIVVLTM VLSIIVYLAP NLLVDPENFI QANPLVTPVH IQPEWYFLFA YAILRSIPNK
            DWYGIVVLAM VLSIIVYLAP NLLVDPENFI QANPLVTPVH IQPEWYFLFA YAILRSIPNK
            DAYGFILLGI LLTILIFYTP NLLGDPENFI SANPLVTPVH IMPEWYFLFA YAILRAIPNK
            DLFGFFFLFF LFFFIVFFLP NFLGDAENFI QANSLVTPVH IQPEWYFLFA YAILRSIPNK
            DLFGIMVLGA ILVIISYFMP NVLGDPENFI QANPLVTPVH IQPEWYFLFA YAILRSIPNK
            DIFGFSVAVL GLMLIVFFSP NLLGDVENFS EANPLVTPVH IQPEW----- ----------
            DAYGFILLGI LLSLLIFYAP NYLGDAENFI PANPLVTPVH IMPEWYFLFA YAILRAIPNK
            DIYGILLLLS ILIMLVFFFP KILGDTENYI QANPLVTPVH IQPEWYFLFA YAILRSIPNK
            DLFGIMVLST ILIILCYFMP NVLGDPENFI QANPLVTPVH IQPEWYFLFA YAILRSIPNK
            DLFGIMVLST ILIILCYFMP NVLGDPENFI QANPLVTPVH IQPEWYFLFA YAILRSIPNK
            DLFGIMVLST ILIILCYFMP NVLGDPENFI QANPLVTPVH IQPEWYFLFA YAILRSIPNK
            DLFGIMVLST ILIILCYFMP NVLGDPENFI QANPLVTPVH IQPEWYFLFA YAILRSIPNK
            DLFGIMVLST ILIILCYFMP NVLGDPENFI QANPLVTPVH IQPEWYFLFA YAILRSIPNK
            DLFGIMVLST ILIILCYFMP NVLGDPENFI QANPLVTPVH IQPEWYFLFA YAILRSIPNK
            DWYGMVVTIV LLSVIVYLAP NLLGDPENFI QANSLVTPVH IQPEWYFLFA YAILRSIPNK
            DLFGILVLST ILIIFCYFMP NVLGDPENFI QANPLVTPVH IQPEWYFLFA YAILRSIPNK
            DLLGVIFISL ILIILTFFYP NYLGDPENYI SANPLVTPTH IMPEWYFLFA YAILRAIPNK
            DLFGMMVLST ILIIFCYFMP NVLGDPENFI QANPLVTPVH IQPEWYFLFA YAILRSIPNK
            DIFGFAVALG GLFMIVFFAP NLLGDVENFS EANPLVTPVH IQPEWYFLFA YAILRSIPNK
            DLFGLIVLGV VLVTISYFMP NVLGDPENFI QANPLVTPVH IQPEWYFLFA YAILRSIP--
            DIYGFFILIF ILLFIVFFYT NTLGDPENFI NANSLVTPVH IMPEWYFLFA YAILRSIPNK
            DVYGFFILIF ILLFIVFFFT NTLGDPENFI SANSLVTPVH IMPEWYFLFA YAILRSIPNK
            DIYGFFILIF ILLFIVFFYT NTLGDPENFI NANSLVTPVH IMPEWYFLFA YAILRSIPNK
            DLFGIMVLGA MLVIISYFMP NVLGDPENFI QANPLVTPVH IQPEWYFLFA YAILRSIPDK
            DIYGFILLFI FLFILVFYVP NMLGDPENYI KANPLVTPVH IMPEWYFLFA YAILRAIPNK
            DGYGIVVLAM ILSVIVYLAP NLLVDPENFI QANPLVTPVH IQPEWYFLFA YAILRSIPNK
            DLLGIVALIL SLLALCFYLP NLLGDPKNFI EENPLVTPAH IQPEWYFLFA ----------
            DLFGFFFLFI YFCLFVFFWP NLLGDSENFI QANSLVTPVH IQPEWYFLFA YAILRSIPNK
            DLLGFGLALT GLITIMFFWP NALGDVENFT EANPLVTPVH IQPEWYFLFA Y---------
            DFFGFFFLFF LFCFFVFFLP NLLGDVENFI QANSLVTPVH IQPEWYFLFA YAILRSIPNK
            DWYGIVAFVL FFCSLVYLAP NLLGDPENFI QANPLVTPVH IQPEWYFLFA YAILRSIPNK
            DFFGFILLGI ILSLFIFYIP NFLGDPENFI NANPLVTPVH IMPEWYFLFA YAILRAIPNK
            DLFGFFFLFF LFFFFVFFWP NFLGDAENFI QANSLVTPVH IQPEWYFLFA YAILRSIPNK
            DLFGFFFLFF LFFFFVFFWP NFLGDAENFI QANSLVTPVH IQPEWYFLFA YAILRSIPNK
            DLFGFFFLFF LFFFFVFFWP NFLGDAENFI QANSLVTPVH IQPEWYFLFA YAILRSIPNK
            DWYGIVVTLM LLSVIVYLMP NLLGDPENFI QANSLVTPVH IQPEWYFLFA YAILRSIPNK
            DLFGFFFLFF LFFFIVFFLP NFLGDAENFI QANSLVTPVH IQPEWYFLFA YAILRSIPNK
            DWYGIVAFSV FFCALVYLAP NLLGDPENFI QANPLVTPVH IQPEWYFLFA YAILRSIPNK
            DVYGFILLFI LLSTLVFYMP NILGDPENFI NANPLVTPVH IMPEWYFLFA YAILRAIPNK
            ---------- ---------- ---------- ---------- ---------- ----------
            DLFGIMVLGA ILVIISYFMP NVLGDPENFI QANPLVTPVH IQPEWYFLFA YAILRSIPNK
            DWYGIVVTLT LLSVIVYLVP NLLGDPENFI QANSLVTPVH IQPEWYFLFA YAILRSIPNK
            DIYGIMLLLF VLMFLVFFAP NILGDTENYI QANPLVTPVH IQPEWYFLFA YAILRSIPDK
            DLYGFLFLFI LISIFVFYYP NILGDPENFI NANPLVTPVH IMPEWYFLFA YAILRAIPNK
            DFFGFFFLFF LFCFFVFFLP NLLGDAENFI QANSLVTPVH IQPEWYFLFA YAILRSIPNK
            DFFGFFFLFF LFCFFVFFLP NLLGDAENFI QANSLVTPVH IQPEWYFLFA YAILRSIPNK
            DWYGIVITLM LLSVVVYLAP NLLGDPENFI QANSLVTPVH IQPEWYFLFA YAILRSIPNK
            DLFGMMVLGT ILVILCYFTP NVLGDPENFI QANPLVTPVH IQPEWYFLFA YAILRSIPNK
            DLFGILALGF ILVIISYFMP NVLGDPENFI QANPLVTPVH IQPEWYFLFA YAILRAVPDK
            DIYGILILVI LLTLLVFFTP NILGDTENYI QANPLVTPVH IQPEWYFLFA Y---------
            DWYGMVVTIM LLSVIVYLAP NLLGDPENFI QANSLVTPVH IQPEWYFLFA YAILRSIPNK
            DWYGMVVMIM LLSVIVYLAP NLLGDPENFI QANSLVTPVH IQPEWYFLFA YAILRSIPNK
            DLFGIMVLSS ILVILCYFMP NVLGDPENFI QANPLVTPVH IQPEWYFLFA YAILRSIPNK
            DWYGIVALAV ILAAIVYITP NLLGDPENFI QANPLVTPVH IQPEWYFLFA YAILRSIPNK
            DLFGIMVLST ILIILCYFMP NVLGDPENFI QANPLVTPVH IQPEWYFLFA YAILRSIPNK
            DFFGFFFLFF LFCFFVFFLP NLLGDAENFI QANSLVTPVH IQPEWYFLFA YAILRSIPNK
            DFFGFFFLFF LFCFFVFFLP NLLGDAENFI QANSLVTPVH IQPEWYFLFA YAILRSIPNK
            DWYGIVITLM LLSIIVYLAP NLLGDPENFI QANSLVTPVH IQPEWYFLFA YAILRSIPNK
            DLFGIMVLST ILIILCYFMP NVLGDPENFI QANPLVTPVH IQPEWYFLFA YAILRSIPNK
            DLFGILVLGL ILVIISYFMP NVLGDPENFI QANPLITPVH IQPEWYFLFA YAILRAVPNK
            DFFGFFFLFF LFCFFVFFLP NLLGDAENFI QANSLVTPVH IQPEWYFLFA YAXLRSIPNK
            DLFGAMILIM SISFLVLFAP NLFGDPENYI QANPLVSPVH IRPEWYFLFA YAILRSIPNK
            DLFGAMILIM TISFLVFFAP NLFGDPENYI QANPLVSPVH IRPEWYFLFA YAILRSIPNK
            DILGFLILFL ILVIIGIRIE TLLQDPENFI QANPLVTPVH IQPEWYFLFA YAILRSIPNK
            DILGFLILFG VFVIIGIRIE ELLQDPENFI QANPLVTPVH IQPEWYFLFA YAILRSIPNK
            DILGFLFLFF LFVIIGIRIE TLLQDPENYI QANPLVTPVH IQPEWYFLFA YAILRSIPNK
            DILGFLILLG VFVIIGIRIE TLLQDPENFI QANPLVTPVH IQPEWYFLFA YAILRSIPNK
            DLYGAVLLVI ILSIIVFLFP YSLGDPENFK QANPLVTPAH IKPEWYLLFA YAILRSIPNK
            DSYGVAVLAI IVSVIVFLYP YFLGDAENFK QANPLVTPVH IQPEWYFLYA YAILRSIPNK
            DLYGAIILII ITAVLVFLCP YELGDPENFQ QANPLVTPVH IMPEWYFLFA YAILRSIPNK
            DLYGAVVLAI VLSIIVFLFP YSLSDPENFK QANPLVTPVH IKPEWYFLFA YAILRSIPNK
            DLYGVVVLAM VLSVFVFSPP YLLGDPENFR QANPLVTPTH IQPEWYFLFA YAILRSIPSK
            DMYGLVVLAM ITLMIVFLFP YVLSDPENFQ PANPLVTPEH IKPEWYFLFA YAILRSIPNK
            DFYGVIILLI GLSVLTFLLP YLLGDAENFK QANPLVTPVH IKPEWYFLFA YAILRSIPNK
            DLFGAMILIM TISFLVFFAP NLFGDPENYI QANPLVSPVH IRPEWYFLFA YAILRSIPNK
            DLHGAVIFAI LLCAIAFLFP YSLGDAENFK QANPLVTPVH IKPEWYFLFA YAILRSIPNK
            DFFGAIALLI GICVLVFLLP YLLGDAENFK QANPLVTPEH IKPEWYFLFA YAILRSIPNK
            DMYGAIVLGF IALVLVFLFP YVLGDPENFQ PANPLVTPEH IKPEWYFLFA YAILRSIPNK
            DLSGGLLVLL LGISIIFLVP YLLGDAENFK TADPLITPVH IKPEWYFLFM YAILRSIPNK
            DISGNLIILF ITGIILFFYP YWLGDAENFK CADPLVAPVH IKPEWYFLFI YAILRSIPNK
            DLHGAVIFAI LLCAIAFLFP YSLGDAENFK PANPLVTPVH IKPEWYVLFA YAILRSIPNK
            DLYGWMLMTI ILAILVFFAP NLLGDAENFK QANPLVTPVH IRPEWYFLFA YAILRSIPNK
            DFYGAMILIL VVSFLVFLAP NLFGDPENYI EANPLVSPVH IRPEWYFLYA YGILRSIPNK
            DLYGFLVYAL ILSILAFLFP YTLGDAENYK EANPLVTPVH IKPEWYFLFA YAILRSVPNK
            DIYGVVVLIM ILSVIAFLFP YSLGDAENFK PANPLVTPVH IKPEWYFLFA YAILRSIPNK
            DLYGAIMLAI GLLILVFLFP YSLGDPENFK EANPLVTPVH IKPEWYFLFA YAILRSIPNK
            DLYGIVVLAI ILSVFVFLFP YTLGDPENFR QANPLVTPVH IQPEWYFLFA YAILRSIPNK

            LGGVIAMAAS LLVLYMLPFV NLGQRSNSFR PIAKISYWLF MGNFLLLTWI GSQPVEDPYI
            LGGVLAMGAS ILVLLLLPYI HTSLRALTFR PLGKIAFWFL VADFILLTWL GANPVEEPYV
            FGGVVSMFLS ILILFFFPLL HRSLRGLPFR PFGRMAFWSF VVNFVLLTWI GSLVVEEPFI
            FGGVVSMFFS ILILFFFPLL HRSLRGLPFR PFGRMAFWSF MVNFVLLTWI GSLVVEEPFI
            LGGVIAMISS IVVLLALPYI HTSVRGLTFR PLGKAAYWVF CANFLLLTWI GAQPVEDPFI
            FGGVVSMFFS ILILFFFPLL HRSLRGLPFR PFGRMAFWSF IVNFVLLTWI GSLVVEEPFI
            LGGVVAMFCS ILVLFLLPFI HTSLKGLSFR PLGRMAFWFL IVNFGLLTWI GAQLVEEPFI
            LGGVIAMAAS LLILYALPFI SLGQRSNSFK PLAKISYWLF MGNFLLLTWI GSQPVEDPYV
            LGGVLAMVAS ILVLLLLPFI HTSLRALTFR PLGKLAFWFL IADFILLTWI GANPVEEPYV
            LGGVVAMAGS LLILYLLPFT HIAQRSNSFK PISKVSYWIF MGNFLLLTWI GSQPVEDPYI
            LGGVIAMGAS LLILYLLPFL YTNLRSLIFR PLAKASYWIF MANFLLLTWI GAQPVEDPYI
            ---------- ---------- ---------- ---------- ---------- ----------
            ---------- ---------- ---------- ---------- ---------- ----------
            LGGVVAMAGS LLILYLLPFT HIAQRSNSFK PISKISYWIF MGNFLLLTWI GSQPVEDPYI
            ---------- ---------- ---------- ---------- ---------- ----------
            ---------- ---------- ---------- ---------- ---------- ----------
            ---------- ---------- ---------- ---------- ---------- ----------
            ---------- ---------- ---------- ---------- ---------- ----------
            ---------- ---------- ---------- ---------- ---------- ----------
            LGGVIAMFAS LLILFLLPWL HRSFRGLPFR PLGRVAFWFV VADFLLLTWI GSQPVEEPFI
            LGGVIAMFSS LLILFLLPWL HQSFRGLPFR PLGRIAFWFV VADFLLLTWI GSRPVEEPFI
            LGGVVALVCS ILVLLIIPFI HTSLKGLNFR PIGKLLYWVF MSNFIFLTWI GSKPVEEPFI
            LGGVVAMFCS ILILFFLPVL HKSLKGLSFR PLGRMAFWFL IVNFGLLTWI GSQVVEEPFI
            LGGVLAMGAS ILVLLLLPFI HTSLRALTFR PLGKIAFWFL VADFILLTWL GANPVEEPYV
            ---------- ---------- ---------- ---------- ---------- ----------
            LGGVIALVAS IVVLVFLPFL HTSLRGLTFR PLGKLAYWFF MANFILLTWI GSKPVEDPFI
            LGGVIAMAAS LLVLFIVPFI HFSLRSLMFR PIGKLFYWVF IPNF------ ----------
            LGGVLAMVFS ILVLLLLPLI HTSLRALTFR PLGKIAFWFL VADFILLTWL GANPVEEPYV
            LGGVLAMVFS ILVLLLLPLI HTSLRALTFR PLGKIAFWFL VADFILLTWL GANPVEEPYV
            LGGVLAMVFS ILVLLLLPLI HTSLRALTFR PLGKIAFWFL VADFILLTWL GANPVEEPYV
            LGGVLAMVFS ILVLLLLPLI HTSLRALTFR PLGKIAFWFL VADFILLTWL GANPVEEPYV
            LGGVLAMVFS ILVLLLLPLI HTSLRALTFR PLGKIAFWFL VADFILLTWL GANPVEEPYV
            LGGVLAMVFS ILVLLLLPLI HTSLRALTFR PLGKIAFWFL VADFILLTWL GANPVEEPYV
            LGGVVSMFFS ILILFFLPLL HRSLRGLPFR PFGRLAFWFL VVDFFLLTWI GSQVVEEPFI
            LGGVLAMVFS ILVLFLLPFI HTSLRALTFR PLAKIAFWFL VADFVLLTWL GANPVEEPYI
            LGGVLALIFS ILILLSLPFT HTSLPSLTFR PISKIFFWLF ISNFILLTWI GSKPVEDPFI
            LGGVLAMVFS IMVLFLLPFI HTSLRALTFR PLGKIAFWFL AADFILLTWL GANPVEEPYV
            LGGVIAMGAS IVVLALLPFL HGSTRGLTFR PLGKMLFWLL IATFLVLTWV GSLPAEEPFI
            ---------- ---------- ---------- ---------- ---------- ----------
            LGGVLALILS IVILFIIPFL HTNFFSLTFR PIGKLLYWVF IANFILLTWL GSKPIENPYI
            LGGVLALMLS IIVLFIIPFL HTNFFSLAFR PIGKFLYWIF IANFILLTWL GSKPIENPYI
            LGGVLALILS IVILFIIPFL HTNFFSLTFR PIGKLLYWVF IANFILLTWL GSKPIENPYI
            LGGVLAMGAS ILVLLLLPYI HTSLRALTFR PLGKIAFWFL VADFILLTWL GANPVEEPYV
            LGGVIALVLS ILVLSVLPLV HTNLRGLSFR PLGKLLYWLF MVNFILLTWI GSKPVEDPYI
            LGGVIAMFSS LLILFLLPWL HRSFRGLPFR PLGRVAFWFL VADFLLLTWI GSRPVEEPFI
            ---------- ---------- ---------- ---------- ---------- ----------
            LGGVIAMFCS ILVLFLLPIL HKSLKGCSFR PLGRVAFWFL LVDFGLLTWI GAQVVEEPFI
            ---------- ---------- ---------- ---------- ---------- ----------
            LGGVIAMFCS IFILFFLFIL HQSLKGLFFR PLGRIAFWFL IIDFALLTWI GSQVVEEPFI
            LGGVVAMFAS LLILFLLPWV HTSLRGLTFR PLARVAFWFM VTDFMLLTWI GCQPVEEPFI
            LGGVIALILS ILILTSLPFL HTSLKSLGFR PLGKIFYWLF IMNFILLTWI GSKPVEEPFI
            LGGVVAMFCS ILILFFLPLL HKSLKGLSFR PLGRMAFWFL IVNFGLLTWI GAQVVEEPFI
            LGGVVAMFCS ILILFFLPLL HKSLKGLSFR PLGRMAFWFL IVNFGLLTWI GAQVVEEPFI
            LGGVVAMFCS ILILFFLPLL HKSLKGLSFR PLGRMAFWFL IVNFGLLTWI GAQVVEEPFI
            FGGVVSMFFS ILILFFFPLL HRSLRGLPFR PFGRMAFWSF IVNFVLLTWI GSLVVEEPFI
            LGGVVAMFCS ILILFFLPIL HKSLKGLSFR PLGRMAFWFL IVNFGLLTWI GSQVVEEPFI
            LGGVIAMFAS LLVLFLLPLL HTSLRGLTFR PLGRMAFWFF VANFLLLTWI GSQPVEEPFI
            LGGVIALVAS ILVLLVIPFI HTNLKGLTFR PLGKAFYWIF MANFIFLTWI GAKPVEEPFI
            ---------- ---------- ---------- ---------- ---------- ----------
            LGGVLAMGAS ILVLLLLPFI HTSLRALTFR PLGKIAFWFL VADFILLTWL GANPVEEPYV
            FGGVVSMFFS ILILFVFPLL HRSLRGLPFR PFGRMAFWSF MVNFVLLTWI GSLVVEEPFI
            LGGVLAMGAS LHVLYTMPFL HYNLRSLSFR PAGKLCYWVF M--------- ----------
            LGGVIALILS VLILIILPLT HTSLKSLSFR PLGKIFYWLF MVNFIFLTWI GSKPVEDPFI
            LGGVIAMFCS IFILFFLSIL HQSLKGLFFR PLGRIAFWFL IIDFALLTWI GSQVVEEPFI
            LGGVIAMFCS IFILFFLSIL HQSLKGLFFR PLGRIAFWFL IIDFALLTWI GSQVVEEPFI
            LGGVVAMFSS ILILLFFPLL HRSLRGLPFR PFGRIAFWFL IVDFFLLTWI GSLVVEEPFI
            LGGVLAMVFS ILVLLLLPFV HTSLRALTFR PLGKIAFWFL VADFVLLTWL GANPVEEPYV
            LGGVLALVAS LLVLLVLPFI HTSLRALTFR PLGKIAFWFL VADFILLTWL GANPVEEPYV
            ---------- ---------- ---------- ---------- ---------- ----------
            LGGVVSMFFS ILILFFLPLL HRSLRGLPFR PFGRLAFWFL VVDFFLLTWI GSQVVEEPFI
            LGGVVSMFFS ILILFFLPLL HRSLRGLPFR PFGRLAFWFL VVDFFLLTWI GSQVVEEPFI
            LGGVLAMVFS ILVLLLLPFI HTSLRALTFR PLGKIAFWFL VADFILLTWL GANPVEEPYI
            LGGVVAMFSS FLILFLMPWL HSSFRGLTFR PLARLAFWFF AADFILLTWI GSQPVEEPFI
            LGGVLAMVFS ILVLLLLPLI HTSLRALTFR PLGKIAFWFL VADFILLTWL GANPVEEPYV
            LGGVIAMFCS IFILFFLSIL HQSLKGLFFR PLGRIAFWFL IIDFALLTWI GSQVVEEPFI
            LGGVIAMFCS IFILFFLSIL HQSLKGLFFR PLGRIAFWFL IIDFALLTWI GSQVVEEPFI
            LGGVVAMFFS ILVLFIFPLL HRSLRGLPFR PLGRVAFWLL IVDFILLTWV GSLVVEEPFI
            LGGVLAMVFS ILVLFLLPFI HTSLRALTFR PLGKIAFWFL VADFILLTWL GANPVEEPYV
            LGGVLALVAS ILVLLLLPFI HTSLRALTFR PLGKMAFWFL VADFILLTWL GANPVEEPYV
            LGGVIAMFCS IFILFFLSIL HQSLKGLFFR PLGRIAFWFL IIDFALLTWI GSQVVEEPFI
            LGGVVALLAS IFVLFFLPYL HKSLRGLTFR SLSKIFFWIL IADFLILTLI GREPVEEPYI
            LGGVVALLAS IFILFFLPYL HKSLRGLSFR SLSKIFFWIL IADFLILTLI GREPVEEPYI
            LGGVLALFAS ILVLLLMPIL DRSIRSLTFN PTGKFFFWFI VGDFIILTWI GSAPAADPYV
            LGGVLALFAS ILVLLFLPIL DRSPRSLTFN PVAKFFFWFI VGDFFILTWI GSAPATEPYV
            LGGVLALFAS ILVLLLMPIL DCSIRSLTFN PTGKFFFWFF VGDFIILTWI GSAPAADPYV
            LGGVLALFAS ILVLLLMPIL DRSIRSLTFN PVAKFFFWFI VGDFFILTWI GSAPATEPYV
            LGGVVALMAS ILILLILPYV HNNFRGLSFR PLSKILFWFL VGDFLVLTWI GGQPVEDPYI
            LGGVVALFSS FLILFLLPIL HSSLRGLTFR PLSKILFLFL VGDFIVLTWI GGLPVEDPYI
            LGGVLALASS LLILFLLPFL HQSLKGLTFR PLSKLFFWFF IADFLLLTWI GGQPVEDPYI
            LGGVVALVFS ILILLILPYV HINFEGLSFR PLSKILFWFL VGDFILLTWI GGQPVEDPYI
            LWGVVALVSS LLVLFLIPLL HKSLRGLTFR PLSKMLFWFL VADFLLLTWI GGNPGESPYI
            LGGVVALVSS ILILFLLPYL HQSFKGLTFR PLSKILFWFL IADFFLLTWI GGQPVEEPYI
            LGGVIALVAS VLVLFFLPYL HRSFRGLSFR QLSKIFFWFF VGDFFLLTWI GGQPVEEPYI
            LGGVVALLAS IFILFFLPYL HKSLRGLSFR SLSKIFFWIL IADFLVLTLI GREPVEEPYI
            LGGVVALIFS ILVLFFLPYV HKSFKGLSFR PLGKILFWFL VADFFLLTWI GGQPVEEPYI
            LGGVIALLAS ILVLFFLPHL HKSFRGLSFR QLSKFFFXFL VGDFFLLTWI GGQPVEEPYI
            LGGVVALVSS ILVLFLLPYL HQSFRGLPFR PLSKILFWFL IADFLLLTWI GGQPVEEPYI
            LGGVIALVSS LVVWFLLPYL HQSLKTLSFR PLSKIFFWCL IFDFLLLTII GGRPVEEPYI
            IGGVLALAGS LLVWFILPFI FYGLRGVSFR PIGKXFFWCL IFDFFLLTII GGRPVEVPYI
            LGGVVALIFS ILVLFFLPYV HKSFKGLRFR PLGKILFWFL VADFFLLTWI GGQPVEEPYI
            LGGVLALFAS ILILFLLPVL HKSLRGLTFR PLGKTFFWIF VANFLVLTWI GGEPVEDPYV
            IGGVVALLAS IFILFFLPYL HRSLRGLSFR SLSKIFFWIL VADFLILTLI GREPVEEPYI
            LGGVVALVSS IVVLFILPYL --AFRSFGFW RLGEIFFWFL VGDFILLTWL GGLPPEEPYL
            LGGVVALVFS ILVLLVLPLI DQSFKGLRFR PLSKXFFWFL VGDFLLLTWI XGQPVEEPYI
            LGGVVALMAS ILILLFLPYL HKSLKGLRFR PLSKILFWFL VGDFFLLTWI GGNPVEEPYI
            LGGVVALVAS LLVLFFLPLL HKSLRGLTFR PLSKILFWFL VADFLLLTWI GGQPVEDPYI

            LVGQISTVIY FSYFFLLLPL SSVIDNKTLM NTYLSRWLFS TNHKDIGTLY LIFGAFSAMV
            MVGQFASLLY FFYFLVLIPL LGWVETKLLM NKYLTRWLFS TNHKDIGTLY LLFGAFSGMA
            IIGQLVALYY FFYFLILIPL LGEVENNLLK SLYVVRWGFS TNHKDIGTLY LVFGIGAGMI
            FIGQLVALYY FFYFLILIPL LGEVENNILK SLYVIRWGFS TNHKDIGTLY LVFGIGAGML
            MVGQVAGVLY FGYFIILVPI LGLIENYLL- MSAMIRWVCS TNHKDIGTLY LVFGAFSGMV
            IIGQLVALYY FFYFLILIPL LGEVENNLLK SLYVVRWGFS TNHKDIGTLY LVFGIGAGML
            LIGQVLSFTY FFYFLVLLPG LGVLENQLLK NNYIIRWVFS TNHKDIGTLY LVFGVGAGLI
            LVGQVSTVIY FSYFFLLLPI SSIIDNKTLM NTYLSRWLFS TNHKDIGTLY LIFGAFSAMV
            LIGQFASMFY FCYFLLLIPL LGWAETKLLM NKYLTRWLFS TNHKDIGTLY LLFGAFSGMA
            IIGQISTLIY FVYFIILIPL SDFIDRKTLM NTYLSRWLFS TNHKDIGTLY LIYGILSGVL
            LIGQISTAVY FLYFIVVIPF IGLLENKLLM NAYLSRWLFS TNHKDIGTLY LIFGAFSAMI
            ---------- ---------- ---------- ---------- ---------- ----------
            ---------- ---------- ---------- ---------- ---KDIGTLY LIFGAFSGMV
            IIGQISTLIY FTYFIMLIPL SDFIDRKTLM NTYLSRWLFS TNHKDIGTLY LIYGILSGVL
            ---------- ---------- ---------M NTYLSRWLFS TNHKDIGTLY LIFGAFSAMI
            ---------- ---------- ---------M NAQIIRWIYS TNHKDIGSLY LIFGGFAGMI
            ---------- ---------- ---------- ---------- ---------- ----------
            ---------- ---------- ---------- ---------- ---------- ----------
            ---------- ---------- ---------M SAYLSRWLFS TNHKDIGTLY IIFGAFSAMI
            IIGQLASIFY FSYFLIITPL LGYLENQLLV DRYLARWLFS TNHKDIGTLY LIFGIRSGMV
            IIGQIASIFY FSYFLILVPL LGYLENQLLI SEFLTRWVFS TNHKDIGTLY LVFGIGSGMI
            FLGQISSTIY FSYFLLFIPL IGLLENKLLM NNYITRWIFS TNHKDIGTLY LIFGMFSGMI
            LIGQVLSFFY FFYFLVLVPV LGVLENQLLK NNYFIRWVFS TNHKDIGTLY LVFGVGAGLI
            MVGQFASVFY FCYFLLLIPL LGWIENYLLM NKYLTRWLFS TNHKDIGTLY LLFGAFSGMA
            ---------- ---------- ---------M NYFLSRWLFS TNHKDIGTLY LIFGAFSGMV
            FIGQLSSIYY FSYFLIITPL LGQWENKLLM NNYLIRWVFS TNHKDIGTLY LVFGIFSAMV
            ---------- ---------- ---------M NTYLSRWLFS TNHKDIGTLY LIFGAFSAMI
            MVGQFASIFY FTYFLLLIPL LGWVENYLLM NKYLTRWLFS TNHKDIGTLY LLFGAFSGMA
            MVGQFASIFY FTYFLLLIPL LGWVENYLLM NKYLTRWLFS TNHKDIGTLY LLFGAFSGMA
            MVGQFASIFY FTYFLLLIPL LGWVENYLLM NKYLTRWLFS TNHKDIGTLY LLFGAFSGMA
            MVGQFASIFY FTYFLLLIPL LGWVENYLLM NKYLTRWLFS TNHKDIGTLY LLFGAFSGMA
            MVGQFASIFY FTYFLLLIPL LGWVENYLLM NKYLTRWLFS TNHKDIGTLY LLFGAFSGMA
            MVGQFASIFY FTYFLLLIPL LGWVENYLLM NKYLTRWLFS TNHKDIGTLY LLFGAFSGMA
            VIGQLVSFFY FSYFFIWVPL LGELENQLLT NLYLTRWVFS TNHKDIGTLY LVFGVGAGMI
            MIGQFASIFY FSYFLLLIPL LGWVENYLLM NKYLTRWLFS TNHKDIGTLY LLFGAFSGMA
            FIGLLSSIFY FFYFSLLTPL LGIIENYLLV YNWVTRWIFS TNHKDIGTLY IIFGLFSGMV
            MIGQFASIFY FCYFLVLVPL LGWVETKLLM NKYLTRWLFS TNHKDIGTLY LLFGAFSGMA
            TTGQVPQL-- ---------- ---------M NYFLSRWLFS TNHKDIGTLY LVFGAFSGMV
            ---------- ---------- ---------- ---------- ---------- ----------
            LISIISSLFY FFYFLFIIPI IGKLENYLFV YNWITRWMFS TNHKDIGTLY IIFGAFSGMI
            VISIISSLFY FLYFLLLIPI IGKLENYLFV YNWITRWMFS TNHKDIGTLY IVFGAFSGMI
            LISIISSLFY FFYFLFIIPI IGKLENYLFV YNWITRWMFS TNHKDIGTLY IIFGAFSGMI
            MVGQFASLLY FFYFLVLIPL LGWVETKLLM NKYLTRWLFS TNHKDIGTLY LLFGAFSGMA
            LIGQISSIFY FSYFLIFIPL IGFIENKLLM NGYITRWVFS TNHKDIGTLY LVFGAFSGMI
            IIGQLASIFY FSYFLVLTPL LGYLENQLLV DRYLARWVFS TNHKDIGTLY LIFGIGAGMI
            ---------- ---------- ---------M YPYITRWLFS TNHKDIGTLY IVFGAFSGMI
            TIGQILSFFY FFYFLVLVPV LGLLENQLLI NKYLIRWVFS TNHKDIGTLY LVFGVGAGLI
            ---------- ---------- ---------M NYFLTRWLFS TNHKDIGTLY LIFGAFAGMV
            LIGQILSFFY FFYFLVLIPI FGIXENQLLL SGYWTRWVFS TNHKDIGTLY LVFGGGAGLI
            IVGQLASVFF FAYFLVLSPL LGYLENLLLD NKFLTRWVFS TNHKDIGTLY LVFGIGSGMI
            SIGQFSSIFY FSYFLIFVPA IGLLENSLLM DKYITRWLFS TNHKDIGTLY IVFGMFSGMI
            LIGQVLSFFY FFYFLVLVPV LGVLENQLLK NNYFIRWVFS TNHKDIGTLY LVFGVGAGQI
            LIGQVLSFFY FFYFLVLVPV LGVLENQLLK NNYFIRWVFS TNHKDIGTLY LVFGVGAGQI
            LIGQVLSFFY FFYFLVLVPV LGVLENQLLK NNYFIRWVFS TNHKDIGTLY LVFGVGAGQI
            IIGQLVALYY FFYFLILIPL LGEVENNLLK SLYVVRWGFS TNHKDIGTLY LVFGIGAGML
            LIGQVLSFFY FFYFLVLVPV LGVLENQLLK NNYFIRWVFS TNHKDIGSLY LVFGVGAGLI
            LIGQIASMFY FAYFLVIAPL LGYLENRLLN NKFLTRWVFS TNHKDIGTLY LIFGIGSGMI
            FLGQLSSIFY FSYFLILIPL LGRIENNLLM NNYITRWIFS TNHKDIGTLY LVFGAFSGMV
            ---------- ---------- ---------V SAYLSRWVFS TNHKDIGTLY LIFGVGAGMV
            MVGQFASVFY FCYFLLLIPL LGWIENYLLM NKYLTRWLFS TNHKDIGTLY LLFGAFSGMA
            FIGQLVALYY FFYFLILIPL LGEIENNLLK SLYVIRWGFS TNHKDIGTLY LVFGIGAGML
            ---------- ---------- ---------M STYLSRWLFS TNHKDIGTLY LIFGAFSAMV
            LLGQISSVFY FLYFLIIIPT LGLIENKLIM NQYLNRWIFS TNHKDIGTLY IVFGIFSGMI
            LIGQILSFFY FFYFLVLIPV LGIIENQLLL SGYWTRWVFS TNHKDIGTLY LIFGAGAGLI
            LIGQILSFFY FFYFLVLIPV LGIIENQLLL SSYWTRWVFS TNHKDIGTLY LIFGAGAGLI
            LIGQLVSLFY FSYFLIWIPL LGELENQLLK SLYLIRWAFS TNHKDIGTLY LVFGIGAGML
            MVGQFASLFY FFYFLILIPL LGWVETKLLM NKYLTRWLFS TNHKDIGTLY LLFGAFSGMA
            MIGQFASVFY FCYFLLLIPL LGWVETKLLM NKYLTRWLFS TNHKDIGTLY LLFGAFSGMA
            ---------- ---------- ---------M NTYLSRWLFS TNHKDIGTLY LIFGAFSAMI
            VIGQLVSFFY FSYFFIWVPL LGELENQLLT NLYLTRWVFS TNHKDIGTLY LVFGVGAGMI
            VIGQLVSFFY FSYFFIWVPL LGELENQLLM NLYLTRWVFS TNHKDIGTLY LVFGVGAGMI
            MIGQFASLFY FCYFLVLVPL LGWAETTLLM NKYLTRWLFS TNHKDIGTLY LLFGAFSGMA
            IIGQLASIFY FSYFLVITPL LGHFENWLTV SAYLSRWVFS TNHKDIGTLY LVFGVGAGMI
            MVGQFASVFY FTYFLLLIPL LGWVENYLLM NKYLTRWLFS TNHKDIGTLY LLFGAFSGMA
            LIGQILSFFY FFYFLVLIPV LGIIENQLLV SSHWIRWVFS TNHKDIGSLY LIFGGGAGLI
            LIGQILSFFY FFYFLVLIPV LGIIENQLLV SSHWIRWIFS TNHKDIGSLY LIFGGGAGLI
            TVGQILSLLY FFYFLILVPL LGELENKILK SLYVIRWGFS TNHKDIGTLY LVFGIGAGML
            MIGQFASLFY FCYFLVLVPL LGWVETKLLM NKYLTRWLFS TNHKDIGTLY LLFGAFSGMA
            VVGQFASILY FGYFLLLIPL LGWVENKLLM NKYLTRWLFS TNHKDIGTLY LLFGAFSGMA
            LIGQILSFFY FFYFLVLIPV LGIIENQLLV SSYWIRWIFS TNHKDIGSLY LIFGGGAGLI
            FVGQVASVLY FALFLIILPL IGKLENGLLM NKFLTHWVFS TNHKDIGTLY LLFGTFSGMI
            FVGQVASVLY FALFLIILPL IGKLENGLLM SKFLVRWIFS TNHKDIGTLY LLFGAFSGMI
            LIGRIATIFY FGYFLVLVPL LGYLSNLFYM TSFV-RWFFS CNHKDIGSLY LVFGALSGAI
            LIGRIATIFY FGYFLVLVPL LGYLSNLFYM TSFV-RWFFS CNHKDIGSLY LVFGALSGAI
            LIGRIATIFY FGYFLVLVPL LGYLSNSFYM TSFV-RWFFS CNHKDIGSLY LIFGALSGAI
            LIGRIATIFY FGYFLVLVPL LGYLSNLFYM TSFV-RWFFS CNHKDIGSLY LVFGALSGAI
            LIGQIAAIFY FAYFLILMPL VGYLENRLQM ITYLSRWLFS TNHKDIGTLY LLLGAFSGMI
            FVGQMAAIFY FAYFLIFSPL VGYLENKQLM GLYLSRWLFS TNHKDIGTLY LLFGGFAGMI
            LVGQMASIFY FSYFLLLFPF ISNLENKLLM SLYLSRWLFS TNHKDIGTLY LLFGVFAGMI
            LIGQFAAIFY FAYFLILTPI VARVENKLLM SSYLSRWLFS TNHKDIGTLY LLLGAFSGMI
            FIGGMASIFY FSYFLILSPL AGYLENKFLM SLYLSRWLFS TNHKDIGTLY LLFGAFAGMI
            LVGQIASIGY FVYFLLLTPV VGYLENKLLM SLYLSRWLFS TNHKDIGTLY LVFGAFAGMI
            LIGQMASLFY FAYFLIIVPI VGVLENKLLD RLYLTRWLYS TNHKDIGTLY LLFGVFSGMI
            FVGQVASVLY FALFLIILPL IGKLENGLLM SKFLVRWIFS TNHKDIGTLY LLFGAFAGMI
            LIGQLASIFY FAYFLILVPI AGYLENQLLM SLYLSRWLFS TNHKXIGTLY LLFGAFAGMI
            LIGQLVSLFY FAYFLIIVPI VGILENRLL- VLYLTRWLYS TNHKDIGTLY LLFGAFSGMI
            LVGQIASIGY FAYFLLLTPL VGYLENKLLM SLYLSXWLFS TNHKDIGTLY LVFGAFAGMI
            LIGQLAAMFY FFYFLIIIPF IGYLENKLF- ---MKRWLFS TNHKDIGTLY LLLGAFAGMV
            SVGQFAAVFY FFYFLVLMPW AGWLENRLLS SPWITRWLFS TNHKDIGTLY LLFGIVGGTV
            LIGQLASIFY FAYFLILVPI AGYLENQLLM SLYLSRWLFS TNHKDIGTLY LLFGAFAGMI
            LIGQISSIIY FAYFLIITPL VGYLENKLLM SPYLARWLFS TNHKDIGTLY LLFGAFAGMI
            FVGQVASVLY FALFLVILPF IGKLENGLLM SKFLVRWIFS TNHKDIGTLY LLFGAFSGMI
            FVSQISSVFY FVYFLILLPL EAYMGRWALM SMYLSRWLFS TNHKDIGTLY LLFGAFAGMI
            LIGQMASIFY FVYFLILVPI VGYIENRLLM SMYLSRWLFS TNHKDIGTLY LLFGAFAGMI
            LIGQIASILY FAYFLILTPL AGYWENKLLM SLYLTRWLFS TNHKDIGTLY LLLGAFAGMI
            LIGQIASIFY FSYFLILSPL IGYLENKLLM SLYLSRWLFS TNHKDIGTLY LLFGAFGGMI

            GTAFSMIIRL ELSGPGSMLG DDQLYNVVVT AHALIMIFFF VMPVLIGGFG NWLVPLYIGA
            GTASSMLIRL ELSAPGSMLG DDHLYNVVVT SHALLMIFFL VMPVMIGGFG NWFVPIMIGA
            GTAFSMLIRL ELSAPGAMLG DDHLYNVIVT AHAFIMIFFL VMPVMIGGFG NWLVPLYIGA
            GTAFSMLIRL ELSAPGAMLG DDHLYNVIVT AHAFIMIFFL VMPVMIGGFG NWLVPLYIGA
            GTAFSMLIRL ELSAPGYMLG DDQLYNVIVT AHAFVMIFFL VMPVMIGGFG NWLVPLYIGA
            GTAFSMLIRL ELSAPGAMLG DDHLYNVIVT AHAFIMIFFL VMPVMIGGFG NWLVPLYIGA
            GTAFSMLIRL ELSAPGAMLG DDHLYNVIVT AHAFIMIFFL VMPVMIGGFG NWLVPLYIGA
            GTAFSMIIRL ELSGPGSMLG DDQLYNVVVT AHALIMIFFF VMPVLIGGFG NWLVPLYIGA
            GTASSMLIRL ELSAPGSMLG DDHLYNVIVT AHALLMIFFL VMPVMIGGFG NWFVPIMIGA
            GAGFSMIIRL ELSGPGSMLG DDHLYNVTVT AHGLIMIFFF VMPVLLGGFG NWFVPLYIGA
            GTAFSMIIRL ELSGPGSMLG DDQIYNVVVT AHALIMIFFF VMPVLIGGFG NWFVPLYIGS
            ---------- ---------- ---------- ---------- ---------- ----------
            GTAFSMLIRL ELSAPGSMLG DDQLYNVIVT AHAFVMIFFL VMPVMIGGFG NWLVPLYIGA
            GAGFSMIIRL ELSGPGSMLG DDHLYNVTVT AHGLIMIFFF VMPVLLGGFG NWFVPLYIGA
            GTAFSMIIRL ELSGPGSMLG DDQLYNVVVT AHALIMIFFF VMPVLIGGFG NWFVPLYIGA
            GTALSMLIRL ELSTSGSMLG DDHLYNVIVT AHAFIMIFFL VMPVMIGGFG NWLVPLLIGA
            ---------- ---------- ---------- ---------- ---------- ----------
            ---------- ---------- ---------- ---------- ---------- --------GA
            GTAFSMIIRL ELSGPGSMLG DDQIYNVVVT AHALIMIFFF VMPVLIGGFG NWFVPLYIGS
            GTALSMLIRL ELSAPGTMLG DDHLYNVIVT AHALIMVFFL IMPVMIGGFG NWLVPLYIGA
            GTALSMLIRL ELSAPGTMLG DDHLYNVIVT AHALIMIFFL VMPVMIGGFG NWLVPLYIGA
            GTSLSMLVRL ELASPGAMFG DDHLYNVLVT AHALVMIFFL VMPVLMGGYG NWFVPLYIGA
            GTAFSMLIRL ELSAPGAMLG DDHLYNVIVT AHAFVMIFFL VMPVMIGGFG NWLVPLYIGA
            GTASSMLIRL ELSAPGSMLG DDHLYNVIVT AHALLMIFFL VMPVMIGGFG NWFVPIMIGA
            GTAFSMLIRL ELSSPGSMLG DDQLYNVLVT AHAFVMIFFL VMPVMIGGFG NWLVPLYIGA
            GTALSMLIRL ELSGPGAMLG DDQIYNVIVT AHAFVMIFFL VMPVLIGGFG NWFVPLYIGA
            GTAFSMIIRL ELSGPGSMLG DDQIYNVIVT AHALVMIFFF VMPVLIGGFG NWFVPLYIGS
            GTASSMLIRL ELSAPGSMLG DDHLYNVIVT SHALLMIFFL VMPVMIGGFG NWFVPIMIGA
            GTASSMLIRL ELSAPGSMLG DDHLYNVIVT SHALLMIFFL VMPVMIGGFG NWFVPIMIGA
            GTASSMLIRL ELSAPGSMLG DDHLYNVIVT SHALLMIFFL VMPVMIGGFG NWFVPIMIGA
            GTASSMLIRL ELSAPGSMLG DDHLYNVIVT SHALLMIFFL VMPVMIGGFG NWFVPIMIGA
            GTASSMLIRL ELSAPGSMLG DDHLYNVIVT SHALLMIFFL VMPVMIGGFG NWFVPIMIGA
            GTASSMLIRL ELSAPGSMLG DDHLYNVIVT SHALLMIFFL VMPVMIGGFG NWFVPIMIGA
            GTAFSVLIRL ELSAPGAMLG DDHLYNVIVT AHAFIMIFFL VMPVMIGGFG NWLVPLYIGA
            GTASSMLIRL ELSAPGSMLG DDHLYNVVVT SHALLMIFFL VMPVMIGGFG NWFVPIMIGA
            GTALSMIIRL ELSGPGSLLG DDHLYNVIVT AHAFVMIFFL VMPVLIGGFG NWFVPLYIGA
            GTAASMLIRL ELSAPGSMIG DDHLYNVVVT SHALLMIFFL VMPVMIGGFG NWFVPIMIGA
            GTAFSMLIRL ELSAPGTMLG DDQLYNVLVT AHAFVMIFFL VMPVMIGGFG NWLVPLYIGA
            ---------- ---------- ---------- ---------- ---------- ----------
            GTALSMLIRI ELSTPGRVIG DDHLYNVIVT AHAFVMIFFL VMPVLIGGYG NWFVPIYIGA
            GTALSMLIRI ELSAPGRIIG DDHLYNVIVT AHAFVMIFFL VMPVLIGGYG NWFVPIYIGA
            GTALSMLIRI ELSTPGRVIG DDHLYNVIVT AHAFVMIFFL VMPVLIGGYG NWFVPIYIGA
            GTASSMLIRL ELSAPGSMLG DDHLYNVVVT SHALLMIFFL VMPVMIGGFG NWFVPIMIGA
            GTALSMLIRL ELAGPGAMFG DDHLYNVIVT AHAFVMIFFL VMPVLIGGFG NWLVPLYIGA
            GTALSMLIRL ELSAPGTMLG DDHLXNVIVT AHALIMIFFL VMPVMIGGFG NWLVPLYIGA
            GTALSMLIRL ELSTPGSMIG DDQIYNVVVT AHALIMIFFF VMPIMIGGFG NWLVPLMIGA
            GTAFSMLIRL ELSAPGAMLG DDHLYNVIVT AHAFIMIFFL VMPVMIGGFG NWLVPLYIGA
            GTAFSMLIRL ELSCPGSMLG DDQLYNVLVT AHAFVMIFFL VMPVMIGGFG NWLVPLYIGA
            GTAFSMLIRL ELSAPGAMLG DDHLYNVIVT AHAFIMIFFL VMPVMIGGFG NWLVPLYIGA
            GTALSMLIRL ELSAPGTMLG DDHLYNVIVT AHAFIMIFFL VMPVMIGGFG NWLVPLYIGA
            GTALSMLIRL ELAGPGTMFG DDHLYNVIVT AHAFVMIFFL VMPVLIGGFG NWFVPLYIGA
            GTAFSMLIRL ELSAPGAMLG DDHLYNVIVT AHALIMIFFL VMPVMIGGFG NWLVPLYIGA
            GTAFSMLIRL ELSAPGAMLG DDHLYNVIVT AHALIMIFFL VMPVMIGGFG NWLVPLYIGA
            GTAFSMLIRL ELSAPGAMLG DDHLYNVIVT AHALIMIFFL VMPVMIGGFG NWLVPLYIGA
            GTAFSMLIRL ELSAPGAMLG DDHLYNVIVT AHAFIMIFFL VMPVMIGGFG NWLVPLYIGA
            GTAFSMLIRL ELSAPGAMLG DDHLYNVIVT AHAFVMIFFL VMPVMIGGFG NWLVPLYIGA
            GTALSMLIRL ELSAPGTMLG DDHLYNVIVT AHAFLMIFFL VMPVMMGGFG NWFVPLYIGA
            GTALSMLIRL ELAAPGAMFG DDHLYNVIVT AHAFVMIFFL VMPVLIGGFG NWFVPLYIGA
            GTAFSMLIRL ELSAPGTMLG DDHLYNVIVT AHAFVMIFFL VMPVMIGGFG NWLVPLYIGA
            GTASSMLIRL ELSAPGSMLG DDHLYNVIVT AHALLMIFFL VMPVMIGGFG NWFVPIMIGA
            GTAFSMLIRL ELSAPGAMLG DDHLYNVIVT AHAFIMIFFL VMPVMIGGFG NWLVPLYIGA
            GTAFSMIIRL ELSGPGSMLG DDQIYNVVVT AHALIMIFFF VMPVLIGGFG NWFVPLYIGA
            GTSLSMLIRL ELAGPGSMLN DNHLYNVIVS AHALIMIFFL VMPVMLGGFG NWFVPLYIGA
            GTAFSMLIRL ELSAPGAMLG DDHLYNVIVT AHAFIMIFFL VMPVMIGGFG NWLVPLYIGA
            GTAFSMLIRL ELSAPGAMLG DDHLYNVIVT AHAFIMIFFL VMPVMIGGFG NWLVPLYIGA
            GTAFSMLIRL ELSAPGAMLG DDHLYNVIVT AHAFIMIFFL VMPVMIGGFG NWLVPLYIGA
            GTASSMLIRL ELSAPGSMLG DDHLYNVIVT AHALLMIFFL VMPVMIGGFG NWFVPIMIGA
            GTASSMLIRL ELSAPGSMLG DDHLYNVIVT AHALLMIFFM VMPILIGGFG NWFVPIMIGA
            GTAFSMIIRL ELSGPGSMLG DDQLYNVVVT AHALIMIFFF VMPVLIGGFG NWLVPLYIGA
            GTAFSVLIRL ELSAPGAMLG DDHLYNVIVT AHAFIMIFFL VMPVMIGGFG NWLVPLYIGA
            GTAFSVLIRL ELSAPGAMLG DDHLYNVIVT AHAFIMIFFL VMPVMIGGFG NWLVPLYIGA
            GTASSMLIRL ELSAPGSMIG DDHLYNVIVT SHALLMIFFL VMPVMIGGFG NWFVPIMIGA
            GTAFSMLIRL ELSAPGTMLG DDHLYNVIVT AHAFVMIFFL VMPVMIGGFG NWLVPLYIGA
            GTASSMLIRL ELSAPGSMLG DDHLYNVIVT SHALLMIFFL VMPVMIGGFG NWFVPIMIGA
            GTAFSMLIRL ELSAPGAMLG DDHLYNVIVT AHAFIMIFFL VMPVMIGGXG NWLVPLYIGA
            GTAFSMLIRL ELSAPGAMLG DDHLYNVIVT AHAFIMIFFL VMPVMIGGFG NWLVPLYIGA
            GTAFSMLIRL ELSAPGAMLG DDHLYNVIVT AHAFVMIFFL VMPVMIGGFG NWLVPLYIGA
            GTASSMLIRL ELSAPGSMLG DDHLYNVIVT SHALLMIFFL VMPVMIGGFG NWFVPIMIGA
            GTASSMLIRL ELSAPGSMLG DDHLYNVIVT AHALLMIFFM VMPILIGGFG NWFVPIMIGA
            GTAFSMLIRL ELSAPGAMLG DDHLYNVIVT AHAFIMIFFL VMPVMIGGFG NWLVPLYIGA
            GTSFSMLIRL ELSSPGAMLG DDQLYNVIVT AHALVMXFFL VMPVMIGGFG NWFLPLYIGA
            GSSFSMLIRL ELSSPGSMLG DDQLYLVIVT AHAFVMIFFL VMPVMIGGFG NWFLPLYIGA
            GTAFSMLIRL ELSSPGSMLG DDHLYNVIVT AHAFVMIFFL VMPTMIGGFG NWFVPLMIGA
            GTAFSMLIRL ELSSPGSMLG DDHLYNVIVT AHAFVMIFFL VMPTMIGGFG NWFVPLMIGA
            GTAFSMLIRL ELSSPGSMLG DDHLYNVIVT AHAFVMIFFL VMPTMIGGFG NWFVPLMIGA
            GTAFSMLIRL ELSSPGSMLG DDHLYNVIVT AHAFVMIFFL VMPTMIGGFG NWFVPLMIGA
            GTAFSVLIRL ELSAPGSMLG DDQLYNVIVT AHAFVMIFFL VMPVLIGGFG NWFVPLYIGA
            GTAFSMLIRL ELSAPGSMLG DDHLYNVIVT AHAFVMIFFL VMPVMIGGFG NWLLPLYIGA
            GTAFSMLIRL ELSAPGSMLG DDHLYNVIVT AHAFVMIFFL VMPVMIGGFG NWLVPLYIGA
            GTAFSVLIRL ELSAPGSMLG DDQLYNVIVT AHAFVMIFFL VMPVLIGGFG NWFVPLYIGA
            GTAFSMLIRL ELSAPGSMLG DDHLYNVIVT AHAFVMIFFL VMPVMIGGFG NWLVPLYIGA
            GTALSMLIRL ELSAPGSMLG DDHLYNVIVT AHAFVMIFFL VMPVMIGGFG NWLVPLYIGA
            GSGFSLLIRL ELSAPGSMLG DDQLYNVMVT AHGLIMVFFL VMPVMIGGFG NWLVPLYIGA
            GSSFSMLIRL ELSSPGSMLG DDQLYLVIVT AHAFVMXFFL VMPVMIGGFG NWFLPLYIGA
            GTAFSMLIRL ELSAPGSMLG DDQLYNVIVT AHAFLMIFFL VMPVMIGGFG NWFVPLYIGA
            GTGFSFLIRL ELSAPGSMLG DDHLYNVIIT AHGLIMIFFL VMPVMIGGFG NWFVPLYIGA
            GTALSMLIRL ELSAPGSMLG DDHLYNVIVT AHAFVMIFFL VMPVMIGGFG NWLVPLYIGA
            GTAFSMLIRL ELSSPGSMLG DDHLYNVIVT AHAIVMIFFL VMPVMIGGFG NWLIPLYIGS
            GLSLSLIMRL ELASPGTLLG DDNIYNVVVT AHGLIMIFFL VMPVLIGGFG NWFVPLYIGS
            GTAFSMLIRL ELSAPGSMLG DDQLYNVIVT AHAFLMIFFL VMPVMIGGFG NWFVPLYIGA
            GTAFSMLIRL ELSAPGTMLG DDQLYNVIVT AHAFVMIFFL VMPVMIGGFG NWLLPLYIGA
            GTSFSMLIRL ELSSPGSMLG DDQLYNVIVT AHAFVMIFFL VMPVMIGGFG NWFLPLYIGA
            GTAFSMLIRL ELSAPGSMLG DDHLYNVIVT AHAFVMIFFL VMPVLIGGFG NWFVPLYIGA
            GTGFSMLIRL ELSAPGSMLG DDHLYNVIVT AHAFVMIFFL VMPVMIGGFG NWFVPLYIGA
            GTAFSMLIRL ELSAPGSMLG DDHLYNVIVT AHAFVMIFFL VMPVMIGGFG NWFVPLYIGS
            GTAFSMLIRL ELSAPGAMLG DDHLYNVIVT AHAFVMIFFL VMPVMIGGFG NWLVPLYIGA

            PDMAFPRLNN ISFWLLPPAL LLLLGSSLIE QGAGTGWTIY PPLSAIQAHS GGSVDMAIFS
            PDMAFPRLNN ISFWLLPPSL ILLVGSMFVE QGAGTGWTIY PPLASIQAHS GGAVDMAIFS
            PDMAFPRLNN ISFWLLPPAL ILLLGSAFVE QGVGTGWTVY PPLSSIQAHS GGAVDMAIFS
            PDMAFPRLNN ISFWLLPPAL ILLLGSAFVE QGVGTGWTVY PPLSSIQAHS GGAVDMAIFS
            PDMAFPRLNN ISFWLLPPSL FLLLASSLVE QGAGTGWTVY PPLSSIQSHS GGSVDLAIFS
            PDMAFPRLNN ISFWLLPPAL ILLLGSAFVE QGAGTGWTVY PPLSSIQAHS GGAVDMAIFS
            PDMAFPRLNN ISFWLLPPAL LLLLGSAFVE QGAGTGWTVY PPLSDIYTHS GGSVDMVIFS
            PDMAFPRLNN ISFWLLPPAL LLLLGSSLIE QGAGTGWTIY PPLSSIQAHS GGSVDMAIFS
            PDMAFPRLNN ISFWLLPPSL ILLAGSMFVE QGAGTGWTIY PPLAGIQAHS GGAVDMAIFS
            PDMAFPRLNN ISFWLLPPAL LLLLGSALVE QGVGTGWTIY PPLSSIQVHS GGSVDMAIFS
            PDMAFPRLNN ISFWLLPPAL LLLLGSSLIE QGAGTGWTIY PPLSAIQAHS GGSVDMAIFS
            -----PRLNN ISFWLLPPSL FLLLSSSLVE QGAGTGWTVY PPLSSIQFHS GGSVDLAIFS
            PDMAFPRLNN ISFWLLPPSL FLLLASSLVE QGAGTGWTVY PPLSAIQSHS GGAVDLAIFS
            PDMAFPRLNN ISFWLLPPAL LLLLGSALVE QGVGTGWTIY PPLSSIQVHS GGSVDMAIFS
            PDMAFPRLNN ISFWLLPPAL LLLLGSSLVE QGVGTGWTIY PPLSSIQAHS GGAVDMGIFS
            PDMAFPRLNN ISFWLLPPAL LLLLNSAFIE QGAGTGWTVY PPLSSIQAHS GGSVDMAIFS
            ----FPRLNN ISFWLLPPSL FLLLASSLVE QGAGTGWTVY PPLSAIQAHS GGAVDLAIFS
            PDMAFPRLNN ISFWLLPPSL FLLLASSLVE QGAGTGWTVY PPLSSIQSHS GGAVDLAIFS
            PDMAFPRLNN ISFWLLPPAL LLLLGSSLIE QGAGTGWTIY PPLSAIQAHS GGSVDMAIFS
            PDMAFPRLNN ISFWLLPPAL ILLLGSSFVE QGVGAGWTIY PPLSSIQAHS GGAVDMAIFS
            PDMAFPRLNN ISFWLLPPAL ILLLGSSFVE QGVGAGWTIY PPLSSIQAHS GGAVDMAIFS
            PDMAFPRLNN LSFWLLPPAL LLLLGSSLIE QGAGTGWTVY PPLSGPQMHS GGSVDMAIFS
            PDMAFPRLNN ISFWLLPPAL FLLLGSAFVE QGAGTGWTVY PPLSDIYAHS GGSVDMVIFS
            PDMAFPRLNN ISFWLLPPSL ILLTGSMFVE QGAGTGWTVY PPLASVQAHS GGAVDMAIFS
            PDMAFPRLNN ISFWLLPPAL ILLLGSSLIE QGVGTGWTVY PPLSGIQAHS GGAVDMGIFS
            PDMAFPRLNN LSFWLLPPAL FLLLGSSLVE QGAGTGWTVY PPLSGVQAHS GPSVDMAIFS
            PDMAFPRLNN ISFWLLPPAL LLLLGSSLIE QGAGTGWTIY PPLSSIQFHS GGSVDMAIFS
            PDMAFPRLNN ISFWLLPPSL ILLVGSMFVE QGAGTGWTVY PPLSSIQAHS GGAVDMAIFS
            PDMAFPRLNN ISFWLLPPSL ILLVGSMFVE QGAGTGWTVY PPLSSIQAHS GGAVDMAIFS
            PDMAFPRLNN ISFWLLPPSL ILLVGSMFVE QGAGTGWTVY PPLSSIQAHS GGAVDMAIFS
            PDMAFPRLNN ISFWLLPPSL ILLVGSMFVE QGAGTGWTVY PPLSSIQAHS GGAVDMAIFS
            PDMAFPRLNN ISFWLLPPSL ILLVGSMFVE QGAGTGWTVY PPLSSIQAHS GGAVDMAIFS
            PDMAFPRLNN ISFWLLPPSL ILLVGSMFVE QGAGTGWTVY PPLSSIQAHS GGAVDMAIFS
            PDMAFPRLNN ISFWLLPPAL ILLLGSAFVE QGVGTGWTVY PPLSNIQAHS GGAVDMAIFS
            PDMAFPRLNN ISFWLLPPSL ILLAGSMFVE QGAGTGWTVY PPLSSIQAHS GGAVDMAIFS
            PDMAFPRLNN LSFWLLPPAL ILLLGSSLIE EGAGTGWTIY PPLSGPITHS GGSVDMAIFS
            PDMAFPRLNN ISFWLLPPAL ILLVGSMFVE QGAGTGWTVY PPLASIQAHS GGAVDMAIFS
            PDMAFPRLNN ISFWLLPPAL ILLLGSSLIE QGVGTGWTVY PPLSGIQAHS GGAVDMGIFS
            ---AFPRLNN ISFWLLPPSL ILLVGSMFVE QGAGTGWTIY PPLSGIQAHS GGAVDMAIFS
            PDMAFPRLNN LSFWLLPPAL ILLLTSSLVE QGAGTGWTVY PPLSGPLAHS GGSVDLAIFS
            PDMAFPRLNN LSFWLLPPAL ILLLTSSLVE QGAGTGWTVY PPLSGPLAHS GGSVDLAIFS
            PDMAFPRLNN LSFWLLPPAL ILLLTSSLVE QGAGTGWTVY PPLSGPLAHS GGSVDLAIFS
            PDMAFPRLNN VSFWLLPPSL ILLVGSMFVE QGAGTGWTIY PPLASIQAHS GGAVDMAIFS
            PDMAFPRLNN LSFWLLPPAL LLLLGSSLVE QGAGTGWTVY PPLSGSQTHS GGAVDMAIFS
            PDMAFPRLNN ISFWLLPPAL ILLLGSSFVE QGVGAGWTIY PPLSSIQAHS GGAVDMAIFS
            ADMAFPRLNN ISFWLLPPSL LMLLSSSLVE QGAGTGWTIY PPLSGIQAHS GGAVDMAIFS
            PDMAFPRLNN ISFWLLPPAL FLLLGSVFVE QGAGTGWTVY PPLSSVQAHS GGSVDMAIFS
            PDMAFPRLNN VSFWLLPPAL ILLLGSSLVE QGVGTGWTVY PPLSGIQAHS GGAVDMGIFS
            PDMAFPRLNN ISFWLLPPAL FLLLGSAFIE QGAGTGWTVY PPLASIQAHS GGSVDMVIFS
            PDMAFPRLNN ISFWLLPPAL ILLLGSAFVE QGVGTGWTVY PPLSAIQAHS GGAVDMAIFS
            PDMAFPRLNN LSFWLLPPAL LLLLASSLVE QGAGTGWTVY PPLSGPQTHS GGSVDLAIFS
            PDMAFPRLNN ISFWLLPPAL FLLLGSAFVE QGAGTGWTVY PPLSDIYAHS GGSVDMVIFS
            PDMAFPRLNN ISFWLLPPAL FLLLGSAFVE QGAGTGWTVY PPLSDIYAHS GGSVDMVIFS
            PDMAFPRLNN ISFWLLPPAL FLLLGSAFVE QGAGTGWTVY PPLSDIYAHS GGSVDMVIFS
            PDVAFPRLNN ISFWLLPPAL ILLLGSAFVE QGAGTGWTVY PPLSSIQAHS GGAVDMAIFS
            PDMAFPRLNN ISFWLLPPAL FLLLGSAFVE QGAGTGWTVY PPLSDIYAHS GGSVDMVIFS
            PDMAFPRLNN ISFWLLPPAL ILLLGSAFVE QGVGTGWTMY PPLASIQTHS GGAVDMAIFS
            PDMAFPRLNN LSFWLLPPAL LLLLGSSLVE QGAGTGWTVY PPLSAAQAHS GPSVDMAIFS
            PDMAFPRLNN ISFWLLPPAL ILLLGSAFVE QGAGTGWTVY PPLSAIQAHS GGAVDMAIFS
            PDMAFPRLNN ISFWLLPPSL ILLTGSMFVE QGAGTGWTIY PPLASVQAHS GGAVDMAIFS
            PDMAFPRLNN ISFWLLPPAL ILLLGSAFVE QGVGTGWTVY PPLSSIQAHS GGAVDMAIFS
            PDMAFPRLNN ISFWLLPPAL LLLLGSSLIE QGAGTGWTIY PPLSSIQSHS GGSVDMAIFS
            PDMAFPRLNN LSFWLLPPAL LLLLGSSLIE QGAGTGWTVY PPLSGPQAHS GGSVDLAIFS
            PDMAFPRLNN ISFWLLPPAL FLLLGSAFIE QGAGTGWTVY PPLSSIQAHS GGSVDMVIFS
            PDMAFPRLNN ISFWLLPPAL FLLLGSAFIE QGAGTGWTVY PPLSSIQAHS GGSVDMVIFS
            PDMAFPRLNN ISFWLLPPAL ILLLGSAFVE QGAGTGWTVY PPLSSIQAHS GGAVDMAIFS
            PDMAFPRLNN ISFWLLPPSL ILLAGSMFVE QGAGTGWTIY PPLASIQAHS GGAVDMAIFS
            PDMAFPRLNN ISFWLLPPSL ILLTGSMFVE QGAGTGWTIY PPLASIQAHS GGAVDLAIFS
            PDMAFPRLNN ISFWLLPPAL LLLLGSSLVE QGAGTGWTIY PPLSSIQAHS GGSVDMAIFS
            PDMAFPRLNN ISFWLLPPAL ILLLGSAFVE QGVGTGWTVY PPLSNIQAHS GGAVDMAIFS
            PDMAFPRLNN ISFWLLPPAL ILLLGSAFVE QGVGTGWTVY PPLSNIQAHS GGAVDMAIFS
            PDMAFPRLNN ISFWLLPPSL ILLVGSMFVE QGAGTGWTIY PPLSSIQAHS GGAVDMAIFS
            PDMAFPRLNN ISFWLLPPAL ILLLGSAFVE QGVGTGWTVY PPLAGIQAHS GGAVDMAIFS
            PDMAFPRLNN ISFWLLPPSL ILLVGSMFVE QGAGTGWTVY PPLSSIQAHS GGAVDMAIFS
            PDMAFPRLNN ISFWLLPPAL FLLLGSAFIE QGAGTGWTVY PPLASIQAHS GGSVDMVIFS
            PDMAFPRLNN ISFWLLPPAL FLLLGSAFIE QGAGTGWTVY PPLASIQAHS GGSVDMVIFS
            PDMAFPRLNN ISFWLLPPAL VLLLGSAFVE QGAGTGWTVY PPLSSIQVHS GGAVDMAIFS
            PDMAFPRLNN ISFWLLPPSL ILLVGSMFVE QGAGTGWTIY PPLSSIQAHS GGAVDMAIFS
            PDMAFPRLNN ISFWLLPPSL ILLTGSMFVE QGAGTGWTIY PPLASIQAHS GGAVDMAIFS
            PDMAFPRLNN ISFWLLPPAL FLLLGSAFIE QGAGTGWTVY PPLASIQAHS GGSVDMVIFS
            PDMAFPRMNN ISFWLLPPAL ILLLGSSFIE QGAGTGWTIY PPLASIQAHS GGSVDMAIFS
            PDMAFPRLNN ISFWLLPPAL ILLLGSSFIE QGAGTGWTVY PPLASIQAHS GGSVDMAIFS
            PDMAFPRLNN ISFWLLPPAL FLLLGSSLVE QGAGTGWTVY PPLASIQAHS GGSVDMAIFS
            PDMAFPRLNN ISFWLLPPAL FLLLGSSLVE QGAGTGWTVY PPLASIQAHS GGSVDMAIFS
            PDMAFPRLNN ISFWLLPPAL FLLLGSSLVE QGAGTGWTVY PPLASIQAHS GGSVDMAIFS
            PDMAFPRLNN ISFWLLPPAL FLLLGSSLVE QGAGTGWTVY PPLASIQAHS GGSVDMAIFS
            PDMAFPRLNN ISFWLLPPSL TLLLGSAFVE QGAGTGWTVY PPLASIQAHS GGSVDMVIFS
            PDMAFPRLNN ISFWLLPPAL TLLLGSAFVE QGAGTGWTVY PPLASIQAHS GGSVDMVIFS
            PDMAFPRLNN ISFWLLPPAL ILLLGSAFIE QGAGTGWTVY PPLSSIQTHS GGSVDMAIFS
            PDMAFPRLNN ISFWLLPPSL TLLLGSAFVE QGAGTGWTVY PPLASIQAHS GGSVDMVIFS
            PDMAFPRLNN ISFWLLPPAL TLLLGSAFVE QGAGTGWTVY PPLSSIQTHS GGSVDMVIFS
            PDMAFPRLNN ISFWLLPPAL TLLLGSAFVE QGAGTGWTVY PPLAGIQTHS GGSVDMAIFS
            PDMAFPRLNN ISFWVLPPSA ILLLGSAFVE QGVGTGWTLY PPLSSIQAHS GGSVDAAIFS
            PDMAFPRLNN ISFWLLPPAL ILLLGSSFIE QGAGTGWTVY PPLASIQAHS GGSVDMAIFS
            PDMAFPRLNN ISFWLLPPAL TLLLGSAFVE QGVGTGWTVY PPLAGIQAHS GGSVDMAIFS
            PDMAFPRLNN ISFWVLPPSL ILLLGSAFVE QGVGAGWTVY PPLSSVQAHS GGSVDAAIFS
            PDMAFPRLNN ISFWLLPPAL TLLLGSAFVE QGAGTGWTVY PPLAGIQTHS GGSVDMAIFS
            PDMAFPRLNN ISFWLLPPAF ILLLGSAFVE QGAGTGWTLY PPLSAIQAHS GGSVDMVIFS
            PDMAFPRLNN LSFWLLPPAF IMLVGSVFVE EGAGTGWTLY PPLSGGMGHS GPCVDMAIFS
            PDMAFPRLNN ISFWLLPPAL TLLLGSAFVE QGVGTGWTVY PPLAGIQAHS GGSVDMAIFS
            PDMAFPRLNN ISFWLLPPAL ILLLGSAFVE QGAGTGWTVY PPLAGIQSHS GGSVDMAIFS
            PDMAFPRLNN ISFWLLPPAL ILLLGSSFIE QGAGTGWTVY PPLASIQAHS GGSVDMAIFS
            PDMAFPRLNN LSFWLLPPAL TLLLGSAFVE QGAGTGWTVY PPLSSIQAHS GGSVDMAIFS
            PDMAFPRLNN ISFWLLPPSL TLLLGSAFVE QGAGTGWTVY PPLASIQAHS GGSVDMAIFS
            PDMAFPRLNN ISFWVLPPSL TLLLGSAFVE QGAGTGWTVY PPLASIQTHS GGSVDMVIFS
            PDMAFPRLNN ISFWLLPPAL TLLLGSAFVE QGAGTGWTVY PPLSSIQTHS GGSVDMAIFS

            LHLAGASSIM GAVNFITTIL NMRAPGMTMD KIPLFVWSVL VTAILLLLSL PVLAGAITML
            LHLAGVSSIL SSINFITTII NMRVPGMSMH RLPLFVWSVL VTTILVLLSL PVLAGAITML
            LHLAGVSSIL GAMNFITTIL NMRAPGMTLN KMPLFVWSIL ITAFLLLLSL PVLAGAITML
            LHLAGASSIL GAMNFITTIF NMRAPGMTLD KMPLFVWSIL ITAFLLLLSL PVLAGAITML
            LHLAGASSIL GAMNFITTIL NMRAPGLSMD KMPLFVWSVL VTAILLLLSL PVLAGAITML
            LHLAGVSSIL GAMNFITTIF NMRAPGMTLN KMPLFVWSIL ITAFLLLLSL PVLAGAITML
            LHLAGVSSIL GAINFITTIF NMRAPGVSFN RMPLFVWSIL ITAFLLLLSL PVLAGAITML
            LHLAGASSIM GAINFITTIL NMRAPGMTMD RIPLFVWSVL VTAILLLLSL PVLAGAITML
            LHLAGVSSIL SSINFITTII NMRVPGMSMH RLPLFVWSVL ITTILLLLSL PVLAGAITML
            LHLSGVSSIL ASINFITTIL NMRAPGMTMD KMPLYVWSIL VTAVLLVLSL PVFAGAITML
            LHLAGASSIM GAINFITTII NMRAPGMTMD RVPLFVWSVF ITAILLLLSL PVLAGAITML
            LHLXGASSLL GAMNFITTIF NMRAPGVTLD RMPLFVWSVL ITAFLLLLSL PVLAGAITML
            LHLAGASSIL GAMNFITTIF NMRAPGLTLD KMPLFVWSVL VTAFLLLLSL PVLAGAITML
            LHLSGVSSIL ASINFITTIL NMRAPGMTMD KMPLYVWSVL VTAVLLVLSL PVFAGAITML
            LHLAGASSIM GAINFITTIL NMRAPGMTMD KIPLFVWSVL VTAVLLLLSL PVLAGAITML
            LHLAGASSIL GAINFITTIY NMRSPGITWD KLPLFVWSIL ITAFLLLLSL PVLAGAITML
            LHLAGASSIL GAMNFITTIF NMRAPGVTLD KMPLFVWSVL ITAFLLLLSL PVLAGAITML
            LHLAGASSIL GAMNFITTIF NMRAPGITFD KMPLFVWSVL ITAFLLLLSL PVLAGAITML
            LHLAGASSIM GAINFITTIL NMRAPGMTMD RLPLFVWSVL ITAILLLLSL PVLAGAITML
            LHLAGASSIL GAMNFITTIF NMRAPGVTMD RLPLFVWSIL ITAFLLLLSL PVLAGAITML
            LHLAGASSIL GAMNFITTIL NMRAPGVTMD RLPLFVWSIL ITAFLLLLSL PVLAGAITML
            LHCAGASSIM GAINFITTIF NMRAPGLTMD KLPLFVWAIL ITAILLLLSL PVLAGAITML
            LHLAGVSSIL GAINFITTIF NMRAPGISFN RMPLFVWSIL ITAFLLLLSL PVLAGAITML
            LHLAGVSSIL SSINFITTII NMRIPGMSMH RLPLFVWSVL ITTILLLLSL PVLAGAITML
            LHLAGASSIL GAMNFITTIF NMRAPGLSWD KLPLFVWSVL ITAFLLLLSL PVLAGAITML
            LHAAGASSIM GAMNFITTIF NMRAPGMTMD KLPLFVWSVL ITAFLLLLSL PVLAGAITML
            LHLAGASSIM GAINFITTIL NMRAPGMSMD RIPLFVWSVL VTAILLLLSL PVLAGAITML
            LHLAGVSSIL SSINFITTII NMRVPGMSMH RLPLFVWSVL ITTILLLLSL PVLAGAITML
            LHLAGVSSIL SSINFITTII NMRVPGMSMH RLPLFVWSVL ITTILLLLSL PVLAGAITML
            LHLAGVSSIL SSINFITTII NMRVPGMSMH RLPLFVWSVL ITTILLLLSL PVLAGAITML
            LHLAGVSSIL SSINFITTII NMRVPGMSMH RLPLFVWSVL ITTILLLLSL PVLAGAITML
            LHLAGVSSIL SSINFITTII NMRVPGMSMH RLPLFVWSVL ITTILLLLSL PVLAGAITML
            LHLAGVSSIL SSINFITTII NMRVPGMSMH RLPLFVWSVL ITTILLLLSL PVLAGAITML
            LHLAGASSIL GAMNFITTIF NMRAPGVTLD RMPLFVWSIL ITAFLLLLSL PVLAGGITML
            LHLAGVSSIL SSINFITTII NMRVPGMSMH RLPLFVWSVL ITTILLLLSL PVLAGAITML
            LHCAGFSSIA GAINFITTIL NMRAPGISFD KLPLFVWSVL ITAILLLLSL PVLAGAITML
            LHLAGISSIL SSINFITTII NMRVPGMSMH RLPLFVWSVL VTTILLLLSL PVLAGAITML
            LHLAGASSIL GAMNFITTIF NMRAPGVTWD KLPLFVWSVL ITAFLLLLSL PVLAGAITML
            LHLAGVSSIL SSINFITTII NMRVPGMSMH RLPLFVWSVL ITTILLLLSL PVLAGAITML
            LHCAGFSSIA GAINFITTIF NMRTPGLTFD KLPLFVWSVL ITAFLLLLSL PVLAGAITML
            LHCAGFSSIA GAINFITTVF NMRTPGLTFD KLPLFVWSVL ITAFLLLLSL PVLAGAITML
            LHCAGFSSIA GAINFITTIF NMRTPGLTFD KLPLFVWSVL ITAFLLLLSL PVLAGAITML
            LHLAGVSSIL SSINFITTII NMRVPGMSMH RLPLFVWSVL VTTILLLLSL PVLAGAITML
            LHCAGASSIM GAINFITTIF NMRAPGLTLD KLPLFVWSVL ITAFLLLLSL PVLAGAITML
            LHLAGASSIL GAMNFITTIS NMRAPGVTMD RLPLFVWSIL XTAFLLLLSL PVLAGAITML
            LHLAGASSIL GAINFITTIF NMRAPGITMD RIPLFVWSVL ITAFLLLLSL PVLAGAITML
            LHLAGAFSIL GAINFITTIF NMRAPGITFN KMPLFVWSIL ITAFLLLLSL PVLAGAITML
            LHLAGASSIL GAMNFITTIF NMRAPGLGWD KLPLFVWSVL ITAFLLLLSL PVLAGAITML
            LHLAGVSSIL GAINFITTIF NMRAPSVFFN KLPLFVWSIL ITAFLLLLSL PVLAGAITML
            LHLAGASSIL GAMNFITTIF NMRAPGMTMD RLPLFVWSIL ITAFLLLLSL PVLAGAITML
            LHCAGASSIM GAINFITTIF NMRAPGMTMD KMPLFVWSVL ITAILLLLSL PVLAGAITML
            LHLAGVSSIL GAINFITTIF NMRAPGVSFN RMPLFVWSIL ITAFLLLLSL PVLAGAITML
            LHLAGVSSIL GAINFITTIF NMRAPGVSFN RMPLFVWSIL ITAFLLLLSL PVLAGAITML
            LHLAGVSSIL GAINFITTIF NMRAPGVSFN RMPLFVWSIL ITAFLLLLSL PVLAGAITML
            LHLAGVSSIL GAMNFITTIF NMRAPGMTLN KMPLFVWSIL ITAFLLLLSL PVLAGAITML
            LHLAGVSSIL GAINFITTIF NMRAPGVSFN RMPLFVWSIL ITAFLLLLSL PVLAGAITML
            LHLAGASSIL GSMNFITTVF NMRAPGVTMD RLPLFVWSVL ITAFLLLLSL PVLAGGITML
            LHCAGASSIM GAINFITTII NMRAPGMTFD KLPLFVWSVF ITAFLLLLSL PVLAGAITML
            LHLAGVSSIL GAMNFITTIF NMRAPGMTMD RLPLFVWSIL ITAFLLLLSL PVLAGAITML
            LHLAGLSSIL SSINFITTII NMRIPGMSMH RLPLFVWSVL VTTILLLLSL PVLAGAITML
            LHLAGASSIL GAMNFITTIL NMRAPGMTLD KMPLFVWSIL ITAFLLLLSL PVLAGAITML
            LHLAGASSIM GAINFITTII NMRAPGMTMD RIPLFVWSVL VTAILLLLSL PVLAGAITML
            LHCAGASSIM GAINFITTII NMRAPGMTFD KLPLFVWSIL ITTILLLLSL PVLAGAITML
            LHLAGVSSIL GAINFITTIF NMRAPGVSFN KLPLFVWSIL ITAFLLLLSL PVLAGAITML
            LHLAGVSSIL GAINFITTIF NMRAPGVSFN KLPLFVWSIL ITAFLLLLSL PVLAGAITML
            LHLAGASSIL GAMNFITTIF NMRAPGLTLN RMPLFVWSIL ITAFLLLLSL PVLAGAITML
            LHLAGVSSIL SSINFITTII NMRVPGMSMH RLPLFVWSIL ITTILLLLSL PVLAGAITML
            LHLAGVSSIL SSINFITTII NMRVPGMSMH RLPLFVWSVL ITTILLLLSL PVLAGGITML
            LHLAGASSIM GAINFITTIL NMRAPGMTMD KIPLFVWSVL VTAILLLLSL PVLAGAITML
            LHLAGASSIL GAMNFITTIL NMRAPGVTLD RMPLFVWSIL ITAFLLLLSL PVLAGGITML
            LHLAGASSIL GAMNFITTIL NMRAPGITLD RMPLFVWSIL ITAFLLLLSL PVLAGGITML
            LHLAGVSSIL SSINFITTIV NMRVPGMSMH RLPLFVWSVL ITTILLLLSL PVLAGAITML
            LHLAGISSIL GAMNFITTIF NMRAPGVTMD RLPLFVWSIL ITAFLLLLSL PVLAGAITML
            LHLAGVSSIL SSINFITTII NMRVPGMSMH RLPLFVWSVL VTTILLLLSL PVLAGAITML
            LHLAGVSSIL GAINFITTIL NMRAPGVSFN KLPLFVWSIL ITAFLLLLSL PVLAGAITML
            LHLAGVSSIL GAINFITTIL NMRAPGVSFN KLPLFVWSIL ITAFLLLLSL PVLAGAITML
            LHLAGASSIL GAMNFITTIL NMRAPGMTLN KMPLFVWSIL ITAFLLLLSL PVLAGAITML
            LHLAGVSSIL SSINFITTII NMRVPGMSMH RLPLFVWSVL ITTILLLLSL PVLAGAITML
            LHLAGVSSIL SSINFITTII NMRVPGMSMH RLPLFVWSVL ITTILLLLSL PVLAGGITML
            LHLAGVSSIL GAINFITTIL NMRAPGVSFN KLPLFVWSIL ITAFLLLLSL PVLAGAITML
            LHLAGASSIL GAINFITTVF NMRAPGVTMD KLPLFVWSVL ITVFLLLLAL PVLAGAITML
            LHLAGASSIL GAINFITTVF NMRAPGVTMD KLPLFVWSVL ITVFLLLLAL PVLAGAITML
            LHLAGLSSIL GAMNFITTVL NMRTPGMTMS RIPLFVWSVF ITAILLLLSL PVLAGAITML
            LHLAGLSSIL GAMNFITTVM NMRTPGMTMS RIPLFVWSVL ITAILLLLSL PVLAGAITML
            LHLAGLSSIL GAMNFITTIL NMRTPGMTMS RIPLFVWSVF ITAILLLLSL PVLAGAITML
            LHLAGLSSIL GAMNFITTVM NMRTPGMTMS RIPLFVWSVF ITAILLLLSL PVLAGAITML
            LHLAGISSIL GAMNFITTIF NMRAPGITLD RMPLFVWSIL VTVFLLLLSL PVLAGAITML
            LHLAGISSIL GAMNFITTIF NMRAPGVTMD RLPLFVWSIL VTVFLLLLSL PVLAGAITML
            LHLAGISSIL SSINFITTIL NMRAPGMTMD RLPLFVWSIL LTTILLVLAL PVLAGAITML
            LHLAGISSIL GAMNFITTIF NMRAPGITMD RMPLFVWSIL VTVFLLLLSL PVLAGAITML
            LHLAGISSIL GAMNFITTIF NMRAPGITMD RMPLFVWSVL VTAFLLLLSL PVLAGAITML
            LHLAGISSIL SSMNFITTII NMRAPGMTMD RLPLFVWSIL ITTILLLLSL PVLAGAITML
            IHLAGISSIL GSMNFITTIF NMRAPGITMD RLPLFVWSIL VTTYLLLLAL PVLAGAITML
            LHLAGASSIL GAINFITTVF NMRAPGVTMD KLPLFVWSVL ITVILLLLAL PVLAGAITML
            LHLAGISSIL GAMNFITTIF NMRAPGITMD RLPLFVWSIL ITAFLLLLSL PVLAGGITML
            LHLAGISSIL GSMNFITTIF NMRAPGITMD RLPLFVWSIL VTTYLLILSL PVLAGAITML
            LHLAGISSIL SSMNFITTII NMRAPGMTMD RLPLFVWSIL ITTILLLLSL PVLAGAITML
            LHLAGISSIL GAMNFITTII NMRGAGLNMS KLSLFIWSIL VTAFLLLLSL PVLAGAITMV
            LHLAGISSIL GAINFISTIF NMRAPGISWT RLPLFVWSIL VTVFLLLLSL PVLAGGITML
            LHLAGISSIL GAMNFITTIF NMRAPGITMD RLPLFVWSIL ITAFLLLLSL PVLAGGITML
            LHLAGASSIL GAINFITTIF NMRAPGITID RLPLFVWSIL ITVFLLLLSL PVLAGAITML
            LHLAGASSIL GAINFITTIF NMRAPGVTMD KLPLFVWSVL ITVFLLLLAL PVLAGAITML
            LHLAGISSIL GAMNFITTII NMRAPGITMD RMPLFVWSVL VTAILLLLSL PVLAGAITML
            LHLAGISSIL STINFITTIL NMRAPGITMD RMPLFVWSIL ITAILLLLSL PVLAGAITML
            LHLAGISSIL GAMNFITTIL NMRAPGITMD RMPLFVWSIL ITAVLLLLSL PVLAGAITML
            LHLAGISSIL GAMNFITTIF NMRAPGMTMD RIPLFVWSVL VTAFLLLLSL PVLAGAITML

            LTDRNFNTSF FDPAGGGDPI LFQHLFWFFG HPEVYILILP GFGIVSQIIP TFSSKKQIFG
            LTDRNFNTTF FDPAGGGDPI LFQHLFWFFG HPEVYILILP GFGIVSQIIP TFSAKQHIFG
            LTDRNFNTTF FDPAGGGDPI LFQHLFWFFG HPEVYILILP GFGMISQIIP TFVAKKQIFG
            LTDRNFNTTF FDPAGGGDPI LFQHLFWFFG HPEVYILILP GFGMISQIIP TFVAKKQIFG
            LTDRNFNTTF FDPAGGGDPI LFQHLFWFFG HPEVYILILP GFGMISQIVP AFSSKKQIFG
            LTDRNFNTTF FDPAGGGDPI LFQHLFWFFG HPEVYILILP GFGMISQIIP TFVAKKQIFG
            LTDRNFNTTF FDPSGGGDPI LFQHLFWFFG HPEVYILILP GFGMISQIIP TFVAKKQIFG
            LTDRNFNTSF FDPAGGGDPI LFQHLFWFFG HPEVYILILP GFGIVSQIIP TFSSKKQIFG
            LTDRNFNTTF FDPAGGGDPI LFQHLFWFFG HPEVYILILP GFGIISQIIP TFSAKQHIFG
            LTDRNFNTSF FDPAGGGDPI LYQHLFWFFG HPEVYILILP GFGIISQIIP VFASKKSIFG
            LTDRNFNTSF FDPAGGGDPI LFQHLFWFFG HPEVYILILP GFGIISQIIP TFSSKKQIFG
            LTDRNFNTTF FDPAGGGDPI LFQHLFWFFG HPEVYILILP GFGIISQIVP AFSSKKQVFG
            LTDRNFNTTF LDPAGGGDPI LFQHLFWF-- ---------- ---------- ----------
            LTDRNFNTSF FDPAGGGDPI LYQHLFWFFG HPEVYILILP GFGIISQIIP VFASKKSIFG
            LTDRNFNTSF FDPAGGGDPI LFQHLFWFFG HPEVYILILP GFGIISQIIP TFSSKKQIFG
            LTDRNFNTTF FDPAGGGDPV LFQHLFWFFG HPEVYILILP GFGIISQIIP VFASKRHIFG
            LTDRNFNTTF FDPAGGGDPI LFQHLFWFFG HPEVYILILP GFGMISQIVP AFSSKKQIFG
            LTDRNFNTTF FDPAGGGDPI LFQHLFWFFG HPEVYILILP GFGMVSQIVP AFSAKRQIFG
            LTDRNFNTSF FDPAGGGDPI LFQHLFWFFG HPEVYILILP GFGIISQIIP TFSSKKQIFG
            LTDRNFNTTF FDPAGGGDPI LFQHLFWFFG HPEVYILILP GFGMISQIVP TFSAKKQIFG
            LTDRNFNTTF FDPAGGGDPI LFQHLFWFFG HPEVYILILP GFGMISQIVP TFSAKKQIFG
            LTDRNFNTTF FDPAGGGDPI LYQHLFWFFG HPEVYILIIP AFGIMSQIIP VFSSKGQIFG
            LTDRNFNTTF FDPSGGGDPI LFQHLFWFFG HPEVYILILP GFGMISQIIP TFVAKKQIFG
            LTDRNFNTTF FDPAGGGDPI LFQHLFWFFG HPEVYILILP GFGMVSQIIP TFSAKQHIFG
            LTDRNFNTSF FDPAGGGDPI LFQHLFWFFG HPEVYILILP GFGMVSQIIP TFSNKKQVFG
            LTDRNFNTTF FDPAGGGDPI LYQHLFWFFG HPEVYILIIP AFGIVSQIVP VFSAKKQIFG
            LTDRNFNTSF FDPAGGGDPI LFQHLFWFFG HPEVYILILP GFGIISQIIP TFSSKKQIFG
            LTDRNFNTTF FDPAGGGDPI LFQHLFWFFG HPEVYILILP GFGMVSQIIP TFSAKQHIFG
            LTDRNFNTTF FDPAGGGDPI LFQHLFWFFG HPEVYILILP GFGMVSQIIP TFSAKQHIFG
            LTDRNFNTTF FDPAGGGDPI LFQHLFWFFG HPEVYILILP GFGMVSQIIP TFSAKQHIFG
            LTDRNFNTTF FDPAGGGDPI LFQHLFWFFG HPEVYILILP GFGMVSQIIP TFSAKQHIFG
            LTDRNFNTTF FDPAGGGDPI LFQHLFWFFG HPEVYILILP GFGMVSQIIP TFSAKQHIFG
            LTDRNFNTTF FDPAGGGDPI LFQHLFWFFG HPEVYILILP GFGMVSQIIP TFSAKQHIFG
            LTDRNFNTTF FDPAGGGDPI LFQHLFWFFG HPEVYILILP GFGMISQIIP AFVAKRQIFG
            LTDRNFNTTF FDPAGGGDPI LFQHLFWFFG HPEVYILILP GFGMVSQIIP TFSAKQHIFG
            LTDRNFNTTF FDPAGGGDPV LYQHLFWFFG HPEVYILILP GFGIVSQIIP LFSSKNQIFG
            LTDRNFNTTF FDPAGGGDPI LFQHLFWFFG HPEVYILILP GFGMVSQIIP TFSAKQHIFG
            LTDRNFNTSF FDPAGGGDPI LFQHLFWFFG HPEVYILILP GFGMVSQIIP TFSNKKQVFG
            LTDRNFNTTF FDPAGGGDPI LFQHLFWFFG HPEVYILILP GFGIISQIIP TFSAKQHIFG
            LTDRNFNTTF FDPAGGGDPV LYQHLFWFFG HPEVYILIIP GFGIISQIIP IFSSKNQVFG
            LTDRNFNTTF FDPAGGGDPV LYQHLFWFFG HPEVYILIIP GFGIVSQIIP IFSSKNQVFG
            LTDRNFNTTF FDPAGGGDPV LYQHLFWFFG HPEVYILIIP GFGIISQIIP IFSSKNQVFG
            LTDRNFNTTF FDPAGGGDPI LFQHLFWFFG HPEVYILILP GFGIVSQIIP TFSAKQHIFG
            LTDRNFNTTF FDPAGGGDPV LYQHLFWFFG HPEVYILILP SFGIISQIIP VFSSKDQIFG
            LTDRNFNTTF FDPAGGGDPI LFQHLFWFFG HPEVYILILP GFGMISQIVP TFXAKKQIFG
            LTDRNFNTTF FDPAGGGDPI LFQHLFWFFG HPEVYILILP GFGMVSQIIP TFSGKQQIFG
            LTDRNFNTTF FEPSGGGDPI LFQHLFWFFG HPEVYILILP GFGMISQIIP TFVAKKQIFG
            LTDRNFNTSF FDPAGGGDPI LFQHLFWFFG HPEVYILILP GFGMVSQIIP TFSNKKQVFG
            LTDRNFNTTF FDPAGGGDPI LFQHLFWFFG HPEVYILILP GFGMISQIIP TFVAKKQIFG
            LTDRNFNTTF FDPAGGGDPI LFQHLFWFFG HPEVYILILP GFGMVSQIIP TFSAKNQIFG
            LTDRNFNTTF FDPAGGGDPI LYQHLFWFFG HPEVYILILP GFGIISQIIP LFSSKSQIFG
            LTDRNFNTTF FDPSGGGDPI LFQHLFWFFG HPEVYILILP GFGIISQIIP TFVAKKQIFG
            LTDRNFNTTF FDPSGGGDPI LFQHLFWFFG HPEVYILILP GFGIISQIIP TFVAKKQIFG
            LTDRNFNTTF FDPSGGGDPI LFQHLFWFFG HPEVYILILP GFGIISQIIP TFVAKKQIFG
            LTDRNFNTTF FDPAGGGDPI LFQHLFWFFG HPEVYILILP GFGMISQIIP TFVAKKQIFG
            LTDRNFNTTF FDPSGGGDPI LFQHLFWFFG HPEVYILILP GFGMISQIIP TFVAKKQIFG
            LTDRNFNTTF FDPAGGGDPI LFQHLFWFFG HPEVYILILP GFGMISQIIP TFSAKNQIFG
            LTDRNFNTTF FDPAGGGDPV LYQHLFWFFG HPEVYILILP AFGIVSQIIP MFSSKGQIFG
            LTDRNFNTTF FDPAGGGDPI LFQHLFWFFG HPEVYILILP GFGMISQIIP TFAAKKQIFG
            LTDRNFNTTF FDPAGGGDPI LFQHLFWFFG HPEVYILILP GFGMVSQIIP TFSAKQHIFG
            LTDRNFNTTF FDPAGGGDPI LFQHLFWFFG HPEVYILILP GFGMISQIIP TFVAKKQIFG
            LTDRNFNTSF FDPAGGGDPI LFQHLFWFFG HPEVYILILP GFGIVSQIIP TFSSKKQIFG
            LTDRNFNTTF FDPAGGGDPI LYQHLFWFFG HPEVYILILP GFGMVSQIIP VFSSKDQIFG
            LTDRNFNTTF FDPAGGGDPI LFQHLFWFFG HPEVYILILP GFGMISQIIP TFVAKKQVFG
            LTDRNFNTTF FDPAGGGDPI LFQHLFWFFG HPEVYILILP GFGMISQIIP TFVAKKQVFG
            LTDRNFNTTF FDPAGGGDPI LFQHLFWFFG HPEVYILILP GFGMISQIIP TFVAKKQIFG
            LTDRNFNTTF FDPAGGGDPI LFQHLFWFFG HPEVYILILP GFGMVSQIIP TFSAKQHIFG
            LTDRNFNTTF FDPAGGGDPI LFQHLFWFFG HPEVYILILP GFGIVSQIVP TFSAKQHIFG
            LTDRNFNTSF FDPAGGGDPI LFQHLFWFFG HPEVYILILP GFGIVSQIIP TFSSKRQIFG
            LTDRNFNTTF FDPAGGGDPI LFQHLFWFFG HPEVYILILP GFGMISQIIP TFVAKRQIFG
            LTDRNFNTTF FDPAGGGDPI LFQHLFWFFG HPEVYILILP GFGMISQIIP TFVAKRQIFG
            LTDRNFNTTF FDPAGGGDPI LFQHLFWFFG HPEVYILILP GFGMVSQIIP TFSAKQHIFG
            LTDRNFNTTF FDPAGGGDPI LFQHLFWFFG HPEVYILILP GFGMVSQIIP TFSAKKQVFG
            LTDRNFNTTF FDPAGGGDPI LFQHLFWFFG HPEVYILILP GFGMVSQIIP TFSAKQHIFG
            LTDRNFNTTF FDPAGGGDPI LFQHLFWFFG HPEVYILILP GFGMISQIIP TFVAKKQVFG
            LTDRNFNTTF FDPAGGGDPI LFQHLFWFFG HPEVYILILP GFGMISQIIP TFVAKKQVFG
            LTDRNFNTTF FDPAGGGDPI LFQHLFWFFG HPEVYILILP GFGMISQIIP TFVAKKQIFG
            LTDRNFNTTF FDPAGGGDPI LFQHLFWFFG HPEVYILILP GFGMVSQIIP TFSAKQHIFG
            LTDRNFNTTF FDPAGGGDPI LFQHLFWFFG HPEVYILILP GFGIISQIIP TFSAKQHIFG
            LTDRNFNTTF FDPAGGGDPI LFQHLFWFFG HPEVYILILP GFGMISQIIP TFVAKKQVFG
            LTDRNFNTTF FDPAGGGDPV LFQHLFWFFG HPEVYILILP GFGIISQIVP TFAAKKQIFG
            LTDRNFNTTF FDPAGGGDPV LFQHLFWFFG HPEVYILILP GFGMISQIVP TFAAKKQIFG
            LTDRNFNTTF FDPAGGGDPI LYQHLFWFFG HPEVYILILP GFGIISQILS LFSYKKQIFG
            LTDRNFNTTF FDPAGGGDPI LYQHLFWFFG HPEVYILILP GFGIISQILS LFSYKKQIFG
            LTDRNFNTTF FDPAGGGDPI LYQHLFWFFG HPEVYILILP GFGIISQILS LFSYKKQIFG
            LTDRNFNTTF FDPAGGGDPI LYQHLFWFFG HPEVYILILP GFGIISQILS LFSYKKQIFG
            LTDRNFNTTF FDPAGGGDPI LYQHLFWFFG HPEVYILILP GFGIVSQIIP TFAEKKQIFG
            LTDRNFNTTF FDPAGGGDPI LYQHLFWFFG HPEVYILILP GFGIVSQIIP TFSAKKQIFG
            LTDRNFNTTF FDPAGGGDPI LYQHLFWFFG HPEVYILILP GFGIVSQIVP TFAAKKQIFG
            LTDRNFNTTF FDPAGGGDPI LYQHLFWFFG HPEVYILILP GFGIISQIIP TFAAKKQIFG
            LTDRNFNTTF FDPAGGGDPI LYQHLFWFFG HPEVYILILP GFGMISQIIP TFAAKKQIFG
            LTDRNFNTTF FDPAGGGDPI LYQHLFWFFG HPEVYVLILP GFGMISQIVP TFAAKKQIFG
            LTDRNFNTTF FDPAGGGDPI LFQHLFWFFG HPEVYVLILP GFGIISQIIP TFAAKKQIFG
            LTDRNFNTTF FDPAGGGDPV LFQHLFWFFG HPEVYILILP GFGMISQIVP TFAAKKQIFG
            LTDRNFNTTF FDPAGGGDPI LFQHLFWFFG HPEVYILILP GFGIISQIIP TFAAKKQIFG
            LTDRNFNTTF FDPAGGGDPI LFQHLFWFFG HPEVYILILP GFGIVSQIIP TFAAKKQIFG
            LTDRNFNTTF FDPAGGGDPI LYQHLFWFFG HPEVYVLILP GFGMVSQIVP TFSAKKQIFG
            LTDRNFNTSF FDPAGGGDPI LFQHLFWFFG HPEVYILVLP GFGIISQIIP TFSNK-PIFG
            LTDRNFNTSF FDPVGGGDPI LFQHLFWFFG HPEVYILILP GFGIVSQVIV VFS-KKQIFG
            LTDRNFNTTF FDPAGGGDPI LFQHLFWFFG HPEVYILILP GFGIISQIIP TFAAKKQIFG
            LTDRNFNTTF FDPAGGGDPI LYQHLFWFFG HPEVYILIIP GFGMVSQIVP TFSAKKQIFG
            LTDRNFNTTF FDPAGGGDPV LFQHLFWFNH QPEVYVLILP GFGMVSQIVP TFAAKKQIFG
            LTDRNFNTAF FDPAGGGDPI LYQHLFWFFG HPEVYILILP GFGIISQIIP TFSAKKQIFG
            LTDRNFNTAF FDPAGGGDPI LYQHLXWFFG HPEVYVLILP GFGIISQIVP TFAAKKQIFG
            LTDRNFNTTF FDPAGGGDPI LYQHLFWFFG HPEVYILILP GFGIVSQIIP TFSAKKQIFG
            LTDRNFNTTF FDPAGGGDPI LYQHLFWFFG HPEVYILILP GFGMISQIIP TFAAKKQIFG

            YLGMVYAMIA IGILGFIVWA HHMFTVGMDV DTRAYFTAAT MIIAVPTGIK IFSWLATLYG
            YLGMVYAMIS IGILGFIVWA HHMFTVGMDV DTRAYFTAAT MIIAVPTGIK IFSWLATIYG
            YLGMVYAMLS IGILGFIVWA HHMFTVGMDV DTRAYFTAAT MIIAVPTGIK VFSWLATIFG
            YLGMVYAMLS IGILGFIVWA HHMFTVGMDV DTRAYFTAAT MIIAVPTGIK VFSWLATIFG
            YLGMVYAMLA IGLLGFIVWA HHMFTVGMDV DTRAYFTAAT MIIAVPTGIK IFSWLATIYG
            YLGMVYAMLS IGILGFIVWA HHMFTVGMDV DTRAYFTAAT MIIAVPTGIK VFSWLATIFG
            YLGMVYAMLS IGLLGFIVWA HHMFTVGMDV DTRAYFTAAT MIIAVPTGIK VFSWLATIYG
            YLGMVYAMIA IGILGFIVWA HHMFTVGMDV DTRAYFTAAT MIIAVPTGIK IFSWLATLYG
            YLGMVYAMIS IGVLGFIVWA HHMFTVGMDV DTRAYFTAAT MIIAVPTGIK IFSWLATIYG
            YLGMVYALIA IGFLGFIVWA HHMYTVGMDV DTRAYFTAAT MIIAIPTGIK IFSWLATLYG
            YLGMVYAMIA IGILGFIVWA HHMFTVGMDV DTRAYFTAAT MIIAVPTGIK IFSWLATLYG
            YLGMVYAMLA IGLLGFIVWA HH-------- ---------- ---------- ----------
            ---------- ---------- ---------- ---------- ---------- ----------
            YLGMVYALIA IGFLGFIVWA HHMYTVGMDV DTRAYFTAAT MIIAIPTGIK IFSWLATLYG
            YLGMVYAMIA IGILGFIVWA HHMFTVGMDV DTRAYFTAAT MIIAVPTGIK IFSWLATLYG
            YLGMLYAMLS IGVLGFIVWA HHMFTVGMDV DTRAYFTAAT MVIAVPTGIK IFSWLATLYG
            YLGMVYAMLA IGFLGFIVWA HHM------- ---------- ---------- ----------
            YLGMVYAMLA IGFLGFIVWA HHMFTVGMDV DTRAYFTAAT M--------- ----------
            YLGMVYAMIA IGILGFIVWA HHMFTVGMDV DTRAYFTAAT MIIAVPTGIK IFSWLATLYG
            YLGMVYAMLS IGILGFIVWA HHMFTVGMDV DTRAYFTAAT MIIAVPTGIK VFSWLATIYG
            YLGMVYAMLS IGILGFIVWA HHMFTVGMDV DTRAYFTAAT MIIAVPTGIK VFSWLATIYG
            YLGMVYAIMA IAFLGFIVWA HHMFTVGMDV DTRAYFTAST MIIAVPTGIK IFSWLATMYG
            YLGMVYAMLS IGLLGFIVWA HHMFTVGMDV DTRAYFTAAT MIIAVPTGIK VFSWLATIYG
            YLGMVYAMIS IGILGFIVWA HHMFTVGMDV DTRAYFTAAT MIIAVPTGIK IFSWLATIYG
            YLGMVYAMLS IAILGFIVWA HHMFTVGMDV DTRAYFTAAT MIIAVPTGIK IFSWLATLYG
            YLGMVYAMLA IAFLGFIVWA HHMFTVGMDV DTRAYFTSAT MIIAVPTGIK IFSWLATMYG
            YLGMVYAMIA IGILGFIVWA HHMFTVGMDV DTRAYFTAAT MIIAVPTGIK IFSWLATLYG
            YLGMVYAMIS IGVLGFIVWA HHMFTVGMDV DTRAYFTAAT MIIAVPTGIK IFSWLATIYG
            YLGMVYAMIS IGVLGFIVWA HHMFTVGMDV DTRAYFTAAT MIIAVPTGIK IFSWLATIYG
            YLGMVYAMIS IGVLGFIVWA HHMFTVGMDV DTRAYFTAAT MIIAVPTGIK IFSWLATIYG
            YLGMVYAMIS IGVLGFIVWA HHMFTVGMDV DTRAYFTAAT MIIAVPTGIK IFSWLATIYG
            YLGMVYAMIS IGVLGFIVWA HHMFTVGMDV DTRAYFTAAT MIIAVPTGIK IFSWLATIYG
            YLGMVYAMIS IGVLGFIVWA HHMFTVGMDV DTRAYFTAAT MIIAVPTGIK IFSWLATIYG
            YLGMVYAMLS IGILGFIVWA HHMFTVGMDV DTRAYFTAAT MIIAVPTGIK VFSWLATVYG
            YLGMVYAMIS IGVLGFIVWA HHMFTVGMDV DTRAYFTAAT MIIAVPTGIK IFSWLATIYG
            YLGMIYAQLA IAFLGFIVWA HHMFTIGMDV DTRAYFTAAT MIIAVPTGIK IFSWLATIYG
            YLGMVYAMIS IGVLGFIVWA HHMFTVGMDV DTRAYFTAAT MIIAVPTGIK IFSWLATIYG
            YLGMVYAMLS IAILGFIVWA HHMFTVGMDV DTRAYFTAAT MIIAVPTGIK IFSWLATLYG
            YLGMVYAMIS IGVLGFIVWA HHMFTVGMDV DTRAYFTAA- ---------- ----------
            YLGMIYAQLA IAFLGFIVWA HHMFTVGMDV DTRAYFTAAT MIIAVPTGIK IFSWLATMYG
            YLGMIYAQLA IAFLGFIVWA HHMFTIGMDV DTRAYFTAAT MIIAVPTGIK IFSWLATMYG
            YLGMIYAQLA IAFLGFIVWA HHMFTVGMDV DTRAYFTAAT MIIAVPTGIK IFSWLATMYG
            YLGMVYAMIS IGILGFIVWA HHMFTVGMDV DTRAYFTAAT MIIAVPTGIK IFSWLATIYG
            YLGMVYAMLA IAFLGFIVWA HHLFTVGMDV DTRAYFTAAT MIIAVPTGIK IFSWIATMYG
            YLGMVYAMLS IGILGFIVWA HHMFTVGMDV DTRAYFTAAT MIIAVPTGIK VFSWLATIYG
            YLGMVYAMLA IGLLGFIVWA HHMFTGGMDV NTKTYFTAAT ---------- ----------
            YLGMVYAMLS IGLLGFIVWA HHMFTVGMDV DTRAYFTAAT MIIAVPTGIK VFSWLATVYG
            YLGMVYAMLS IAILGFIVWA HHMFTVGMDV DTRAYFTAAT MIIAVPTGIK IFSWLATLYG
            YLGMVYAMLS IGLLGFIVWA HHMFTVGMDV DTRAYFTAAT MIIAVPTGIK VFSWLATIYG
            YLGMVYAMLS IGILGFIVWA HHMFTVGMDV DTRAYFTAAT MIIAVPTGIK VFSWLATIYG
            YLGMVYAQLA IAFLGFIVWA HHMFTVGMDV DTRAYFTAA- ---------- ----------
            YLGMVYAMLS IGLLGFIVWA HHMFTVGMDV DTRAYFTAAT MIIAVPTGIK VFSWLATIYG
            YLGMVYAMLS IGLLGFIVWA HHMFTVGMDV DTRAYFTAAT MIIAVPTGIK VFSWLATIYG
            YLGMVYAMLS IGLLGFIVWA HHMFTVGMDV DTRAYFTAAT MIIAVPTGIK VFSWLATIYG
            YLGMVYAMLS IGILGFIVWA HHMFTVGMDV DTRAYFTAAT MIIAVPTGIK VFSWLATIFG
            YLGMVYAMLS IGLLGFIVWA HHMFTVGMDV DTRAYFTAAT MIIAVPTGIK VFSWLATIYG
            YLGMVYAMIS IGILGFIVWA HHMFTVGMDV DTRAYFTAAT MIIAVPTGIK VFSWLATLYG
            YLGMVYAQLA IAFLGFIVWA HHMFTIGMDV DTRAYFTAAT MIIAVPTGIK IFSWLATMYG
            YLGMVYAMLS IGVLGFIVWA HHMFTVGMDI DTRAYFTAAT LIIAVPTGIK VFSWLATIYG
            YLGMVYAMIS IGILGFIVWA HHMFTVGMDV DTRAYFTAAT MIIAVPTGIK IFSWLATIYG
            YLGMVYAMLS IGILGFIVWA HHMFTVGMDV DTRAYFTAAT MIIAVPTGIK VFSWLATIFG
            YLGMVYAMVA IGVLGFIVWA HHMFTVGMDV DTRAYFTAAT MIIAVPTGIK IFSWLATLYG
            YLGMVYAQLA IAFLGFIVWA HHMFTVGMDV DTRAYFTAAT MIIAVPTGIK IFSWLATMYG
            YLGMVYAMLS IGLLGFIVWA HHMFTVGMDV DTRAYFTAAT MIIAVPTGIK VFSWLATIYG
            YLGMVYAMLS IGLLGFIVWA HHMFTVGMDV DTRAYFTAAT MIIAVPTGIK VFSWLATIYG
            YLGMVYAMLS IGILGFIVWA HHMFTVGMDV DTRAYFTAAT MIIAVPTGIK VFSWLATIFG
            YLGMVYAMIS IAVLGFIVWA HHMFTVGMDV DTRAYFTAAT MIIAVPTGIK IFSWLATIYG
            YLGMVYAMIS IGILGFIVWA HHMFTVGMDV DTRAYFTAAT MIIAVPTGIK IFSWLATIYG
            YLGMVYAMIA IGILGFIVWA HHMFTVGMDV DTKAYFTAAT MIIA------ ----------
            YLGMVYAMLS IGILGFIVWA HHMFTVGMDV DTRAYFTAAT MIIAVPTGIK VFSWLATVYG
            YLGMVYAMLS IGILGFIVWA HHMFTVGMDV DTRAYFTAAT MIIAVPTGIK VFSWLATVYG
            YLGMVYAMIS IGVLGFIVWA HHMFTVGMDV DTRAYFTAAT MIIAVPTGIK IFSWLATIYG
            YLGMVYAMLS IGVLGFIVWA HHMFTVGMDI DTRAYFTAAT LIIAVPTGIK VFSWLATIYG
            YLGMVYAMIS IGVLGFIVWA HHMFTVGMDV DTRAYFTAAT MIIAVPTGIK IFSWLATIYG
            YLGMVYAMLS IGLLGFIVWA HHMFTVGMDV DTRAYFTAAT MXIAVPTGIK VFSWLATIYG
            YLGMVYAMLS IGLLGFIVWA HHMFTVGMDV DTRAYFTAAT MIIAVPTGIK VFSWLATIYG
            YLGMVYAMLS IGILGFIVWA HHMFTVGMDV DTRAYFTAAT MIIAVPTGIK VFSWLATIFG
            YLGMVYAMIS IGVLGFIVWA HHMFTVGMDV DTRAYFTAAT MIIAVPTGIK IFSWLATIYG
            YLGMVYAMIS IGILGFIVWA HHMFTVGMDV DTRAYFTAAT MIIAVPTGIK IFSWLATIYG
            YLGMVYAMLS IGLLGFIVWA HHMFTVGMDV DTRAYFTAAT MIIAVPTGIK VFSWLATIYG
            YLGMVYAMLS IGILGFIVWA HHMFTVGMDV DTRAYFTAAT MIIAVPTGIK IFSWLATIYG
            YLGMVYAMLS IGILGFIVWA HHMFTVGMDV DTRAYFTAAT MIIAVPTGVK IFSWLATIYG
            YLGMVYAMLA IGILGFIVWA YHMYVVGMDV DTRAYFTAAT MIIAVPTGIK IFSWLATISG
            YLGMVYAMLA IGVLGFIVWA YHMYVVGMDV DTRAYFTAAT MIIAVPTGIK IFSWLATVSG
            YLGMVYAMLA IGILGFIVWA YHMYVVGMDV DTRAYFTAAT MIIAVPTGIK IFSWLATISG
            YLGMVYAMLA IGVLGFIVWA YHMFVVGMDV DTRAYFTAAT MIIAVPTGIK IFSWLATVSG
            YLGMVYALVS IGVLGFIVWA HHMFTVGMDV DTRAYFTAAT MIIAVPTGIK IFSWVATLFG
            YLGMVYAMVS IGILGFIVWA HHMFTVGMDV DTRAYFTAAT MIIAVPTGIK IFSWVATIFG
            YLGMVYAMAS IGILGFIVWA HHMFTVGMDV DTRAYFTAAT MIIAVPTGIK IFSWIATIFG
            YLGMVYAIVS IGILGFIVWA HHMFTVGMDV DTRAYFTAAT MIIAVPTGIK IFSWVATMFG
            YLGMVYAMVS IGILGFIVWA HHMFTVGMDV DTRAYFTAAT MIIAVPTGIK IFSWVATIFG
            YLGMVYAMLS IGFLGFIVWA HHMFTVGMDV DTRAYFTAAT MIIAVPTGIK IFSWIATIFG
            YLGMVYAMVS IGILGFIVWA HHMFTVGMDA DSRAYFSAAT MIIAVPTGIK IFSWIATIVG
            YLGMVYAMLS IGILGFIVWA HHMFTVGMDV DTRAYFTAAT MIIAVPTGVK IFSWLATIYG
            YLGMVYAMVS IGILGFIVWA HHMFTVGMDV DTRAYFSAAT MIIAVPTGIK IFSWVATIFG
            YLGMVYAMVS IGILGFIVWA HHMFTVGMDV DSRAYFSAAT MIIAVPTGIK IFSWIATVVG
            YLGMVYAMLS IGFLGFIVWA HHMFTVGMDV DTRAYFTAAT MIIAVPTGIK IFSWIATIFG
            YLGMVYALVS IGVLGFIVWA HHMFTVGMDV DTRAYFTAAT MVIAVPTGIK IFSWIMTALG
            YLGMVYAMVS IGILGFIVWA HHMFTVGMDV DTRAYFTAAT MIIAVPTGIK IFSWIMTAMG
            YLGMVYAMVS IGILGFIVWA HHMFTVGMDV DTRAYFSAAT MIIAVPTGIK IFSWVATIFG
            YLGMVYAMLS IAILGFIVWA HHMFTVGMDV DTRAYFTAAT MIIAVPTGIK IFSWLATIYG
            YLGMVYAMLS IGILGFIVWA HHMFTVGMDV DTRAYFTAAT MIIAVPTGIK IFSWLATLYG
            YLGMVYAMVS IGILGFIVWA HHMFTVGMDV DTRAYFTAAT MIIAVPTGIK IFSWVATMFG
            YLGMVYAMVS IGILGFIVWA HHMFTVGMDV DTRAYFTAAT MIIAVPTGIK IFSWVATMVG
            YLGMVYAMVS IGILGFIVWA HHMFTVGMDV DTRAYFTAAT MIIAVPTGIK IFSWVATMFG
            YLGMVYAMVS IGILGFIVWA HHMFTVGMDV DTRAYFTAAT MIIAVPTGIK IFSWVATIFG

            GLRFETPMLW AMGFIFLFTL GGLTGIVLAN GSLDIALHDT YYVVAHFHYV LSLGAVFAIF
            GPRLDTPMLW AIGFVFLFTI GGLTGVILAN SSLDIMLHDT YYVVAHFHYV LSMGAIFAIF
            GLRLDTPMLW AMGFVFLFTL GGLTGVVLAN SSLDVVLHDT YYVVAHFHYV LSMGAVFAIF
            GLRLDTPMLW AIGFVFLFTL GGLTGVVLAN SSLDVVLHDT YYVVAHFHYV LSMGAVFAIF
            GIRMDTPMLW AIGFIFLFTV GGLTGVVLAN GSLDIALHDT YYVVAHFHYV LSMGAVFAIF
            GLRLDTPMLW AMGFVFLFTL GGLTGVVLAN SSLDVVLHDT YYVVAHFHYV LSMGAVFAIF
            GLRLDTPMLW AMGFVFLFTV GGLTGVILAN SSLDIVLHDT YYVVAHFHYV LSMGAIFAIF
            GVRFETPMLW AMGFIFLFTL GGLTGIVLAN GSLDIALHDT YYVVAHFHYV LSLGAVFAIF
            GLRLDTPMLW AIGFVFLFTI GGLTGVILAN SSLDIMLHDT YYVVAHFHYV LSMGAVFAIF
            GVRFETPMLW TMGFIFLFTV GGLTGVLLAN GSLDIAFHDT YYVVAHFHYV LSLGAVFTIF
            GVRYETPMLW AMGFVFLFTL GGITGVVLAN CSLDIALHDT YYVVAHFHYV LSLGAVFAIF
            ---------- ---------- ---------- ---------- ---------- ----------
            ---------- ---------- ---------- ---------- ---------- ----------
            GVRFETPMLW TMGFIFLFTI GGLTGVLLAN GSLDIAFHDT YYVVAHFHYV LSLGAVFTIF
            GIRFETPMLW AMGFVFLFTL GGLTGVVLAN GSLDIALHDT YYVVAHFHYV LSLGAVFAIF
            GVRLDTPMLW AIGFVFLFTV GGLTGVVLAN SSLDVLLHDT YYVVAHFHYV LSMGAVFAIF
            -------LLW ---------- ---------- ---------- ---------- ----------
            ---------- ---------- ---------- ---------- ---------- ----------
            GIRYETPMLW AMGFVFLFTL GGITGVVLAN CSLDIALHDT YYVVAHFHYV LSLGAVFAIF
            GLRFDTPMLW AIGFIFLFTI GGLTGVVVAN SSLDVVLHDT YYVVAHFHYV LSMGAVFAIF
            GLRFDTPMLW AIGFIFLFTI GGLTGVVVAN SSLDVVLHDT YYVVAHFHYV LSMGAVFAIF
            GIQLTTPMIW AWGFIFLFTF GGLTGIVLAN SSLGILLHDT YYVVGHFHYV LSLGAVFGIF
            GLRLDTPMLW AMGFVFLFTI GGLTGVILAN SSLDIVLHDT YYVVAHFHYV LSMGAVFAIF
            GPRLDTPMLW AIGFVFLFTI GGLTGVILAN SSLDIMLHDT YYVVAHFHYV LSMGAIFAIF
            GVRMDTPMLW AMGFVFLFTI GGLTGVVLAN SSLDIVLHDT YYVVAHFHYV LSMGAIFAIF
            GIQFTTPMLW AIGFIFLFTC GGLTGVVLAN GSLDVILHDT YYVVAHFHYV LSMGAVFGMF
            GVRFETPMIW AIGFVFLFTL GGITGVIVAN CSLDIALHDT YYVVAHFHYV LSLGAVFAIF
            GLRLDTPMLW AIGFVFLFTI GGLTGVILAN SSLDIALHDT YYVVAHFHYV LSMGAIFAIF
            GLRLDTPMLW AIGFVFLFTI GGLTGVILAN SSLDIALHDT YYVVAHFHYV LSMGAIFAIF
            GLRLDTPMLW AIGFVFLFTI GGLTGVILAN SSLDIALHDT YYVVAHFHYV LSMGAIFAIF
            GLRLDTPMLW AIGFVFLFTI GGLTGVILAN SSLDIALHDT YYVVAHFHYV LSMGAIFAIF
            GLRLDTPMLW AIGFVFLFTI GGLTGVILAN SSLDIALHDT YYVVAHFHYV LSMGAIFAIF
            GLRLDTPMLW AIGFVFLFTI GGLTGVILAN SSLDIALHDT YYVVAHFHYV LSMGAIFAIF
            GLRLDTPMLW AIGFVFLFTL GGLTGVVLAN SSLDVVLHDT YYVVAHFHYV LSMGAVFAIF
            GLRLDTPMLW AIGFVFLFTI GGLTGVILAN SSLDIALHDT YYVVAHFHYV LSMGAIFAIF
            GINFSTPMLW ---------- ---------- ---------- ---------- ----------
            GIRLETPMLW AIGFVFLFTI GGLTGVILAN SSLDIALHDT YYVVAHFHYV LSMGAIFAIF
            GVRMDTPMLW ALGFVFLFTI GGLTGVILAN SSLDIVLHDT YYVVAHFHYV LSMGAIFAIF
            ---------- ---------- ---------- ---------- ---------- ----------
            GINLSTPMLW ATGFIFLFTL GGLTGVILAN GSLDILLHDT YYVVAHFHYV LSLGAVFAMF
            GINLSTPMLW SAGFVFLFTL GGLTGVILAN GSLDILLHDT YYVVAHFHYV LSLGAVFAMF
            GINLSTPMLW ATGFIFLFTL GGLTGVILAN GSLDILLHDT YYVVAHFHYV LSLGAVFAMF
            GPRLDTPMLW AIGFVFLFTI GGLTGVILAN SSLDIMLHDT YYVVAHFHYV LSMGAIFAIF
            GVKFETPMLW AVGFIFLFTL GGLTGIVLAN GSLDIMLHDT YYVVAHFHYV LSLGAVFGMF
            GLRLDTPMLW AIGFIFLFTI GGLTGVVVAN SSLDVVLHDT YYVVAHFHYV LSMGAVFAIF
            ---------- ---------- ---------- ---------- ---------- ----------
            GLRLDTPMLW AMGFVFLFTL GGLTGVILAN SSLDIVLHDT YYVVAHFHYV LSMGAVFAIF
            GVRMDTPMLW AMGFVFLFTI GGLTGVVLAN SSLDIVLHDT YYVVAHFHYV LSMGAVFAIF
            GLRLDTPMLW AMGFVFLFTV GGLTGVVLAN SSLDIVLHDT YYVVAHFHYV LSMGAVFAIF
            GVRLDTPMLW AIGFVFLFTI GGLTGVILAN SSLDIVLHDT YYVVAHFHYV LSMGAIFAIF
            ---------- ---------- ---------- ---------- ---------- ----------
            GLRLDTPMLW AMGFVFLFTV GGLTGVVLAN SSLDIVLHDT YYVVAHFHYV LSMGAVFAIF
            GLRLDTPMLW AMGFVFLFTV GGLTGVVLAN SSLDIVLHDT YYVVAHFHYV LSMGAVFAIF
            GLRLDTPMLW AMGFVFLFTV GGLTGVVLAN SSLDIVLHDT YYVVAHFHYV LSMGAVFAIF
            GLRLDTPMLW AMGFVFLFTL GGLTGVVLAN SSLDVVLHDT YYVVAHFHYV LSMGAVFAIF
            GLRLDTPMLW AMGFVFLFTI GGLTGVILAN SSLDIVLHDT YYVVAHFHYV LSMGAVFAIF
            GIRLDTPMLW AIGFVFLFTI GGLTGVILAN SSLDVVMHDT YYVVAHFHYV LSMGAVFAIF
            GLKFTTPMIW ATGFLFLFTL GGLTGVILAN GSIDIMLHDT YYVVAHFHYV LSLGAVFGMF
            GLRLDTPMLW AIGFVFLFTV GGLTGVILAN SSLDVVLHDT YYVVAHFHYV LSMGAIFAIF
            GPRLDTPMLW AIGFVFLFTI GGLTGVILAN SSLDIMLHDT YYVVAHFHYV LSMGAIFAIF
            GLRLDTPMLW AIGFVFLFTL GGLTGVVLAN SSLDVVLHDT YYVVAHFHYV LSMGAVFAIF
            GVRFETPMLW AVGFIFLFTL GGITGVILAN CSLDIALHDT YYVVAHFHYV LSLGAVFAIF
            GIIFDTPMLW ATGFIFLFTI GGLTGVVLAN GSLDILLHDT YYVVAHFHYV LSLGAVSQIL
            GLRLETPMLW AMGFVFLFTV GGLTGVVLAN SSLDIVLHDT YYVVAHFHYV LSMGAVFAIF
            GLRLETPMLW AMGFVFLFTV GGLTGVVLAN SSLDIVLHDT YYVVAHFHYV LSMGAVFAIF
            GLRLDTPMLW AMGFVFLFTL GGLTGVVLAN SSLDVVLHDT YYVVAHFHYV LSMGAVFAIF
            GLRLETPMLW AIGFVFLFTL GGLTGVILAN SSLDIALHDT YYVVAHFHYV LSMGAIFAIF
            GLRLETPMLW AIGFIFLFTI GGLTGVILAN GSLDVVLHDT YYVVAHFHYV LSMGAVFAIF
            ---------- ---------- ---------- ---------- ---------- ----------
            GLRLDTPMLW AIGFVFLFTL GGLTGVVLAN SSLDVVLHDT YYVVAHFHYV LSMGAVFAIF
            GLRLDTPMLW ALGFVFLFTL GGLTGVVLAN SSLDVVLHDT YYVVAHFHYV LSMGAVFAIF
            GPRLDTPMLW AIGFVFLFTI GGLTGVILAN SSLDIALHDT YYVVAHFHYV LSMGAVFAIF
            GLRLDTPMLW AIGFVFLFTV GGLTGVILAN SSLDVVLHDT YYVVAHFHYV LSMGAIFAIF
            GLRLDTPMLW AIGFVFLFTI GGLTGVILAN SSLDIALHDT YYVVAHFHYV LSMGAIFAIF
            GLRLETPMLW AMGFVFLFTV GGLTGVVLAN SSLDIVLHDT YYVVAHFHYV LSMGXVXAIF
            GLRLETPMLW AMGFVFLFTV GGLTGVVLAN SSLDIVLHDT YYVVAHFHYV LSMGAVFAIF
            GLRLDTPMLW AMGFVFLFTL GGLTGVVLAN SSLDVVLHDT YYVVAHFHYV LSMGAVFAIF
            GPRLDTPMLW AIGFVFLFTI GGLTGVILAN SSLDIALHDT YYVVAHFHYV LSMGAVFAIF
            GLRLDTPMLW AIGFVFLFTI GGLTGVILAN SSLDVMLHDT YYVVAHFHYV LSMGAVFAIF
            GLRLETPMLW AMGFVFLFTV GGLTGVVLAN SSLDIVLHDT YYVVAHFHYV LSMGAVFAIF
            GLRLDTPMLW AMGFIFLFTI GGLTGVVMAN SSLDIVLHDT YYIVAHFHYV LSMGAVFAIF
            GLRLDTPMLW AMGFIFLFTI GGLTGVVMAN SSLDIVLHDT YYIVAHFHYV LSMGAVFAIF
            SLIFTTPMAW ALGFIFLFTI GGLTGIVLSN SSLDILLHDT YYVVAHFHFV LSMGAVFAIF
            SLIFTTPMAW ALGFIFLFTI GGLTGIVLSN SSLDILLHDT YYVVAHFHYV LSMGAVFAIF
            SLIFTTPMVW ALGFIFLFTI GGLTGIVLSN SSLDILLHDT YYVVAHFHFV LSMGAVFAIF
            SLILTTPMAW ALGFIFLFTI GGLTGIVLSN SSLDILLHDT YYVVAHFHFV LSMGAVFAIF
            GIRLETPMLW AIGFVFLFTL GGLTGIVLAN SSLDIVLHDT YYVVAHFHYV LSMGAVFAMF
            GLRLDTPMLW AIGFVFLFTM GGLTGIVLAN SSLDVVLHDT YYVVAHFHYV LSMGAIFAIF
            GIRLDTPMLW AIGFIFLFTI GGLTGIVLAN SSLDVVLHDT YYVVAHFHYV LSMGAIFAIF
            GLKLETPMLW AIGFVFLFTL GGLTGIVLAN SSLDIVLHDT YYVVAHFHYV LSMGAVFAMF
            GLRLETPMLW AIGFVFLFTM GGLTGIVLAN SSLDIVLXDT YYVVAHFHYV LSMGAVFAIF
            GIRLDTPMLW AIGFIFLFTV GGLTGIVLAN SSLDIVLHDT YYVVAHFHYV LSMGAIFAIF
            GLRTDTPMLW AMGFVFLFTV GGLTGIVVAC SSLDILLHDT YYVVAHFHYV LSMGAIFAIF
            GLRLDTPMLW AMGFIFLFTM GGLTGVVMAN SSLDIVLHDT YYIVAHFHYV LSMGAVFAIF
            GLRLDTPMLW AIGFVFLFTM GGLTGIVLAN SSLDIALHDT YYVVAHFHYV LSMGAVFAIF
            GLRTDTPMLW ALGFVFLFTV GGLTGIVLAC SSLDVLLHDT YYVVAHFHYV LSMGAVFALF
            GIRLDTPMLW AVGFIFLFTV GGLTGIVLAN SSLDIVLHDT YYVVAHFHYV LSMGAIFAIF
            GLILNTPMLW AIGFVFLFTI GGLTGIVLAN SSLDIALHDT YYVVAHFHYV LSMGAIFAIF
            GLVFDTPMLW VAGFVFLFTM GGLTGIVLAN SSLDVVLHDT YYVVAHFHYV LSMGAVFSIF
            GLRLDTPMLW AIGFVFLFTM GGLTGIVLAN SSLDIALHDT YYVVAHFHYV LSMGAVFAIF
            GLRLDTPMLW AVGFIFLFTL GGLTGIVLAN SSLDVVLHDT YYVVAHFHYV LSMGAVFAIF
            GLRLDTPMLW AMGFIFLFTI GGLTGVVMAN SSLDIVLHDT YYIVAHFHYV LSMGAVFAIF
            GLRLDTPMLW AIGFVFLFTM GGLTGVVLAN SALDIVLHDT YYVVAHFHYV LSMGAVFSLF
            GIRLDTPMLW AIGFVFLFTI GGLTGIVLAN SSLDVVLHDT YYVVAHFHYV LSMGAVFAIF
            GLRLDTPMLW AIGFVFLFTM GGLTGVVLAN SSLDIVLHDT YYVVAHFHYV LSMGAVFAIF
            GLRLDTPMLW AVGFVFLFTI GGLTGIVLAN SSLDVVLHDT YYVVAHFHYV LSMGAVFAIF

            AGFYYWFGKI TGYSYNEVYG KIHFWIMFIG VNATFFPQHF LGLAGMPRRY SDFPDSFTGW
            GGYYYWFGKI TGFSYNELYG KIHFWIMFIG VNLTFFPQHF LGLAGLPRRY SDFADAYQDW
            GGFYYWVGKI TGYCYNELYG KAHFWLMFIG VNLTFFPQHF LGLTGFPRRY SDFADCFAGW
            GGFYYWLGKM TGYCYNELYG KAHFWIMFIG VNLTFFPQHF LGLTGFPRRY SDFTDCFAGW
            GGFYFWFGKI VGYCYNELYG RIHFWLMFVG VNLTFFPQHF LGLAGMPRRY SDFPDAFAGW
            GGFYYWVGKI TGYCYNELYG KAHFWLMFIG VNLTFFPQHF LGLTGFPRRY SDFADCFAGW
            AGFYYWIGKI SGYCYNEFFG KVHFWLMFIG VNLTFFPQHF LGLAGFPRRY SDFADAFAGW
            GGFYYWFGKI TGYSYNEVYG KIHFWIMFIG VNATFFPQHF LGLAGMPRRY SDFPDSFTGW
            GGYYYWFGKI TGFSYNELYG KIHFWIMFIG VNLTFFPQHF LGLAGLPRRY SDFADAYQDW
            AGFYYWFGKI TGYSYNETYA KIHFWLMFIG VNTTFFPQHF LGLAGMPRRY SDFPDGFAGW
            AGFYYWFGKI TGYSYNEVYG KIHFWLMFIG VNLTFFPQHF LGLAGMPRRY SDFPDTFTGW
            ---------- ---------- ---------- ---------- ---------- ----------
            ---------- ---------- ---------- ---------- ---------- ----------
            AGFYYWFGKI TGYSYNETYA RIHFWLMFIG VNTTFFPQHF LGLAGMPRRY SDFPDGFAGW
            AGFYYWFGKI TGYSYNEIYG KIHFWLMFIG VNTTFFPQHF LGLAGMPRRY SDFPDSFIGW
            GGFYYWFGEI VGYAYNESFG KVHFWLMFIG VNLTFFPQHF LGLAGLPRRY SDYCDSLGAW
            ---------- ---------- ---------- ---------- ---------- ----------
            ---------- ---------- ---------- ---------- ---------- ----------
            AGFYYWFGKI TGYSYNETFA KIHFWLMFIG VNLTFFPQHF LGLAGMPRRY SDFPDSFTGW
            GGFYYWFGKI TGYCYNELYG KIHFWLMFIG VNLTFFPQHF LGLAGFPRRY SDFADSFAGW
            GGFYYWFGKI TGYCYNELYG KIHFWLMFIG VNLTFFPQHF LGLAGFPRRY SDFADSFAGW
            AGFYFWFGKM TGYCYNEIYG KIHFWITFIG VNLTFFPQHF LGLAGMPRRY SDYPDNFSTW
            GGFYYWIGKI SGYCYNEFYG KIHFWLMFIG VNLTFFPQHF LGLAGFPRRY SDFADAFAGW
            GGYYYWFGKI TGFSYNELYG KIHFWIMFIG VNLTFFPQHF LGLAGLPRRY SDFADAYQGW
            AGFYYWFGKI SGYCYNELYG KIHFWAMFIG VNLTFFPQHF LGLAGLPRRY SDFPDSFTEW
            AGFYFWFGKM TGYTYKEIYG KIHFWLMFIG VNLTFFPQHF LGLAGMPRRY SDFPDAFSGW
            AGFYYWFGKI TGYCYNELYG KIHFWLMFIG VNTTFFPQHF LGLAGMPRRY SDFPDSFTGW
            GGYYYWFGKI TGYSYNELYG KIHFWIMFIG VNLTFFPQHF LGLAGLPRRY SDFPDAYQDW
            GGYYYWFGKI TGYSYNELYG KIHFWIMFIG VNLTFFPQHF LGLAGLPRRY SDFPDAYQDW
            GGYYYWFGKI TGYSYNELYG KIHFWIMFIG VNLTFFPQHF LGLAGLPRRY SDFPDAYQDW
            GGYYYWFGKI TGYSYNELYG KIHFWIMFIG VNLTFFPQHF LGLAGLPRRY SDFPDAYQDW
            GGYYYWFGKI TGYSYNELYG KIHFWIMFIG VNLTFFPQHF LGLAGLPRRY SDFPDAYQDW
            GGYYYWFGKI TGYSYNELYG KIHFWIMFIG VNLTFFPQHF LGLAGLPRRY SDFPDAYQDW
            GGFYYWVGKF TGYCYNEFYG KVHFWLIFVG INLTFFPQHF LGLTGFPRRY SDFADSFAGW
            GGYYYWFGKI TGYRYNELYG KIHFWIMFIG VNLTFFPQHF LGLAGLPRRY SDFPDAYQDW
            ---------- ---------- ---------- ---------- ---------- ----------
            GGYYYWFGKI TGYSYNELYG KIHFWIMFIG VNLTFFPQHF LGLAGLPRKY SDFPDAYQDW
            AGFYYWFGKL TGYCYNELYG KIHFWVMFVG VNLTFFPQHF LGLAGLPRRY SDFPDSFTEW
            ---------- ---------- ---------- ---------- ---------- ----------
            GGFYFWFGKI SGFAINETFG KIHFWITFIG VNLTFFPQHF LGLAGMPRRY ADFPDSLFTW
            GGFYFWFGKI SGFSINETLG KIHFWITFIG VNLTFFPQHF LGLAGMPRRY ADFPDNFYTW
            GGFYFWFGKI SGFAINETFG KIHFWITFIG VNLTFFPQHF LGLAGMPRRY ADFPDSLFTW
            GGYYYWFGKI TGFSYNELYG KIHFWIMFIG VNLTFFPQHF LGLAGLPRRY SDFADAYQDW
            AGFYFWFGKF TGYSYNELYG KIHFWITFIG VNLTFFPQHF LGLAGMPRRY SDFPDTMSTW
            AGFYYWFGKI TGYCYNELYG KIHFWLMFIG VNLTFFPQHF LGLAGFPRRY SDFADSFAGW
            ---------- ---------- ---------- ---------- ---------- ----------
            GGFYYWIGKI SGYCYNELFG KVHFWLMFIG VNLTFFPQHF LGLTGFPRRY SDFADSFAGW
            AGFYYWFGKI TGYCYNEIYG KIHFWVMFIG VNLTFFPQHF LGLAGLPRRY SDFPDSFTEW
            GGFYYWIGKI SGYCYNEFFG KVHFWLMFIG VNLTFFPQHF LGLAGFPRRY SDYTDAFLGW
            AGFYFWFGKI TGYCYNELYG KIHFWIMFIG VNLTFFPQHF LGLAGFPRRY SDFVDGFAGW
            ---------- ---------- ---------- ---------- ---------- ----------
            GGFYYWIGKI SGYCYNELYG KVHFWLMFIG VNLTFFPQHF LGLTGFPRRY SDFADSFAGW
            GGFYYWIGKI SGYCYNELYG KVHFWLMFIG VNLTFFPQHF LGLTGFPRRY SDFADSFAGW
            GGFYYWIGKI SGYCYNELYG KVHFWLMFIG VNLTFFPQHF LGLTGFPRRY SDFADSFAGW
            GGFYYWVGKI TGYCYNELYG KAHFWLMFIG VNLTFFPQHF LGLTGFPRRY SDFADCFAGW
            GGFYYWIGKI SGYCYNEFYG KIHFWLMFIG VNLTFFPQHF LGLAGFPRRY SDFADAFAGW
            AGFYFWFGKI TGYCYNELYG KIHFWIMFIG VNITFFPQHF LGLAGFPRRY SDFADGYAGW
            AGFYFWFGKI TGYCYNEVYG KIHFWLTFIG VNLTFYP--- ---------- ----------
            GGFYYWFGKI TGYCYNEIYG KIHFWLMFIG VNLTFFPQHF LGLAGLPRRY SDFADGFAGW
            GGYYYWFGKI TGFSYNELYG KIHFWIMFIG VNLTFFPQHF LGLAGLPRRY SDFADAYQDW
            GGFYFWLGKI TGYCYNELYG KAHFWVMFIG VNLTFFPQHF LGLTGFPRRY SDFTDCFAGW
            GGFYYWFGKI TGYSYNEVYA KIHFWLMFIG VNLTFFPQHF LGLAGMPRRY SDFPDSFTGW
            G--------- ---------- ---------- ---------- ---------- ----------
            GGFYYWIGKI SGYCYNEFFG KVHFWLMFIG VNLTFFPQHF LGLAGFPRRY SDYADAFLGW
            AGFYYWIGKI SGYCYNEFFG KVHFWLMFIG VNLTFFPQHF LGLAGFPRRY SDYADAFLGW
            GGFYFWVGKI TGYCYNELYG KVHFWLMFIG VNLTFFPQHF LGLSGFPRRY SDFADSFAGW
            GGYYYWFGKI TGYSYNELYG KIHFWIMFIG VNLTFFPQHF LGLAGLPRRY SDFPDAYQDW
            AGFYYWFGKI TGYSYNELYG KIHFWIMFIG VNLTFFPQHF LGLAGLPRRY SDFPDAYQDW
            ---------- ---------- ---------- ---------- ---------- ----------
            GGFYYWVGKI TGYCYNEFYG KVHFWLIFVG INLTFFPQHF LGLTGFPRRY SDFADSFAGW
            GGFYYWVGKI TGYCYNEFYG KVHFWLMFVG VNLTFFPQHF LGLTGFPRRY SDFADSFAGW
            GGYYYWFGKI TGYSYNELYG KIHFWIMFIG VNLTFFPQHF LGLAGLPRRY SDFPDAYQDW
            GGFYYWFGKI TGYCYNEVYG KIHFWLMFIG VNLTFFPQHF LGLAGLPRRY SDFVDSFAGW
            GGYYYWFGKI TGYSYNELYG KIHFWIMFIG VNLTFFPQHF LGLAGLPRRY SDFPDAYQDW
            GGFYYWIGKI SGYCYNEFFG KVHFWLMFIG VNLTFFPQHF LGLAGFPRRY SDYADAFLGW
            GGFYYWIGKI SGYCYNEFFG KVHFWLMFIG VNLTFFPQHF LGLAGFPRRY SDYADAFLGW
            GGFYYWVGKI TGYCYNELYG KAHFWLMFIG VNLTFFPQHF LGLTGFPRRY SDFADCFAGW
            GGYYYWFGKI TGYRYNELYG KIHFWIMFIG VNLTFFPQHF LGLAGLPRRY SDFPDAYQDW
            GGFYYWFGKI TGFSYNELYG KIHFWIMFIG VNLTFFPQHF LGLAGLPRRY SDFPDAYQDW
            GGFYYWIGKI SGYCYNEFFG KVHFWLMFIG VNLTFFPQHF LGLAGFPRRY SDYADAFLGW
            GGFYYWFGKI SGYCYNEDYG KIHFWLMFIG VNLTFFPQHF LGLAGLPRRY SDYPDSYAGW
            GGFYYWFGKI SGYCYNEVYG KIHFWLMFIG VNLTFFPQHF LGLAGLPRRY SDYPDSYAGW
            GGFYLWFGKI TGYAYKDIYG LIHFWLMFVG VNITFFPQHF LGLAGLPRRY ADYPDNFEDF
            GGFYLWFGKI TGYAYKDIYG LIHFWLMFLG VNITFFPQHF LGLAGLPRRY ADYPDNFEDF
            GGFYLWFGKI TGYAYKDIYG LIHFWLMFFG VNITFFPQHF LGLAGLPRRY ADYPDNFEDF
            GGFYLWFGKI TGYAYKDIYG LIHFWLMFIG VNITFFPQHF LGLAGLPRRY ADYPDNFEDF
            GGFYYWFGKI SGYCYNEVYG KIHFWLMFIG VNLTFFPQHF LGLAGLPRRY SDFHDSFAGW
            GGFYYWFGKI TGYCYNEVYG KIHFWLMFIG VNLTFFPQHF LGLAGLPRRY SDFHDSFAAW
            GGFYYWFGKI SGYCYNEIYG KIHFWLMFIG VNLTFFPQHF LGLAGFPRRY SDYADSFAGW
            GGFYYWFGKI SGYCYNEVYG KIHFWLMFIG VNLTFFPQHF LGLAGLPRRY SDFHDTFAGW
            GGFYYWFGKI SGYCYNEVYG KIHFWLMFIG VNLTFFPQHF LGLAGLPRRY SDFHDSFAGW
            GGFYYWFGKI TGYCYNEVYG RIHFWLMFVG VNLTFFPQHF LGLAGFPRRY SDYADSFAGW
            GGVYYWFGKI TGYCYNEVLG KIHFWLMFIG VNLTFFPQHF LGLAGLPRRY SDYHDSFAGW
            GGFYYWFGKI SGYCYNEVYG KIHFWLMFIG VNLTFFPQHF LGLAGLPRRY SDYPDSYAGW
            GGFYYXFGKI SGYCYNEVYG KIHFWLMFIG VNLTFFPQHF LGLAGLPRRY SDFHDSFAGW
            GGFYYWFGKI TGYCYNEVLG KIHFWLMFIG VNITFFPQHF LGLAGLPRRY SDYHDSFAGW
            GGFYYWFGKI TGYCYNEGYG RIHFWLMFIG VNLTFFPQHF LGLAGFPRRY SDYADSFAGW
            GGIYYWFGKI TGYCYNEFYG KSHFWLMFFG VNLTFFPQHF LGLAGLPRRY SDSPDSFAGW
            AGTYFWFGKI TGYQYNELLG RVHFWLMFIG VNLTFFPQHF LGLAGMPRRY SDFPDCFAGW
            GGFYYWFGKI SGYCYNEVYG KIHFWLMFIG VNLTFFPQHF LGLAGLPRRY SDFHDSFAGW
            GGFYYWFGKI SGYCYNEVYG KIHFWLMFIG VNLTFFPQHF LGLAGLPRRY SDFADSFAGW
            AGFYYWFGKI TGYCYNEVYG KIHFWLMFIG VNLTFFPQHF LGLAGLPRRY SDYPDSYAGW
            AGFYYWFGKI TGYSYNEVYG KIHFWIMFIG VNLTFFPQHF LGLAGLPRRY SDFHDSFAGW
            GGFYYWFGKI TGYCYNEVYG KIHFWLMFIG VNLTFFPQHF LGLAGLPRRY SDFHDSFAGW
            GGFYYWFGKI SGYCYNEVYG KIHFWLMFIG VNLTFFPQHF LGLAGLPRRY SDFHDSFAGW
            GGFYYWFGKI SGYCYNEVYG KIHFWLMFIG VNLTFFPQHF LGLAGLPRRY SDYHDSFAGW

            NIVSSLGSAI SIVGVLWFVY IIYDAYYREV KFSLEWIQNS PPTHHTYDEE PFVDIPLNWQ
            NLVSSCGAII ALIGIIWFIY LTYEALAAER PFSLEWSLGS PPAFHTYNEL PFVDAAEPFQ
            NLVSSLGSTI SIVGVVFFIY IIYDIYVWEE EFSLEWAHVS PPLFHTYEEL PFVDIPESWH
            NLVSSLGSTI SIVGVVFFIY IIYDTYVWEE QFSLEWAHFS PPLFHTYEEL PLSDIPEPWH
            NLVSSLGSSL SIIAVLWFVF IIYDAIRAEV KFSLEWVLTS PPTLHTYDEL PFVDCPQDWQ
            NLVSSLGSTI SIVGVVFFIY IIYDIYVWEE EFSLEWAHVS PPLFHTYEEL PFVDIPEPWH
            NLISSLGSVI SIIGVILFLY IVFDLFAKEE KFSLEWIHSS PPLFHTYEEL PFVDAAEAWS
            NIVSSLGSAI SIVGVLWFVY IIYDAYYREV KFSLEWIQNS PPTHHTYDEL PFVDIPLNWQ
            NLVSSCGAVI ALIGIMWFIY LSYEALAAER PFSLEWSLCS PPAFHTYNEL PFVDVAEPFQ
            NLISSIGSAI SIVATILFIY IIYDAFYREI KFSLEWVHNS PPSHHTYEEL PFVDVPTDWQ
            NTVSSLGSAI SIVAIIWFLF IIFDAYNREI KFSLEWIQNS PPAHHTYNEL PFVDVAEDWQ
            ---------- ---------- ---------- ---------- ---------- ----------
            ---------- ---------- ---------- ---------- ---------- ----------
            NLISSIGSAI SIVATILFIY IIYDAFYREI KFSLEWVHNS PPSHHTYEEL PFVDVPTDWQ
            NVISSLGSAI SIVAVLFFIY IIYDAFNKEI KFSLEWIQNS PPSHHTYDEL PFVDVATDWQ
            NLFCSLGSAI SLIAVIWFIY IIYDAYYRDN NSSLEWAQAA PPSQHTFNEL PTV-MPESFQ
            ---------- ---------- ---------- ---------- ---------- ----------
            ---------- ---------- ---------- ---------- ---------- ---DSPQPWQ
            NSISSLGSAI SIIAILWFLY IIYDAYNREI KFSLEWIQDS PPAHHTYNEL PFVDVAEDWQ
            NLVSSLGSTI SIVGVLWFIY IIYDAYVREV RFSLEWVQPS PPLSHTYNEL PFVDVPEPWQ
            NLVSSLGSTI SIVGVLWFIY IIYDAYVREV RFSLEWVQLS PPLSHTYNEL PFVDVPEPWQ
            NTISSLGSVI SIIGVIWFIF IIYDAFVREE KFTLEWVFNS PPTHHTYNEL PLIDSPEPYQ
            NLISSLGSVV SILGVIWFLY IVLDLFVREE RFSLEWVHLS PPLFHTYETL PFIDGAEAWC
            NLVSSCGAII ALIGVIWFIY LSYEALAAER PFSLEWSLSS PPAFHTYNEL PFVDVAEPFQ
            NTLSSLGSAI SIVAVLWFIY IIYDAFVREV PFSLEWVQVS PPTIHTYNEL PFIDGPEFGQ
            NFVSSIGSVI SIVAALWFIF VIYDAYVREE KFTLEWIQTS PPAHHTYNEL PFVDGVEHWQ
            NIVSSLGSAI SIVAVLWFVY IIYDAYNQEI KFSLEWIQNS PPSHHTYNEL PFVDVAGDWQ
            NLVSSCGAVI ALVGIIWFLY LSYEALAAER PFSLEWSLSS PPAFHTYNEL PFVDAAEPFQ
            NLVSSCGAVI ALVGIIWFLY LSYEALAAER PFSLEWSLSS PPAFHTYNEL PFVDAAEPFQ
            NLVSSCGAVI ALVGIIWFLY LSYEALAAER PFSLEWSLSS PPAFHTYNEL PFVDAAEPFQ
            NLVSSCGAVI ALVGIIWFLY LSYEALAAER PFSLEWSLSS PPAFHTYNEL PFVDAAEPFQ
            NLVSSCGAVI ALVGIIWFLY LSYEALAAER PFSLEWSLSS PPAFHTYNEL PFVDAAEPFQ
            NLVSSCGAVI ALVGIIWFLY LSYEALAAER PFSLEWSLSS PPAFHTYNEL PFVDAAEPFQ
            NLVSSLGSAI VLVGIVWFLY IIYDLYIREE PFSLEWVHIS PPLSHTYMEN TSLDTPEPWH
            NLVSSCGAVI ALVGIIWFIY LSYEALAAER PFSLEWSLSS PPAFHTYNEL PFVDAAEPFQ
            ---------- ---------- ---------- PL-------- ---------- ---DVPEFNQ
            NLVSSCGAVI ALVGIIWFIY LSYEALAAER PFSLEWSLSS PPAFHTYNEL PFVDAAEPFQ
            NTLSSFGSAI SIVAVLWFVY VVYDAFVRXI PFSLEWVQLS PPNIHTYNEL PFIDSPEFGQ
            ---------- ---------- ---------- ---------- ---------- ----------
            NAISSLGSII SIIGVVWFIY VIFDAFYSEE KFTLEWSLNC PPSHHTFNEL PFIDIPEINQ
            NAISSLGSII SIIGVIWFIY VIFDAFYSEE KFTLEWSLSC PPSHHTFNEL PFIDISESNQ
            NAISSLGSII SIIGVVWFIY VIFDAFYSEE KFTLEWSLNC PPSHHTFNEL PFIDIPEINQ
            NLVSSCGAII ALIGIIWFIY LTYEALAAER PFSLEWSLGS PPAFHTYNEL PFVDAAEPFQ
            NLLSSLGSTI SILGVVWFIF VIYDAFVREE KFTLEWVFNS PPALHTYNEL PLIDASEANQ
            NLVSSLGSTI SIVGVLWFIY IVYDAYVREI RFSLEWVQPS PPLSHTYNEL PFVDVPEPWQ
            ---------- ---------- ---------- ---------- ---------- ----------
            NLISSFGSVI SILGVIWFLY LVFDFFVSEE KFSIEWKHSS PPEFHTYNEL PFVDEPEAWV
            NTVSSFGSAI SIIAVLWFIY IVYDAFVKEI PFSLEWIQLS PPTIHTYNEL PYIDAPEFGQ
            NSISSLGSII SILGVIWFFY LVFDLFVTEE TFSLEWKHSS PSEFHTYKEL PFVDSPETWL
            NLVSSLGSTI SIVGVIWFVF IVYDAYVREI KFSLEWVQPS PPMSHTYNEL PFVDLPEPWQ
            ---------- ---------- ---------- ---------- ---------- ---DSAEWSQ
            NLVSSLGSII SIVGVVWFLY IVYEIYVREE PFSLEWAHVS PPLSHTYNEL PFVDGAEAWC
            NLVSSLGSII SIVGVVWFLY IVYEIYVREE PFSLEWAHVS PPLSHTYNEL PFVDGAEAWC
            NLVSSLGSII SIVGVVWFLY IVYEIYVREE PFSLEWAHVS PPLSHTYNEL PFVDGAEAWC
            NLVSSLGSTT SIVGVVFFIY IIYDIYVWEE EFSLEWAHVS PPLFHTYEEL PFVDIPEPWH
            NLISSLGSVV SILGVIWFLY IVFDLFAKEE KFSLEWVHLS PPLFHTYETL PFIDGAEAWC
            NLVCSFGSTI SVVGVVWFIF VVYDAYVREV KFSLEWVQQS PPALHTYNEL PFVDIPEPWQ
            ---------- ---------- ---------- ---------- ---------- ---DSMEPSQ
            NLVCSLGSTI SIVGVLWFVF IVYDAYAREV KFSLEWVQPS PPQTHTYNEL PFV-------
            NLVSSCGAII ALIGVIWFIY LSYEALAAER PFSLEWSLSS PPAFHTYNEL PFVDVAEPFQ
            NLVSSLGSTI SIVGVVFFIY IIYDTYVWEE QFSLEWVHVS PPLFHTYEEL PLTDIPEPWH
            NVISSLGSAI SIIAILWFVY IIYDAYSKEV RFSLEWIQNS PPAHHTYNEL PFVDAAGDWQ
            ---------- ---------- ---------- ---------- ---------- ---DGAEINQ
            NLISSLGSII SILSVVWFLY IVFDLFVTEE KFSLEWIHSS PPLFHTYEEL PFVDSPETWL
            NLISSLGSII SILSVVWFLY IVFDLFVTEE KFSLEWIHSS PPLFHTYEEL PFVDSPETWL
            NLVSSLGSTI SIIGVIFFIY IIYDIYVWEE QFSLEWVHVS PPLVHTYEEL PFIDIPEPWH
            NLVSSCGAVI ALVGIIWFVY LTYEALAAER PFSLEWSLSS PPAFHTYNEL PFVDAAEPYQ
            NLVSSCGAII ALVGIMWFIF LTYEAFAAER PFSLEWSLCS PPDFHTYNEL PFVDVSEPYQ
            ---------- ---------- ---------- ---------- ---------- ---DIALDWQ
            NLVSSLGSAI VLVGIVWFLY IIYDLYIREE PFSLEWVHFS PPLSHTYMEN TSFDIPEPWH
            NLVSSLGSAV VLVGVVWFMY IIYDLYVREE RFSLEWVQDS PPLSHTYIEG IFFDTPEPWH
            NLVSSCGAVI ALVGIIWFIY LSYEALAAER PFSLEWSLSS PPAFHTYDEL PFVDAAEPFQ
            NLVCSLGSTI SIVGVLWFVF ----QFMMPM PG--RWNXLV GSRTAGLVGL P--DLPEPWQ
            NLVSSCGAVI ALVGIIWFLY LSYEALAAER PFSLEWSLSS PPAFHTYNEL PFVDAAEPFQ
            NLISSLGSII SILSVVWFLY IVFDLFVTEE KFSLEWIHSS PPLFHTYEEL PFVDSPETWL
            NLISSLGSII SILSVVWFLY IVFDLFVTEE KFSLEWIHSS PPLFHTYEEL PFVDSPETWL
            NLVSSLGSTI SIIGVVFFIY IIYDIYVWEE QFSLEWVHVS PPLVHTYEEL PFVDIPEPWH
            NLVSSCGAVI ALVGIIWFIY LSYEALAAER PFSLEWSLSS PPAFHTYNEL PFVDAAEPFQ
            NLVSSCGAII ALIGIMWFIF LTYEALAAER PFSLEWSLCS PPAFHTYNEL PFVDMPEPYQ
            NLISSLGSII SILSVVWFLY IVFDLFVTEE KFSLEWIHSS PPLFHTYEEL PFVDSPETWL
            NLISSLGSTI SIVAVLWFIY IVYDTYAQKI KFSLEWVNMS PPSWHTYTIL PLIDAPEPWQ
            NLISSLGSTI SIVAVLWFVY IVYDTYVQKI KFSLEWVNMS PPHWHTYSIL PFIDAPEPWQ
            NQISSFGSII SIIAVIWFVV VIFDAYYREE PFTLEWTLKT PPEHHTYNEL PYIDANEPWQ
            NQISSFGSII SIIAVIWFIV VIFDAYYREE PFTLEWSLTS PPEHHTYNEL PYIDANEPWQ
            NQISSFGSII SIIAVIWFVV VIFDAYYREE PFTLEWTLTT PPEHHTYNEL PYIDANEPWQ
            NQISSFGSVI SLTAVIWFIV VIFDAYYREE PFTLEWSLTS PPEHHTYNEL PYIDANEPWQ
            NQISSLGSMI SIVGVIWFLY IVFDAYVREE KFTLEWIQTT PPSFHTYNEL PYVDTPEPWQ
            NQISSVGSVI SIVAVVGFIY IVYDAYAQEV KFSLEWAQMS PPTHHTYNEL PYVDTPEPWQ
            NQVSSLGSVI SIIAIVWFLY ILYDTYCQEV KFSLEWIHDS PPAHHTYNEL PFVDAPEPWQ
            NQISSLGSMI SIIGVVWFLY IVYDAYAREE IFTLEWVQAT PPAHHTYNEL PYVDTPEPWQ
            NQISSLGSVI SIVAVVWFIY IVFDAYVREI KFSLEWAQTS PPAHHTYNEL PYVDAPEPWQ
            NQISSLGSII SIVAVIWFLY IIYDAYCQEI KXSLEWIQTS PPAHHTYNEL PYVDAPEPWQ
            NQISSLGSFI SIVSVMVFLY LVYDAYVWEI KFSLEWSQTS PPAHHTYNEL PFVDAPEPWQ
            NLISSLGSTI SIVAVVWFIY VVYDTYAQKI KFSLEWANSS PPAWHTYVTP PFVDAPEPWQ
            NQISSLGSVI SIVAVVWFIY IVYDAYAREI KFSLEWAQTS PPAHHTYNEL PYVDTPEPWQ
            NQISSVGSLI SIVSVMVFLY LVYDAYVREI KFSLEWVQAS PPAHHTYNEL PFVDAPEPWQ
            NQISSLGSII SIVAVIWFLY IIYDAYCQEV KFSLEWIQTS PPAHHTYNEL PYVDAPEPWQ
            SSISSLGSIL SIIAVIWFVY IIYDAYNKKE EFSLEWLHSS PPAFHTYNEP AFFNSPGLWQ
            NMVSSFGSVI SLVSIMVFFY MVYDALKKQI LFTLEWVQVS PPEWHTYLEA PYVNYSEPWQ
            NQISSLGSVI SIVAVVWFIY IVYDAYAREI KFSLEWAQTS PPAHHTYNEL PYVDTPEPWQ
            NLISSLGSTI SIIGVIWFIY IVYDAYAKEI KFSLEWAQTS PPAHHTYNEL PFIDVPEPWQ
            NLISSLGSTI SIVGVVWFIY XVYEAYAQKI KFSLEWVNLS PPVWHTYEVL PFVDAPEPWQ
            NQISSIGSMI SIVGVVWFIY IIYDAFVQER QFSLEWAQQS PPAHHTYNEL PFVDTPEPWQ
            NQISSLGSVI SIVGVIWFIY IVYDAYVREI KFSLEWVHTS PPAHHTYNEL PFVDVPEPWQ
            NQISSLGSVI SIVGVIWFIY IVYDAYVKEI QFSLEWAQTS PPAHHTYNEL PFVDAPEPWQ
            NQISSMGSVI SIVAVVWFIY IVYDAYAREI PFSLEWAQPS PPAHHTYNEL PFVDAPEPWQ

            LSFQDSVSPI MEEIIFLHDQ VMFVVPLISV LVVWLMIRSA RYKYKFLEGT VIEIVWTIIP
            LGFQDAASPV MEEILFLHNQ IMFILIIIIT AVLWLIIRGL QAYHRYLEGT TIEIVWTIIP
            LGFQEAAAPV MEEIVFFHDQ IMFLLVIIVI VVLWLLVEAL KYYDRDLDGT LLEIVWTLIP
            LGLQEAADPV MEEIVFFHDQ IMFLLIVIVM VVLWLLVEAL KYYDRDLDGT LLEIVWTIIP
            LVFQDSASPV SEEIVFFHDR VMFILTVIVV SVLWLIIRSL RYYYRFLEGT TIEIVWTLIP
            LGLQEAADPV MEEIVFFHDQ IMFLLIVIVI AVLWLLVEAL KYYDRDLDGT LLEIVWTIIP
            LGFQDVADPV VEEIVFFHDR VMFLLVIIVT VVMWLIGEAL KFYDRFLDGT FLEIIWTIIP
            LSFQDSVSPI MEEIVFLHDQ IMFVVPVISV LVVWLMVRSI KYKYKFLEGT VIEVVWTVIP
            LSFQDAASPV MEEILFLHNQ IMFILITIIT VVLWLIIRGL RAYHRYLEGA TIEIVWTIIP
            LSFQDAASPI MEEIHFLHDY IMVIAPAICI TIFWFILKSI KFKYKYWEGT VIEIIWTIIP
            VSFQDSASPV MEEITFLHDQ VVFIGPSISI LILWLMIRSV KYKYKFLEGT IIEIVWTLIP
            ---------- ---------- ---------- ---------- ---------- ----------
            ---------- ---------- ---------- ---------- ---------- ----------
            LSFQDAASPI MEEIHFLHDY IMVIAPAICI TIFWFILKSI KFKYKYWEGT VIEIIWTIIP
            LSFQNGGSPI MEEIEFLHDQ IMFIAPLISV MIFWLMVRSV RYKYKFLEGT LIEIIWTIIP
            YMFQNAGSPL MEEVSLLHNQ IMLILIIIIF MVLWLIIKAL KVYYQFLDGA LVEIVWTTIP
            ---------- ---------- ---------- ---------- ---------- ----------
            LSFQDGASPV SEEIMFFHDK VMFILTIIIV VVLWLIVKAL RYYYKYLEGT TIEVVWTLIP
            LSFQDSASPV MEEITFLHDQ VMFIAPTISI LILWLMFRSI KYKYKFLEGT LIEIVWTLIP
            LGLQDAASPV MEEIVFFHDQ IMFILILIIV VVVWLIIKAL KSYHRYLDGA LLETIWTIIP
            LGLQDAASPV MEEIVFFHDQ IMFILILIIV AVLWLIIKAL KSYHRFLDGA LLETIWTIIP
            LDVQDAASPM GERLVFFHDN LMFLIVLILV IIGWLMFSSI KHYYKYLEGT LIEIVWTLIP
            LGFQDVADPV VEEIVFFHDR VMFLLVIIVT VVLWLIGEAF KFYDRFLDGT FLEIIWTIIP
            LSFQDAASPV MEEILFLHNQ IMFILIVIIT VVLWLIVRGL QAYHRYLEGV TIEIVWTIIP
            LSFQDAGSPV MEEIIFLHDQ VMFIIPVIAV LVLWLIYRSL VYYYKYLEGT VIEIVWTVIP
            LSFQDSASPI SEQLVFFHDY IMFILTVILV VVSWLILKSL RHYYKFLEGT VIEIVWTTIP
            VSFQDGASPV MEEISFLHDQ IMFIGPVISI LILWLMGRSV KYKYKLLEGT VIEIVWTLIP
            LSFQDAASPV MEEILFLHNQ IMFILIIIIT TVLWLIIRGL QAYHRYLEGV TIEIVWTIIP
            LSFQDAASPV MEEILFLHNQ IMFILIIIIT TVLWLIIRGL QAYHRYLEGV TIEIVWTIIP
            LSFQDAASPV MEEILFLHNQ IMFILIIIIT TVLWLIIRGL QAYHRYLEGV TIEIVWTIIP
            LSFQDAASPV MEEILFLHNQ IMFILIIIIT TVLWLIIRGL QAYHRYLEGV TIEIVWTIIP
            LSFQDAASPV MEEILFLHNQ IMFILIIIIT TVLWLIIRGL QAYHRYLEGV TIEIVWTIIP
            LSFQDAASPV MEEILFLHNQ IMFILIIIIT TVLWLIIRGL QAYHRYLEGV TIEIVWTIIP
            LGLQDAADPV MEEIIFFHDQ IMFLLVIIII VVLWLIVEAL KSYDRNLDGT LLEIVWTIIP
            LSFQDAASPV MEEILFLHNQ IMFILIIIIT AVLWLIIRGL QAYHRYLEGV TIEIVWTIIP
            IGFQDSGSIS ANDLSTFHDN IMFYLIIVLI LVGWLLFSAL KYFNKYLEHS IIEIIWTCIP
            LSFQDAASPV MEEILFLHNQ IMFILIIIIT AVLWLIIRGL QAYHRYLEGV TIEIVWTIIP
            LSFQDAGSPV MEEIIFFHDQ VMFIIPVIAV LVLWLIYRSL AYYYKYLEGT VIEIVWTVIP
            ---------- ---------- ---------- ---------- ---------- ----------
            LSFQESASSC SNNLIFFHDN TMFYMIIILV LVGWLLFSII KNYNKFLENN FIEIVWTLIP
            LSFQESASSC GNNLIFFHDD IMFYIVIILV LVGWLLFSVI KNYNKFLENN FIEIVWTLIP
            LSFQESASSC SNNLIFFHDN TMFYMIIILV LVGWLLFSII KNYNKFLENN FIEIVWTLIP
            LGFQDAASPV MEEILFLHNQ IMFILIIIIT AVLWLILRGL QAYHRYLEGT TIEIVWTIIP
            LSFPDVGSPI SEQLVFFHDN IMFIIILIMM LVGWLLISAI KHYYKYLEGT LIEIVWTSIP
            LGLQDAAGPV MEEIVFFHDQ IMFILILIIT AVLWLIIKAI KAXHRYLDGT LLETIWTIIP
            ---------- ---------- ---------- ---------- ---------- ----------
            LGFQDVADPV VEEIVFFHDQ VMFLLIIIVT VVLWLIVEAF KFYDRNLDGT FLEIVWTIIP
            LSFQDAGSPV MEEIIFFHDD IMFLLPVITV LVLWLMLRSM VYYYRYLEGT IIEIVWTVIP
            LEFQDVGDPI VEEIVFFHDQ VMFLLIIIVT VVLWLFVEAF KFYDRHLDGT FLEIVWTIIP
            LGLQDAAHPV MEEIIFFHDQ VMFILIIIIT TVLWLIVKAL KAYHRYLDGT LLEIIWTIVP
            LDFQDAASPI SEQLIFFHDN ILFILSVVLV LVGWMIVSGV KHYYKYLEGT TIEIVWTIIP
            SGLQDMADPV VEETLFFHER VMFLLVIIIP VVLWLIGEAL KFYDRFLDGT FWEIIWAIIP
            SGLQDMADPV VEETLFFHER VMFLLVIIIP VVLWLIGEAL KFYDRFLDGT FWEIIWAIIP
            SGLQDMADPV VEETLFFHER VMFLLVIIIP VVLWLIGEAL KFYDRFLDGT FLEIIWAIIP
            LGLQEAADPV MEEIVFFHDQ IMFLLIVIVI AVLWLLVEAL KYYDRDLDGT LLEIVWTIIP
            LGFQDVADPV VEEIVFFHDR VMFLLVIIVA VVLWLIGEAF KFYDRFLDGT FLEIIWTIIP
            LSLQDAAHPV MEEIIFFHDQ VMFILTIIIV AVLWLIIKAL KAYYRYLDGT LLEVIWTIIP
            LHFPDAASPI AERLMFFHDN VMFIIILIVV LVGWIMISSI KHFYKYLEGT VIEIVWTVVP
            ---------- ---------- ---------- ---------- ---------- ----------
            LSFQDAASPV MEEILFLHNQ IMFILIVIIT VVLWLIVRGL QAYHRYLEGV TIEIVWTIIP
            LGLQEAADPV MEEIVFFHDQ IMFLLIVIVM VVLWLLVEAL KYYDRDLDGT LLEIVWTIIP
            LSFQDAASPV MEEITFLHDQ VMFIGPVISI LILWLMIRSA KYKYKFLEGT VIEIVWTLIP
            IDFQDVASPV SEKLIFFHDN IMFILILITV LVGWMMLFSF KQYYKYLEGT LIEIIWTIIP
            LEFQDVGDPI VEEIVFFHDQ VMFLLIIIVT VVLWLFVEAF KFYDRHLDGT FLEIVWTIIP
            LEFQDVGDPI VEEIVFFHDQ VMFLLIIIVT VVLWLFVEAF KFYDRHLDGT FLEIVWTIIP
            LGLQDAADPV MEEIIFFHDQ IMFLLIVIVV VVLWLLVEAL KYYDRDLDGT LLEIVWTIIP
            LSFQDAASPV MEEILFLHNQ IMFILVIIIT TVLWLIIRGL QAYHRYLEGV TIEIVWTIIP
            LSFQDAASPV MEEILFLHNQ IMFILIIIMT VVLWLIVRAL KAYHRYLEGA TIEIVWTIIP
            LSFQDGASPI MEEISFFHDQ VMFIGPVISV LILWLMLRSA KYKYKFLEGT VIEIVWTIIP
            LGLQDAADPV MEEIIFFHDQ IMFLLVIIII VVLWLIVEAL KSYDRNLDGT LLEIVWTIIP
            LGLQDAADPV MEEIIFFHDQ IMFLLIIIVI VVLWLIIEAL KSYDRNLDGT LLEIVWTLIP
            LSFQDAASPV MEEILLLHNQ IMFILIIIIT TVLWLIIRGL QAYHRYLEGV TIEIVWTIIP
            LGFQDAAHPV MEEIIFFHDQ IMFLLVIIIT TVLWLIVKAL KSYHRYLDGT LLEIIWTIIP
            LSFQDAASPV MEEILFLHNQ IMFILIIIIT AVLWLIIRGL QAYHRYLEGV TIEIVWTIIP
            LEFQDVGDPI VEEIVFFHDQ VMFLLIIIVT VVLWLFVEAF KFYDRHLDGT FLEIVWTIIP
            LEFQDVGDPI VEEIVFFHDQ VMFLLIIIVT VVLWLFVEAF KFYDRHLDGT FLEIVWTIIP
            LGLQEAADPV MEEIIFFHDQ IMFLLIVIVI VVLWLLVEAL KYYDRNLDGT LLEIVWTIIP
            LSFQDAASPV MEEILFLHNQ IMFILIIIIT TVLWLIIRGL QAYHRYLEGV TIEIVWTIIP
            LSFQDAASPV MEEILFLHNQ IMFILVIIIT AVLWLIVRGL KAYHRYLEGA TIEIVWTIIP
            LEFQDVGDPI VEEIVFFHDQ VMFLLIIIVT VVLWLFVEAF KFYDRHLDGT FLEIVWTIIP
            LGLQDAASPV MEEVVFYHDK IMFILTVIII AVMWIIIRAL KYYHRYLDGT LIEIVWTLIP
            LGLQDAASPI MEEVVFYHDK IMFILTIIII AVMWLILRAL KYYHRYLDGT LIEIVWTLIP
            LGFQDAGSPV MEEIIMLHDQ ILFILTIIVG VVLWLIIRIL SNYYSYYDGS FIEVIWTLIP
            LGFQDAGSPV MEEIIMLHDQ ILFILTIIVG VVLWLIIRSA NNYYSYYDGS LIEVIWTLIP
            LGFQDAGSPV MEEIIMLHDQ ILFILTIIIG VVLWLIIRIL SNYYSYYDGS FIEVIWTLIP
            LGFQDAGSPV MEEIIMLHDQ ILFILTIIVG VVLWLIIRIL NNYYSYYDGS LIEVIWTLIP
            LGFQDAGSPV MEEIIFFHDQ IMFILTIIMT TVFWVIVRAL KHYHKYLEGT LIEIIWTLIP
            LGFQDAASPV MEEIVFFHDQ IMFILTIIMT TVFWVIVRAL KRYHKYLDGT LIEIIWTLIP
            LGFQDAASPI MENIIFLHDQ IMFILIIIII TVLWLIIRSL KHYHRYLDGT LIEVIWTLIP
            IGFQDAASPV MEEIIFFHDQ IMFILTIILT TVFWVIVRAL KHYHKYLEGT LIEIIWTLIP
            LGFQDAASPV MEEIIFFHDQ IMFILTIIIT TVLWLIIRSL RHYHRYLDGT LIEIIWTLIP
            LGFQDAASPI MEEVIFLHDQ IMFILVLIIT TVLWLIISSL KHYHRYLDGT VIEVIWTLIP
            LGFQDAASPV MEEIIFFHDQ IMFILTIIVT TVLWLLIRAL KHYYKYLEGT LIEIIWTLIP
            LGLQDAASPI MEEVVFYHDK IMFILTIIII AVMWLILRAF KYYHRYLDGT LIEIVWTLIP
            LGFQDAASPV XEEVIFLHXQ IMFILTIIIT AVLWLIVRAL KHYHKYLEGT LIEIIWTLIP
            LGFQDAASPV MEEIIFFHDQ IMFILTIIVT IVLWLLIRAL KHYYKYLEGT LIEIIWTLVP
            LGFQDAASPI MEEVIFLHDQ IMFILTLIIT TVLWLIISSL KHYHRYLDGT VIEVIWTLIP
            LGFQCAGSSI MEEVIFFHDQ IMFILIIILT AVLGLIFRTL TYNKQGLEGA IIEIFWTLIP
            LGFQAAGSPV LGQIVHLHAE VLFILILIST VVIILFSRVY KYPLLSFEGG VVEIVWTVIP
            LGFQDAASPV MEEVIFLHDQ IMFILTIIIT AVLWLIVRAL KHYHKYLEGT LIEIIWTLIP
            LGFQDAASPV MEEVIYFHDQ IMFILMIIIT TVLWLIMRAL KHYDRYLDGT LIEIIWTLIP
            LGLQDAASPV MEEVVFYHDK IMFILXIIII TVMWLILRAL KYYYKYLDGT LIEIIWTLIP
            LGFQDAASPV MEEIIFFHDQ IMFILIIIIT TVLWLLTRVL KRYHKYLEGT LIEIIWTLIP
            LGFQDAASPV MEEVIFFHDQ IMFILIIIIS IVLWFIVRSL KYYHKYLEGT LIEIIWTLIP
            LGFQDAASPV MEEIIFFHDQ IMFILTIIMT TVFWLIIRAL KHYHRYLEGT LIEIIWTLIP
            LGFQDAASPV MEEIIFFHDQ IMFILTLIIT VVLWLIIRSL KHYHRYLDGT LIEVIWTLIP

            AVILVFIAFP SLKLLYLMDE TMEPAITVKV VGHQWYWSYE YSDYDLEFDS YMVPTSDLEL
            AIILVFIAFP SLKLLYLMDE VVEPGVTVKA IGHQWYWSYE YSDYTLEFDS YMVPTTELEP
            AVILVFIASP SLKLLYLMDE VVSPALTIKA IGHQWYWSYE YSDYTLEFDS YMVPTSDLNS
            AVILVFIASP SLKLLYLMDE VVGPALTIKA IGHQWYWSYE YSDYTLEFDS YMVPTSDLNS
            AVILIFIAFP SLRLLYLMDE IIEPALTLKA VGHQWYWSYE YSDYSLEFDS YMIPSEDLSP
            AVILVFIASP SLKLLYLMDE VVSPALTIKA IGHQWYWSYE YSDYTLEFDS YMVPTSDLNS
            AVILVFIALP SLKLLYLMDE VVSPALTVKV IGHQWYWSYE YSDYTLGFDS YMVPTSDLTS
            AIILIFIAFP SLKLLYLMDE TMEPAITIKA VGHQWYWSYE YSDYDLEFDS YMVPTSDLEL
            AIILVFIAFP SLKLLYLMDE IVEPGVTVKA IGHQWYWSYE YSDYTLEFDS YMVPTSELEP
            AVILVFIAFP SLKLLYLIDE TMEPSITVKA VGHQWYWSYE YSDYDLEFDS YMIPTSDLEL
            AVILVFIAFP SLRLLYLMDE IMEPAITIKV VGHQWYWSYE YSDYNLEFDS YMVPTPDLID
            ---------- ---------- ---------- -----YWSYE YSDYSIEFDS YMIPTDDLKE
            ---------- ---------- ---------L IGHQWYWSYE YSDYSLEFDS YMVASEDLTL
            AVILVFIAFP SLKLLYLIDE TMEPSITVKA VGHQWYWSYE YSDYDLEFDS YMIPTSDLEL
            AIILVFIAFP SLKLLYLMDE TMEPAITIKA VGHQWYWSYE YSDYELEFDS YMIPTSDLEE
            AVILLFIAFP SLKLWYIMDE VMDPVLTIKA VGHQWYWSYE YYDCTLEFDS YMIPTSSLNS
            ---------- ---------- ---------- -----YWSYE YSDYTLEFDS YMVPTDDLDV
            AVILVFIAFP SLKLLYLMDE VIEPSITIKA VGHQWYWSYE YSDYSVEFDS YMIPTDELAL
            AVILVFIAFP SLRLLYLMDE IMEPAITIKI VGHQWYWSYE YSDYNLDFDS YMVPTTDLED
            AIILVFIAFP SLKLLYLMDE VMDPALTIKA IGHQWYWSYE YSDYTLEFDS YMIPTSDLNS
            AIILVFIAFP SLKLLYLMDE VMDPALTIKA IGHQWYWSYE YSDYTLEFDS YMIPTSDLNS
            AIILLFIAFP SLQLLYSMDE IVEPSLTVKA IGHQWYWSYE YSDVSIEFDS YMIPTSDLEV
            AVILVFIALP SLKLLYLMDE VVSPALTVKV IGHQWYWSYE YSDYTLGFDS YMVPTSDLTS
            AIILVFIAFP SLKLLYLMDE IVEPGVTVKA IGHQWYWSYE YSDYTLEFDS YMVPTTELEP
            AIILVFIAFP SLKLLYLMDE ALDPALTIKA VGHQWYWSYE YADYALEFDS YMIPTTDLQV
            AVILIFIAFP SLQILYTMDE VIDPALTIKA VGHQWYWSYE YSDYPLEFDS YMVPTSDLND
            AVILVFIAFP SLRLLYLMDE IMEPAITIKA VGHQWYWSYE YSDYNLEFDS YMIPTSDLEQ
            AVILVFIAFP SLKLLYLMDE IVEPGVTVKA IGHQWYWSYE YSDYTLEFDS YMIPTSDLQP
            AVILVFIAFP SLKLLYLMDE IVEPGVTVKA IGHQWYWSYE YSDYTLEFDS YMIPTSDLQP
            AVILVFIAFP SLKLLYLMDE IVEPGVTVKA IGHQWYWSYE YSDYTLEFDS YMIPTSDLQP
            AVILVFIAFP SLKLLYLMDE IVEPGVTVKA IGHQWYWSYE YSDYTLEFDS YMIPTSDLQP
            AVILVFIAFP SLKLLYLMDE IVEPGVTVKA IGHQWYWSYE YSDYTLEFDS YMIPTSDLQP
            AVILVFIAFP SLKLLYLMDE IVEPGVTVKA IGHQWYWSYE YSDYTLEFDS YMIPTSDLQP
            AIILVFIASP SLKLLYLMDE VVGPVLTIKA IGHQWYWSYE YSDYTLEFDS YMVPTSDLNS
            AAILVFIAFP SLKLLYLMDE IVEPGVTVKA IGHQWYWSYE YSDYTLEFDS YMIPTSDLQP
            AIILTLIAIP SLYLLYTLDE NIDPSLTIKV LGHQWYWSYE FPNF-VEFDS YMTPTSDLSQ
            AAILVFIAFP SLKLLYLMDE VVEPGVTVKA IGHQWYWSYE YSDYTLEFDS YMIPTSDLQP
            AVILVFIAFP SLKLLYLMDE VLDPALTIKA VGHQWYWSYE YADYALEFDS YMIPTNDLNS
            ---------- ---------- ---------A IGHQWYWSYE YSDYTLEFDS YMVPTSELEP
            AIILIIIAIP SLFLLYSIDE NVEPSLTVKI VGHQWYWSYE YSNF-IEFDS YMIPTTDLNQ
            AIILIIIAIP SLFLLYSIDE NVEPSLTVKI VGHQWYWSYE YSNF-IEFDS YMIPTIDLNQ
            AIILIIIAIP SLFLLYSIDE NVEPSLTVKI VGHQWYWSYE YSNF-IEFDS YMIPTTDLNQ
            AIILVFIAFP SLKLLYLMDE VVEPGVTVKA IGHQWYWSYE YSDYTLEFDS YMVPTTELEP
            AFILLFIAFP SLQLLYSMDE VIDPSLTIKA IGHQWYWSYE YSDISIEFDS YMIPTSDLEE
            AIILIFIAFP S--------- ---------- ---------- ---------- ----------
            ---------- ---------- ---------- -GHQWYWSYE YSDY-VEFDS YMVPTDDLAD
            AVILIFIALP SLKLLYLMDE IISPALTIKV IGHQWYWSYE YSDYTLAFDS YMVPSSDLIS
            AIILVFIAFP SLKLLYLMDE VLDPALTIKA VGHQWYWSYE YADYALEFDS YMIPTADLVS
            AVILIFIALP SLKLLYLMDE VVSPALTIKV VGHQWYRSYE YSDYTLRFDS YMIPTSDLVS
            AIILILIAFP SLKLLYLMDE VMDPALTIKA IGHQWYWSYE YSDYTLEFDS YMVPTSELNK
            AVILIFIAFP SLQLLYSMDE VVDPSLTVKV IGHQWYWSYE YSDVAIEFDS YMVLTSDLEP
            AVILVLIALP SLKLLYLMDE VVSPALTIKA VGHQWYWSYE YSDYTLGFDS YMLPTSDLTP
            AVILVLIALP SLKLLYLMDE VVSPALTIKA VGHQWYWSYE YSDYTLGFDS YMLPTSDLTP
            AVILVLIALP SLKLLYLMDE VVSPALTIKA VGHQWYWSYE YSDYTLGFDS YMLPTSDLTP
            AVILVFIASP SLKLLYLMDE VVSPALTIKA IGHQWYWSYE YSDYTLEFDS YMVPTSDLNS
            AVILVFIALP SLKLLYLMDE VDFPALTVKV VGHQWYWSYE YSDYTLGFDS YMVSTSDLTS
            AIILIFIAFP SLKLLYLMDE VMDPALTIKA VGHQWYWSYE YSDYTLEFDS YMVPTTDLNQ
            AIILVFIALP SLQLLYSMDE VIDPSLTIKA IGHQWYWSYE YSDTSIEFDS YMVPTSDLEE
            ---------- ---------- ---------- ---------- ---------- ----------
            AIILVFIAFP SLKLLYLMDE IVEPGVTVKA IGHQWYWSYE YSDYTLEFDS YMVPTTELEP
            AVILVFIASP SLKLLYLMDE VVGPALTIKA IGHQWYWSYE YSDYTLEFDS YMVPTSDLNS
            AVILVFIAFP SLRLLYLMDE IMEPAITIKV VGHQWYWSYE YSDYDLEFDS YMVPTTDLDE
            AIILICIAFP SLQLLYSMDE VIDPSLTIKS IGHQWYWSYE YSDISIEFDS YMVPTLDLEL
            AVILIFIALP SLKLLYLMDE VISPALTIKV IGHQWYWSYE YSDYTLGFDS YMIPTSDLVS
            AVILIFIALP SLKLLYLMDE VISPALTIKV IGHQWYWSYE YSDYTLGFDS YMIPTSDLVS
            AVILVFIASP SLKLLYLMDE VVGPALTIKA IGHQWYWSYE YSDYTLEFDS YMIPTSDLNS
            AAILVFIAFP SLKLLYLMDE IVEPGVTVKA IGHQWYWSYE YSDYTLEFDS YMIPTSDLQP
            AIILVFIAFP SLKLLYLMDE VVEPGVTVKA IGHQWYWSYE YSDYTLEFDS YMIPTSDLEP
            AIILVFIAFP SLKLLYLMDE TMEPAITVKA VGHQWYWSYE YSDYDLEYDS YMIPVSDLEE
            AIILVFIATP SLKLLYLMDE VVGPALTIKA VGHQWYWSYE YSDYMLEFDS YMVPTSDLNS
            AVILIFIASP SLKLLYLMDE VVGPALTIKA IGHQWYWSYE YSDYTLEFDS YMIPTSDLNS
            AIILVFIAFP SLKLLYLMDE VVEPGVTVKA IGHQWYWSYE YSDYTLEFDS YMIPTSDLQP
            AILLVFLAFP SLKLLYLMDE IMDPALTIKA IGHQWYWSYE YSDYTLEFDS YMVPTSDLNT
            AVILVFIAFP SLKLLYLMDE IVEPGVTVKA IGHQWYWSYE YSDYTLEFDS YMIPTSDLQP
            AVILIFIALP SLKLLYLMDE VIXPALTIKV IGHQWYWSYE YSDYTLEFDS YMIPTSDLVS
            AVILIFIALP SLKLLYLMDE VISPALTIKV IGHQWYWSYE YSDYTLGFDS YMIPTSDLVS
            AVILVFIASP SLKLLYLMDE VVGPALTIKA IGHQWYWSYE YSDYTLEFDS YMVPTSDLNS
            AIILVFIAFP SLKLLYLMDE VVEPGVTVKA IGHQWYWSYE YSDYTLEFDS YMIPTSDLQP
            AIILVFIAFP SLKLLYLMDE VVDPGVTVKA IGHQWYWSYE YSDYTLEFDS YMVPTSDLEP
            AVILIFIALP SLKLLYLMDE VISPALTIKV IGHQWYWSYE YSDYTLGFDS YMIPTSDLVS
            AGILVFIAFP SLKLLYFMDE VIDPALTIKA IGHQWYWSYE YSDYTLEFDS YMVPTSDLEN
            AGILVFIAFP SLKLLYFMDE VIDPALTIKA IGHQWYWSYG YSDYSLEFDS YMVSTSDLEN
            AFILILIAFP SLRLLYIMDE VFSANITIKV TGHQWYWSYS YEDYNLEFDS YMIPTADLEF
            AFILILIAFP SLRLLYIMDE GFSANITIKV TGHQWYWSYS YEDYNIEFDS YMIPTADLEF
            AFILILIAFP SLKLLYIMDE VFSANITIKV TGHQWYWSYS YEDYNFEFDS YMVPTADLEF
            AFILILIAFP SLRLLYIMDE GFSANITIKV TGHQWYWSYS YEDYNIEFDS YMIPTADLEL
            AAILIFIAFP SLKLLYLMDE VIDPALTIKA IGHQWYWSYE YSDYTIEFDS YMVPTSDLSP
            AVILVFIAFP SLKLLYLMDE VIDPAXTIKA IGHQWYWSYE YSDYTIEFDS YMIPTADLSS
            AGILVFIAFP SLKLLYLMDE VIDPALTIKA IGHQWYWSYE YSDYTIEFDS YMIPTSDLNT
            AGILVFIAFP SLKLLYLMDE VIDPALTIKA IGHQWYWSYE YSDYTIEFDS YMVPTSDLNN
            AIILVFIAFP SLKLLYLMDE VIDPALTIKA IGHQWYWSYE YSDYTIEFDS YMIPTTDLSS
            AAILVFIAFP SLKLLYLMDE VIDPALTIKA IGHQWYWSYE YSDYTIEFDS YMIPISDLHS
            AGILIFIAFP SLKLLYLMDE VIDPALTIKA IGHQWYWSYE YSDYTIEFDS YMIPTSDLKK
            AGILVFIAFP SLKLLYFMDE VIDPALTIKA IGHQWYWSYG YSDYSLEFDS YMVPTSDLES
            AAILVFIAFP SLKLLYLMDE VIDPALTIKA IGHQWYWSYE YSDYTIEFDS YMIPTSDLNN
            ACVLIFIAFP SLKLLYLMDE VIDPALTIKA IGHQWYWSYE YSDYTIEFDS YMVPTSDLNK
            AAILVFIAFP SLKLLYLMDE VIDPALTIKA IGHQWYWSYE YSDYTIEFDS YMIPTSDLNT
            AIILIFIAFP SLKLLYLIEE ESNSELTLKA IGHQWYWSYE YSDYSLEFDS YVIGVTDLNK
            GLILILIGTP SLRLLYSMEE AVEVGVRVKV VGHQWYWSYE VQNLILEFDS YMVGGEDLGL
            AAILVFIAFP SLKLLYLMDE VIDPALTIKA IGHQWYWSYE YSDYTIEFDS YMIPTSDLNN
            AAILIFIAFP SLKLLYLMDE VVDPALTIKA IGHQWYWSYE YSDYTLEFDS YMVPTSDLEN
            AGILVFIAFP SLKLLYFMDE VIDPALTIKA IGHQWYWSYE YSDYSLEFDS YMVPTSDLES
            AGVLVFIAFP SLKLLYLMDE VIDPALTIKA IGHQWYWSYE YSDYTIEFDS YMVPTSDLNN
            AGVLVFIAFP SLKLLYLMDE VIDPALTIKV VGHQWYWSYE YSDYTIEFDS YMVPTSDLNN
            AAILIFIAFP SLKLLYLMDE VIDPALTIKA IGHQWYWSYE YSDYTIEFDS YMIPTSDLNS
            AVILVFIAFP SLKLLYLMDE VIDPALTIKA IGHQWYWSYE YSDYTIEFDS YMIPTTDLNS

            GDNRLLEVDN YLVLPIQAHI RVLVTGADVI HSFAIPSLGV KMDAVPGRLN QSNMFMKRSG
            GDLRLLEVDN RMVVPIDTYV RILVTGADVL HSFAVPSLAV KMDAVPGRLN QTGFLVKRPG
            GDFRLLEVDN RLVVPINTHV RILVTGADVL HSFAVPALGI KTDAVPGRLN QAGIFIKRPG
            GDFRLLEVDN RLVVPIKTHV RILVTGADVL HSFAVPALGV KTDAVPGRLN QAGVFIKRPG
            GDFRLLEVDN RLVVPSQTHI RVLITGADVL HSFAVPSLGI KMDAVPGRLN QVGFFTKRSG
            GDFRLLEVDN RLVVPINTHV RILVTGADVL HSFAVPALGL KTDAVPGRLN QTGIFIKRPG
            GENRLLEVDN KLVLPILTHT RFLVTGADVL HSFAVPSLGL KIDAVPGRLN QTGVFIKRPG
            GDNRLLEVDN CLVLPIQAHI RVLVTGADVI HSFAIPSLGI KMDAVPGRLN QSNMFMKRSG
            GDLRLLEVDN RMIVPIDTHV RVLVTGADVL HSFAVPSLGI KMDAVPGRLN QTGFLVKRPG
            GDNRLLEVDN SLVLPIQSHV RLMVTSADVI HSFAVPSLGI KVDAIPGRLN QSDLFMKRPG
            GDNRLLEVDN CLVIPIETHV RVLITGADVI HSFAIPALGI KADAIPGRLN QTNMFLKRSG
            GDLRLLEVDN RLVVPAQSNI RVLVTGADVL HSFAVPSLGV KIDAVPGRLN QTSFFSKRAG
            GDLRLLEVDN RLVVPVQTPI RILVTGADVL HSFAVPALGV KMDAIPGRLN QTSFLSKRAG
            GDNRLLEVDN SLVLPIQSHV RLMVTSADVI HSFAVPSLGI KVDAIPGRLN QSDLFMKRPG
            GDNRLLEVDN CLVLPIQSHI RVLVTGADVI HSFAVPSLGI KSDAVPGRLN QSNIFLKRSG
            GDLRLLEVDN RLILPVNTAI RALITGDDVL HSFTLPSLAI KTDAIPGRLN QVSFFIKRTG
            GDFRLLEVDN RVVVPLNTHV RVLVTGADVL HSFAVPSLAV KMDAVPGRLN QTSFLIKRAG
            GDTRLLEVDN RVVVPVSSHV RVLVTGADVL HSFAVPSLAI KMDAVPGRLN QTGFFIKRAG
            GDNRLLEVDN SLILPIQTHI RILITGADVI HSFAVPTLGV KIDAIPGRLN QTNMFIKRSG
            GDFRLLEVDN RLVVPINTHV RILVTGADVL HSFSVPALGL KMDAVPGRLN QTGLFIKRPG
            GDFRLLEVDN RLVVPINTHV RILVTGADVL HSFSVPALGL KMDAVPGRLN QTGLFIKRPG
            GDMRLLEADN RLVIPVNTEI RVVITGADVI HCFAIPSLGV KVDAVPGRLN QAGFLIKRPG
            GESRLLEVDN KLILPILTHI RVLVTGADVL HSFAVPSLGL KIDAVPGRLN QTGVFIKRPG
            GDLRLLEVDN RVVVPIDTHV RVLVTGADVL HAFAVPSLGI KMDAVPGRLN QTGFLVKRPG
            GDFRLLEADH HLVVPVQTHV RLLVTGADVI HAFALPALGL KVDAIPGRLN QLNFLVKRPG
            GDLRLLEVDN RIVVPIHTHV RVMVTGADVI HSFTVPSLGV KADAVPGRLN QVSFFLKRPG
            GDNRLMEVDN CLMLPIQTHI RVLVTGADVI HSFAVPALGI KTDAIPGRLN QTNMFIKRPG
            GDLRLLEVDN RMVVPIDTYV RVLVTGADVL HSFAVPSLAI KMDAVPGRLN QTGFLAKRPG
            GDLRLLEVDN RMVVPIDTYV RVLVTGADVL HSFAVPSLAI KMDAVPGRLN QTGFLAKRPG
            GDLRLLEVDN RMVVPIDTYV RVLVTGADVL HSFAVPSLAI KMDAVPGRLN QTGFLAKRPG
            GDLRLLEVDN RMVVPIDTYV RVLVTGADVL HSFAVPSLAI KMDAVPGRLN QTGFLAKRPG
            GDLRLLEVDN RMVVPIDTYV RVLVTGADVL HSFAVPSLAI KMDAVPGRLN QTGFLAKRPG
            GDLRLLEVDN RMVVPIDTYV RVLVTGADVL HSFAVPSLAI KMDAVPGRLN QTGFLAKRPG
            GDFRLLEVDY GLIVPINTHV RILVTAADVL HSFAVPALGL KIDAVPGRLN QAGLFVKRPG
            GDLRLLEVDN RMVVPIDTYV RVLVTGADVL HSFAVPSLAI KMDAVPGRLN QTGFLAKRPG
            GEFRLLEVDN KLLIPVNVNI RLIISSTDVI HCWTIPSLGV KADAIPGRLN QVNFLINRPG
            GDLRLLEVDN RMVVPIDTYV RVLVTGADVL HSFAVPSLAM KMDAVPGRLN QTGFLAKRPG
            GDLRLLEADH HLVVPVQTHV RLLVTGADVI HAFALPALGL KIDAIPGRLN QLNFLVKRPG
            GDLRLLEVDN RMVVPIDTYV RVLVTGADVL HSFAVPSLAI KMDAVPGRLN QTGFLVK---
            GDFRLLETDN DLVLPVNTKI KLIVSSADVI HCWTVPSLGV KVDAIPGRLN QLNFIINRPG
            GDFRLLETDN DLVLPVNTKI KLIVSSADVI HCWTVPSLGV KVDAIPGRLN QLNFIINRPG
            GDFRLLETDN DLVLPVNTKI KLIVSSADVI HCWTVPSLGV KVDAIPGRLN QLNFIINRPG
            GDLRLLEVDN RMVVPIDTYV RILVTGADVL HSFAVPSLAV KMDAVPGRLN QTGFLVKRPG
            GDLRLLEVDN RVIIPVNTQV RVVITGADVI HCFAIPSLGV KADAIPGRLN QVSFLAKRPG
            ---------- ---------- ---------- ---------- ---------- ----------
            GQFRLLEVDN RLVLPIDTHI RVLVTGADVL HSFAVPSLGV KADAVPGRLN QTNFLLKRPG
            GKNRLLEVDQ KLVVPIGTHI RFLVTGADVL HSFAVPSLGL KVDAVPGRLN QTGVFIKRPG
            GDLRLLEADH HLVVPVQTHV RLLVTGADVI HSFALPALGL KIDAVPGRLN QLNFLVKRPG
            GETRLLEVDY KLLIPIQTHI RFLVTGADVL HSFAVPSLGL KIDAVPGRLN QTGVFIKRAG
            GDFRLLEVDN RLVVPINTHV RVLVTGADVL HSFAVPALAV KMDAIPGRLN QTGFFIKRPG
            GDLRLLEVDN RVVLPVNTHI RVIVTGADVI HSFALPSLGI KVDAIPGRLN QTPLLIKRPG
            GENRLLEVDN KLILPILTHI RLLVTGADVL HSFAVPSLGL KIDAVPGRLN QTGVFIKRPG
            GENRLLEVDN KLILPILTHI RLLVTGADVL HSFAVPSLGL KIDAVPGRLN QTGVFIKRPG
            GENRLLEVDN KLILPILTHI RLLVTGADVL HSFAVPSLGL KIDAVPGRLN QTGVFIKRPG
            GDFRLLEVDN RLVVPINTHV RILVTGADVL HSFAVPALGL KTDAVPGRLN QTGIFIKRPG
            GESRLLEVDN KLILPILTHI RFLVTGGDVL HSFAVPSLGL KIDAVPGRLN QAGVFLKRPG
            GDFRLLEVDN RLVVPINTHV RVLITAADVI HSFAVPALAV KMDAVPGRLN QTGFFIKRPG
            GELRLLEVDN RVVVPVNTQV RVVITGADVI HCFAVPSLGV KADAIPGRLN QVSFLVKRPG
            ---------- ---------- ---------- ---------- ---------- ----------
            GDLRLLEVDN RVVVPIDTHV RVLVTGADVL HAFAVPSLGI KMDAVPGRLN QTGFLVKRPG
            GDFRLLEVDN RLVVPIKTHV RILVTGADVL HSFAVPALGV KTDAVPGRLN QAGVFIKRPG
            GASRLLEVDN CLVLPIHTHV RILITGADVI HSFAVPALGV KTDAIPGRLN QTNMFIKRPG
            GDLRLLEVDN RIVVPVNTQV RIVVSSSDVI HCFAIPSLGV KADAVPGRLN QVSFLIKRPG
            GENRLLEVDY KLLIPIQTHI RFLVTGADVL HSFAVPSLGL KIDAVPGRLN QTGVFIKRAG
            GENRLLEVDY KLLIPIQTHI RFLVTGADVL HSFAVPSLGL KIDAVPGRLN QTGVFIKRAG
            GDFRLLEVDN RLVVPINTHV RILVTGADVL HSFAVPALGV KMDAIPGRLN QVGIFIKRPG
            GDLRLLEVDN RMVVPIDTYV RVLVTGADVL HSFAVPSLAI KMDAVPGRLN QTGFLAKRPG
            GDFRLLEVDN RMVIPVNTYV RVLVTGADVL HSFAVPSLAI KMDAVPGRLN QTGFLVKRPG
            GDNRLLEVDN QLVLPIQAHV RILVTGADVI HSFAVPSLGV KLDAVPGRLN QSNIFLKRSG
            GDFRLLEVDY GLIVPIKTHV RILVTAADVL HSFAVPALGL KIDAVPGRLN QAGLFIKRPG
            GDFRLLEVDH RLLVPINTHV RILVTGADVL HSFAVPALGL KIDAVPGRLN QAGLFVKRPG
            GDLRLLEVDN RMVVPIDTYV RVLVTGADVL HSFAVPSLAI KMDAVPGRLN QTGFLAKRPG
            GDFRLLEVDN RLVVPINTHI RVLVTGADVL HSFAVPSLAI KMDAVPGRLN QTSFFVKRPG
            GDLRLLEVDN RMVVPIDTYV RVLVTGADVL HSFAVPSLAI KMDAVPGRLN QTGFLAKRPG
            GENRLLEXDY KLLIPIQTHT RFLVTGADVL HSXAVPSLGL KIDAVPGRLN QTGVFIKRAG
            GENRLLEVDY KLLIPIQTHT RFLVTGADVL HSFAVPSLGL KIDAVPGRLN QTGVFIKRAG
            GDFRLLEVDN RLVVPINTHV RILVTGADVL HSFAVPALGI KTDAVPGRLN QAGIFIKRPG
            GDLRLLEVDN RMVVPIDTYV RVLVTGADVL HSFAVPSLAM KMDAVPGRLN QTGFLAKRPG
            GDLRLLEVDN RMVVPVDTYV RVLVTGADVL HSFAVPSLAI KMDAVPGRLN QTGFLVKRPG
            GENRLLEVDY KLLIPIQTHI RFLVTGADVL HSFAVPSLGL KIDAVPGRLN QTGVFIKRAG
            GDLRLLEVDN RLIIPVQTQV RVLVTGADVI HSFSVPSLSV KVDAIPGRLN QTNFFINRPG
            GDLRLLEVDN KLIIPIQTQV RVLVTGADVI HSFAVPSLSV KVDAIPGRLN QTSFFINRPG
            GDLRLLEVDN RLIIPVDTNV RVLITAADVL HSWTVPSLAV KMDAVPGRIN ETGFLIKRPG
            GDLRLLEVDN RLILPVDTNV RVLITAADVL HSWTVPSLAV KMDAVPGRIN ETGFLIKRPG
            GDLRLLEVDN RLIIPVDTNV RVLITAADVL HSWTVPSLAV KMDAVPGRIN ETGFLIKRPG
            GDLRLLEVDN RLILPVDTNV RVLITAADVL HSWTVPSLAV KMDAVPGRIN ETGFLIKRPG
            GDLRLLEVDN RLIVPIQAQV RVLVTAADVL HSFAVPSLSV KIDAVPGRLN QTSFFIKRPG
            GDLRLLEVDN RLVVPIQTQV RVLVTGGDVL HSFAVPSLSV KIDAVPGRLN QTSFFIKRPG
            GDLRLLEVDN RIVVPIQTQV RVLVTGADVL HAFTVPSLSI KIDAVPGRLN QTSFLIKRPG
            GDLRLLEVDN RLIVPIQTQV RVLVTAADVL HSFAVPSXSV KIDAVPGRLN QTSFFIKRPG
            GDLRLLEVDN RLVVPIQTQV RVLXTGADVL HSFAIPSLSV KIDAVPGRLN QTSFFIKRPG
            GDLRLLEVDN RLVVPIQTQV RVLVTGADVL HSFAVPSLSV KIDAVPGRLN QTSFLIKRPG
            GDLRLLEVDN RLIVPIQTQV RVLVTAADVL HAFAVPSLGV KVDAVPGRLN QTSFFLKRPG
            GDLRLLEVDN KLIIPIQTQV RVLVTGADVI HSFAVPSLSV KVDAIPGRLN QTSFFINRPG
            GDLRLLEVDN RIIVPIQTQV RVLVTAADVL HSFAVPSLSV KMDAVPGRLN QTSFFIKRPG
            GDLRLLEVDN RLIVPIQTQV RVLVTAADVL HAFAVPSLGV KVDAVPGRLN QTSFFLKRPG
            GDLRLLEVDN RLVVPIQTQV RVLVTGADVL HSFAVPSXSV KIDAVPGRLN QTSFLIKRPG
            KDLRLLEVDN KVVVPVGRQI RILVTAADVL HSFAVPSLSI KLDAIPGRLN QTNLVIKRPG
            EGNRLLEVDN RLLLPVGEEV SILVTAADVL HSFAVSSLGL KMDAVPGRLN QLLVKVNRPG
            GDLRLLEVDN RIIVPIQTQV RVLVTAADVL HSFAVPSLSV KMDAVPGRLN QTSFFIKRPG
            GDLRLLEVDN RLVVPIQTQV RVLVTGADVI HSFAVPSLGV KIDAVPGRLN QTNFFVKRPG
            GDLRLLEVDN RLIIPIQTQV RVLVTGADVI HSFAVPSLSV KVDAIPGRLN QTSFFINRPG
            GDLRLLEVDN ILIVPIQTQV RVLVTGADVL HSFAVPCLSV KIDAVPGRLN HTSFFIKRPG
            GDLRLLEVDN RLVVPIQTQV RVLVTGADVL HSFALPSLSV KIDAVPGRLN QTSFFIKRPG
            GDLRLLEVDN RLIVPIQTQV RVLVTAADVL HSFAVPSLSV KIDAVPGRLN QTSFFIKRPG
            GDLRLLEVDN RLVVPIQTQV RVLVTGADVL HSFAVPSLSV KIDAVPGRLN QTSFFIKRPG

            LFYGQCSEIC GSNHSFMPIA ARGVSLDTFV SWMSNTFHPY HLVDPSPWPY VSACGAFFLT
            IFYGQCSELC GANHSFMPIV IEAVSMDKYI SWMSKAYHPY HLVDPSPWPY IGSIGALLIT
            TFYGQCSEIC GANHSFMPIV IEAVSLDRYI NWRTVLCHPY HLVEPSPWPC LGAGGAFFIT
            TFYGQCSEIC GANHSFMPIV IEAVSLDRYI NWRTVLCHPY HLVEPSPWPC LGAGGAFFIT
            VFYGQCSEIC GANHSFMPIV VEAVSLDRYL QWMSKYYHPY HLVDSSPWPY FGGVAALLTT
            TFYGQCSEIC GANHSFMPIV IEAVSLDRYI NWRTVLCHPY HLVEPSPWPC LGAGGAFLIT
            VFFGQCSEIC GANHSFMPIV IKGVWVEEYL HY--MQYHPY HLVEPSPWPF VGAAGAFFLT
            LFYGQCSEIC GTNHSFMPIA VRGVSLDTFI NWMSNTFHPY HLVDPSPWPY VSACGAFFLT
            IFYGQCSELC GANHSFMPIV IEAVSMDKYI SWMSKAYHPY HLVDPSPWPY TGSVGALLIT
            LFYGQCSEIC GSNHSFMPIA IRGVSLETFV DWMSNNFHPY HLVDPSPWPY TAACGVFLIT
            LFYGQCSEIC GTNHSFMPIV VRGVSLDKFV NWMSHVFHPY HLVDPSPWPY VTACGAFLLT
            VFYGQCSEIC GANHSFMPIV VEAVSLERYL SWMSKYYHPY HLVDPSPWPY FGGTSALLLT
            VFYGQCSEIC GANHSFMPIV IESVSLERYL DWMSKYYHPY HLVDPSPWPY FGGISAMLTT
            LFYGQCSEIC GSNHSFMPIA IRGVSLETFV DWMSNNFHPY HLVDPSPWPY TAACGVFLIT
            LFYGQCSEIC GSNHSFMPIA IRGVSLESFV NWMSNVFHPY HLVDPSPWPY VASCGAFLLT
            VFYGQCSEIC GANHSFMPII VQGTSIHSYF ---------- -----SPWPY LGGSGALLLT
            VYYGQCSEIC GANHSFMPIV IEAVSLNRYL DWMSKYYHPY HLVDPSPWPY LGGVAALLTT
            VYYGQCSEIC GANHSFMPIV IEAVSLGQYL TWMCKYYHPY HLVDPSPWPY FGGVAALLTT
            LFFGQCSEIC GTNHSFMPIV VRGVSLDKFI NWMSHVFHPY HLVDPSPWPY VTACGAFFLT
            VFYGQCSEIC GANHSFMPIV IEAVSLDRYV NWKSTVYHPY HL-------- -----ALFIT
            VFYGQCSEIC GANHSFMPIV IEAVSLDRYV NWKSTVYHPY HLVDPSPWPY IGACGALSIT
            VYYGQCSEIC GSDHSFMPIV VEGVSQEKFV NWMSKIYHPY HIVDPSPWPY VLSCGVFLTT
            VFFGQCSEIC GANHSFMPIV IKGVWVEEYL HY--VRYHPY HLAEPSPWPF LGATAAFFLT
            IFYGQCSELC GANHSFMPIV IEAVSVDKYI SWMSKAYHPY HLVDPSPWPY IGSIGALLIT
            VYYGQCSEIC GANHSLL--- ---------- --MSTHYHPY HLVDPSPWPY VGASGALATT
            VFYGQCSEIC GSEHSFMPIV VEGVSLDKFV HWMSHTYHPY HLVDPSPWPY VTACGAMFTT
            LFYGQCSEIC GSNHSFMPIV VRGVSLDKFV NWMSHVYHPY HLVDPSPWPY VAACGAFFLT
            LFYGQCSELC GANHSFMPIV IEAVSMDKYI SWMSKAYHPY HLVDPSPWPY IGAIGALLIT
            LFYGQCSELC GANHSFMPIV IEAVSMDKYI SWMSKAYHPY HLVDPSPWPY IGAIGALLIT
            LFYGQCSELC GANHSFMPIV IEAVSMDKYI SWMSKAYHPY HLVDPSPWPY IGAIGALLIT
            LFYGQCSELC GANHSFMPIV IEAVSMDKYI SWMSKAYHPY HLVDPSPWPY IGAIGALLIT
            LFYGQCSELC GANHSFMPIV IEAVSMDKYI SWMSKAYHPY HLVDPSPWPY IGAIGALLIT
            LFYGQCSELC GANHSFMPIV IEAVSMDKYI SWMSKAYHPY HLVDPSPWPY IGAIGALLIT
            LFYGQCSELC GANHSFMPIV IEAVSLDRYI NWQTILCHPY HLVEPSPWPC LGAGGAFFIT
            LFYGQCSELC GANHSFMPIV IEAVSMDKYI SWMSKAYHPY HLVDPSPWPY TGSIGALLLT
            KFFGQCSEIC GSNHSFMPIT IISVSFEKFI NWMEKIYHPY HLVNPSPWPF CVSLCVLYLT
            LFYGQCSELC GANHSFMPIV IEAVSMDRYI SWMSKAYHPY HLVDPSPWPY TGAIGALLIT
            VYYGQCSEIC GANHSFMPIV LEAVSLDYYI QWMSTHYHPF HLVDPSPWPY IGASGALATT
            ---------- ---------- ---------- ---------- -LVEPSPWPY TGSIGALLIT
            KFFGQCSELC GLNHSFMPIS IYSVSQEKFI NWMEKYYHPF HLVNPNPWPF CISMGVLYLT
            RFFGQCSELC GLNHSFMPIS IYSVSQEKFI NWMEKYYHPF HLVNPNPWPF XISMGVLYLT
            KFFGQCSELC GLNHSFMPIS IYSVSQEKFI NWMEKYYHPF HLVNPNPWPF CISMGVLYLT
            IFYGQCSELC GANHSFMPIV IEAVSMDKYI SWMSKAFHPY HLVDPSPWPY IGSIGALLIT
            TYYGQCSEIC GSDHSFMPIV VEAVSQEKFI NWMEKVYHPY HLVDPSPWPY VMSCAVLLTT
            ---------- ---------- ---------- --KSTVYHPY HLVDPSPWPY IGACGALFVT
            LFYGQCSEIC GANHSFMPIV VEGVSTERYV RWMSRQFHPY HLVDPSPWPL GGGVAALVTV
            VFFGQCSEIC GANHSFMPIV IEGVGLNEYT QH--MPSYDY HLVEFSPWPF IGAAGAFFLT
            VYYGQCSEIC GANHSFMPIV LEAVSLDHYI QWMSTHYHPF HLVDPSPWPY VGASGALATT
            VFFGQCSEIC GANHSFMPIV IKGVGLNEYV QY--MQFHSY HLVEPSPWPF VGAIGSFFIT
            IFYGQCSEIC GANHSFMPIV IEAVSLDKYI NWKSTVYHPY HLVDPSPWPY VGACGALFIT
            VFHGQCSEIC GSDHSFMPIV VEGVSQEKFI RWMEKIYHPY HLVDPSPWPY VMGCGVLLTT
            YFFGQCSEIC GANHSFMPIV IKGVWVEEYL HY--VRYHPY HLAEPSPWPF LGATAAFFLT
            YFFGQCSEIC GANHSFMPIV IKGVWVEEYL HY--VRYHPY HLAEPSPWPF LGATAAFFLT
            YFFGQCSEIC GANHSFMPIV IKGVWVEEYL HY--VRYHPY HLAEPSPWPF LGATAAFFLT
            TFYGQCSEIC GANHSFMPIV IEAVSLDRYI NWRTVLCHPY HLVEPSPWPC LGAGGAFLIT
            YFWGQCSEIC GANHSFMPIV IKGVWVEEYL HY--VRYHPY HLAEPSPWPF LGATAAFFLT
            VFYGQCSEIC GANHSFMPIV IEAVSLDKYI NWKSTVYHPY HLVDPSPWPY MGACGALFTT
            LYYGQCSEIC GSDHSFMPIV IEGVSQEKFV NWMGKVYHPY HLVDPSPWPY VMSCGAFLTT
            ---------- ---------- ---------- --KSTVYHPY HLVDPSPWPY IGSCGALFVT
            IFYGQCSELC GANHSFMPIV IEAVSVDKYI SWMSKAYHPY HLVDPSPWPY IGSIGALLIT
            TFYGQCSEIC GANHSFMPIV IEAVSLDRYI NWRTVLCHPY HLVEPSPWPC LGAGGAFFIT
            LFYGQCSEIC GTNHSFMPIA IRAVSLDKFI GWVSQVYHPY HLVDPSPWPY LAACGAFLLT
            VYYGQCSELC GSEHSFMPIV IEGVSQEKFT NWMEKYYHPY HLVDPSPWPY VMSCAALLTT
            VFFGQCSEIC GANHSFMPIV IKGVGLNEYV QY--MQFHSY HLVEPSPWPF VGAIGSFFIT
            VFFGQCSEIC GANHSFMPIV IKGVGLNEYV QY--MQFHSY HLVEPSPWPF VGAIGSFFIT
            TFYGQCSEIC GANHSFMPIV IEAVSLDRYI NWRTVLCHPY HLVEPSPWPL LGAGGALFIT
            LFYGQCSELC GANHSFMPIV IEAVSMDRYI SWMSKAYHPY HLVDPSPWPY TGSIGALLLT
            IFYGQCSELC GANHSFMPIV VEAVSMDKYI SWMSKAYHPY HLVDPSPWPY LGSIGALLIT
            LFYGQCSEIC GSNHSFMPIA IRGVSLDSFI NWMSSTYHPY HLVDPSPWPY VCSCGAFFLT
            LFYGQCSELC GANHSFMPIV IEAVSLDRYI NWQTILCHPY HLVEPSPWPC LGAGGAFFIT
            LFYGQCSELC GANHSFMPIV IEAVSLDRYI NWQSILCHPY HLVEPSPWPC LGAGGAFFIT
            LFYGQCSELC GANHSFMPIV IEAVSMDKYI SWMSKTYHPY HLVDPSPWPY IGSMGALLIT
            TFYGQCSEIC GANHSFMPIV VEAVSLNKYI NWKSTVYHPY HLVDPSPWPY IGSCGALFVT
            LFYGQCSELC GANHSFMPIV IEAVSMDKYI SWMSKAYHPY HLVDPSPWPY IGAIGALLIT
            VFFGQCSEIC GANHSFMPIV IKGVGLNEYV QY--MQFHSY HLVEPSPWPF VGAIGSFFIT
            VFFGQCSEIC GANHSFMPIV IKGVGLNEYV QY--MQFHSY HLVEPSPWPF VGAIGSFFIT
            TFYGQCSEIC GANHSFMPIV IEAVSLDRYI NWRTVLCHPY HLVEPSPWPC LGAGGAFFIT
            LFYGQCSELC GANHSFMPIV IEAVSMDRYI SWMSKAYHPY HLVDPSPWPY IGSIGALLIT
            IFYGQCSELC GANHSFMPIV VEAVSMDKYI SWMSKAYHPY HLVDPSPWPY LGSIGALLIT
            VFFGQCSEIC GANHSFMPIV IKGVGLNEYV QY--MQFHSY HLVEPSPWPF VGAIGSFFIT
            ILYGQCSEIC GANHSFMPIV IEAVSLDKYT DWMSHQYHPY HLVDPSPWPY IGACAALFTT
            IFYGQCSEVC GANHSFMPIV IEAVSLDKYT DWLSHQYHPY HLVDPSPWPY IGACAALFTT
            IFYGQCSEIC GANHSFMPIV VEAVSLSKYI DWMSLVYHPY HLVDPSPWPF VGASGAFLFT
            IFYGQCSEIC GANHSFMPIV VESVSLSSYI DWMSLVYHPY HLVDPSPWPF VGASGAFLFT
            IFYGQCSEIC GANHSFMPIV VEAVSLSKYI DWMSLVYHPY HLVDPSPWPF VGASGAFLFT
            IFYGQCSEIC GANHSFMPIV VESVSLSKYI DWMSLVYHPY HLVDPSPWPF VGASGAFLFT
            VFYGQCSEIC GANHSFMPIV IEAVSLDKYI NWMEQTYHPY HLVEPSPWPY IGACGAFFTT
            VFYGQCSEIC GANHSFMPIV IEAVSLDKYI HWTQHSYHPY HLVDPSPWPY IGACGAFFTT
            VFYGQCSEIC GANHSFMPIV IEAVSLDKYI NWIQHSYHPY HLXDPSPWPY IGACGAFFTT
            VFYGQCSEIC GANHSFMPIV IEAVSLDKYI NWMQQTYHPY HLVEPSPWPY IGACGAFFTT
            VFYGQCSEIC GANHSFMPIV IEAVSLDKYV NWMQHYYHPY HLVDPSPWPY IGACGAFFTT
            VFYGQCSEIC GANHSFMPIV IEGVSLDKYI NWMQHYYHPY HLVDPSPWPY IGSCGAFFTT
            VFYGQCSELC GANHSFMPIV IEAVSLEKYV SWMQQIYHPY HLVKPSPWPY IGGCGALLTT
            IFYGQCSEVC GANHSFMPIV IEAVSLDKYT DWLSHQYHPY HLVDPSPWPY IGACAALFTT
            VFYGQCSEIC GANHSFMPIV IEAVSLDKYI HWMQHTYHPY HLVEPSPWPY IGACGAFFTT
            VFYGQCSELC GANHSFMPIV IEGVSLEKYV SWMQQVYHPY HLVKPSPWPY IGGCGALLTT
            VFYGQCSEIC GANHSFMPIV IEGVSLDKYI NWMQHYYHPY HLVDPSPWPY IGSCGAFFTT
            VFYGQCSEIC GANHSFMPIV IEAVSLKKYT NWMDKNYSPY HLVEPSPWPY IGACGAFFTT
            XYYGQCSEIC GANHSFMPIV VRGASIKEYN EW-MKYYRPY HLVDSSPWPF LGGCSGLSLV
            VFYGQCSEIC GANHSFMPIV IEAVSLDKYI HWMQHTYHPY HLVEPSPWPY IGACGAFFTT
            VFYGQCSEIC GANHSFMPIV VEAVSLDKYI HWMSHQYHPY HLVDPSPWPY IGGCSALFTT
            IFYGQCSEIC GANHSFMPIV IEAVSLDKYT DWMSHQYHPY HLVDPSPWPY IGACAALFTT
            IFYGQCSEIC GANHSFMPIV IEAVSLDKYI NWMQQTYHPY HLVEPSPWPY IGACGAFFTT
            VFYGQCSEIC GANHSFMPIV IEAVSLEKFV NWMQQTYHPY HLVDPSPWPY IGACGAFFTT
            VFYGQCSEIC GANHSFMPIV IEAVSLDKYI HWMQQAYHPY HLVDPSPWPY IGACGAFFTT
            IFYGQCSEIC GANHSFMPIV IEAVSLDKYI HWMQHTYHPY HLVEPSPWPY IGACGAFFTT

            LGSVIYFHYS FIWIMILGFL IFGTTFTVWC RDIIREXTFQ GHHTEIVKKG LKIGMLLFIV
            VGSVLYFHYS YTWIMYLGAI TLIFTMIVWW RDVIREATFQ GHHTQIVKRG LRYGMILFIT
            VGSVMYFHYG LVQIMYLGVL VVVIIMFVWW QDVIRESTFQ GFHSLVVKQG IKYGMLLFIL
            VGSVMYFHYG LNKIMYLGAL VIVTIMFVWW QDVIRESTFQ GHHSLVVKQG IKYGMLLFIL
            VGSVLYFHYS QSWLLSLGLI GLSLTMIVWW RDVIREATFL GLHTKIVQRG LKYGMLLFIL
            VGSVMYFHYG LSQIMYLGVL VIVMIMFVWW QDVIRESTFQ GYHSLVVKQG IKYGMLLFIL
            IGSVVFFHYG FRFFLGLGLL VMVAVMFVWW QDVIRESTFQ GHHSLIVKQG IKYGMLLFIL
            LGSVIYFHYS FIWIMLLGLL ILGTTFVVWC RDIIREATFQ GHHTEIVKKG LKIGMLLFIV
            VGSVLYFHYS YAWLMYLGAI TLILTMIVWW RDVIREATFQ GHHTQIVKRG LRYGMILFIT
            LGGVIYFHYS FAWVLLLGFL VLSVTFVVWC RDVVREATFQ GHHTEVVKKG LKIGMITFIL
            FGGVIYFHYS FIWLMLIGLL MFAITFIVWC RDIVREATFQ GHHTELVKRG LKVGMILFIV
            TGSVLYFHYS QGWLLGLGLV GLILTMIVWW RDIIREASYL GLHTRIVQRG LKYGMLLFIL
            IGSVLYFHYS QGWLLALGLI GLSLTMLVWW RDVIREATFL GLHTKIVQRG LKYGMLLFIL
            LGGVIYFHYS FAWVLLLGFL VLSITFVVWC RDVVREATFQ GHHTEVVKKG LKIGMIIFIL
            LGSVIYFHYS FIWIMLLGLL MFVMTFIVWC RDVVRESTFQ GHHTEIVKRG LKIGMLLFIV
            VGSIIYFHYS QIGILNFGVI ILLITFLLWW RDIIREATFQ GKHTKKVAQG LKYGMVLFIV
            TGSVLYFHYS YIWLLSIGLL MLSLTMVVWW RDVIREATYL GLHTKIVQRG LKYGMLLFIL
            TGSVLYFHYS YIWLLNVGLS MLVITMVVWW RDVLREATYL GLHTRIVQRG LKYGMLLFIL
            FGGVIYFHYS FLWIMILGLS MFIITFIVWC RDVIREATFQ GHHTELVKKG LKLGMVLFIV
            LGSVVYFHYS QGWILYMGAI TLAFTMIVWW RDVIREATFQ GRHTLVVKQG LKYGMLLFIV
            IGSVVYFHYS QSWILYIGAV TLAFTMIVWW RDVIREATFQ GHHTLAVKQG LKYGMLLFIV
            LGAVIYFQYS QLTLLLLGFL IVLLCMIAWF KDVIREATFQ GFHTKSAVTG LKIGFLLFIL
            IGLVSFFHYG QRFFLWLGFL VMVGVMFVWW QDVIRESTFQ GHHSLIVKQG IKYGMLLFIL
            VGSVLYFHYS YTWIMYLGAI TLIFTMIVWW RDVIREATFQ GHHTQIVRRG LRYGMILFIT
            FGSVLYFHYS HSSLLILGLL IILVTFIVWW RDVIREATFQ GHHTYIVRQG LKYGMLLFIL
            LGAVIYFHYS QPWLLMLGLS VLVFIFLVWC RDVIRESTFQ GHHTHMVKRG LKLGMLLFIV
            FGSVIYFHYS FIWIMLIGLS MFTVTFIVWC RDIIREATFQ GHHTEYVKRG LKIGMILFIV
            VGSVLYFHYS YTWIMYLGAI TIILTMFVWW KDIIREATFQ GHHTQIVKKG LRYGMILFIT
            VGSVLYFHYS YTWIMYLGAI TIILTMFVWW KDIIREATFQ GHHTQIVKKG LRYGMILFIT
            VGSVLYFHYS YTWIMYLGAI TIILTMFVWW KDIIREATFQ GHHTQIVKKG LRYGMILFIT
            VGSVLYFHYS YTWIMYLGAM TIILTMFVWW KDIIREATFQ GHHTQIVKKG LRYGMILFIT
            VGSVLYFHYS YTWIMYLGAM TIILTMFVWW KDIIREATFQ GHHTQIVKKG LRYGMILFIT
            VGSVLYFHYS YTWIMYLGAI TIILTMFVWW KDIIREATFQ GHHTQIVKKG LRYGMILFIT
            VGSVVYFHYG IGPVMYIGVL VVVIIMFVWW QDVIRESTFQ GYHSLVVKQG MRYGMLLFIL
            VGSVLYFHYS YTWIMYLGAI TIIFTMFVWW RDVIREATFQ GLHTQIVKRG LRYGMILFIT
            LNTVAYFHLG FLTPLLLSFS LILIFMGIWF TDIHTESNIE GFHSSPVLLG LKLGFILFIV
            VGSVLYFHYS YTWIMYLGAI TIIFTMLVWW RDIIREATFQ GHHTQVVKRG LRYGMILFIT
            FGSVIYFHYS QMSLLIVGLI LLTVTFIFWW RDVIREATFQ GHHTAIVRQG LKYGMLLFIL
            VGSVLYFHYS YTWIMYLGAI TLIITMIVWW RDVIREATFQ GHHTQVVKRG LRYGMILFIT
            LNTVAYFHKG FYYPLLLSFI LIILFMILWF TDIFVESSLE GAHTKLVLTG LKLGFILFII
            LNTVVYFHKG YYYPLLISFS LIIIFMILWF MDIFAESNLE GAHTKLVLTG LKLGFILFIV
            LNTVAYFHKG FYYPLLLSFI LIILFMILWF TDIFVESSLE GAHTKLVLTG LKLGFILFII
            VGSVLYFHYS YTWIMYLGAI TLIFTMIVWW RDVIREATFQ GHHTQIVKRG LRYGMILFIT
            LGAVIYFHYS QFLLLFMGLI SISLCMILWL RDIIRESTYQ GFHTISTVNG LKMGFLLFII
            IGSVVYFHYS QSWILYMGAI TLAFTMIVWW RDVIREATFQ GHHTLAVKQG LKYGMLLFIV
            VGAVLYFHLS LMGPMILGIT GLTAVMIFWW RDIIREATFQ GHHTLVVQQG LKIGMVLFIV
            VGAVVFFHYG LTFFLGLGAL IVLGVMFVWW QDIIREATFQ GHHSLVVKQG LKYGMLLFIL
            FGSVLYFHYS QSGLMTLGLI LILTTFVVWW RDIIREATFQ GHHTAIVRQG LKYGMLLFIV
            VGAVVFFHYG FSFFLYLGLL VVVGVMFVWW QDVIRESTFQ GHHSLIVKQG IKYGMILFIL
            VGSVVYFHYS QTWVLLMGAI TLSLTMIVWW RDVIREATFQ GLHTMVVKQG LKYGMLLFIL
            LGAVVYFHYS QLILLFFGIF TVVSCLIMWI KDVVRESTFQ GSHTKITVKG LKIGFLLFII
            IGLVSFFHYG QRFFLWLGLL VMVGVMFVWW QDVIRESTFQ GHHSLIVKQG LKYGMLLFIL
            IGLVSFFHYG QRFFLWLGLL VMVGVMFVWW QDVIRESTFQ GHHSLIVKQG LKYGMLLFIL
            IGLVSFFHYG QRFFLWLGLL VMVGVMFVWW QDVIRESTFQ GHHSLIVKQG LKYGMLLFIL
            VGSVMYFHYG LSQIMYLGVL VIVMIMFVWW QDVIRESTFQ GYHSLVVKQG IKYGMLLFIL
            IGLVSFFHYG QRFFLWLGLL VMVGVMFVWW QDVIRESTFQ GHHSLIVKQG IKYGMLLFIL
            LGSVVYFHYS QPWILIFGLL VLGLTMIVWW RDVIREASFQ GLHTVVVKQG LKYGMLLFIL
            LGAVIYFHYS HMVLMVLGLL TVILCMLSWF KDVVREATFQ GFHTKATVLG LKLGFLLFIV
            IGGVIYFHYS QPWVMYMGLI TIVFTMVVWW RDVIREATFQ GHHTLIVKQG LKYGMLLFIA
            VGSVLYFHYS YAWIMYLGAI TLILTMIVWW RDVIREATFQ GHHTQIVRRG LRYGMILFIT
            VGSVMYFHYG LNKIMYLGAL VIVTIMFVWW QDVIRESTFQ GHHSLVVKQG IKYGMLLFIL
            FGGVIYFHYS FMWLMIAGLA MFTLTFVVWC RDVVRESTFQ GLHTDLVKKG LKLGMILFIV
            TGAVVYFHYS YFFLLFLGLI SISLCLFIWL KDVIREATFQ GHHTKITVLG LKIGFLLFII
            VGAVVFFHYG FSFFLYLGLL VVVGVMFVWW QDVIRESTFQ GHHSLIVKQG IKYGMILFIL
            VGAVVFFHYG FSFFLYLGLL VVVGVMFVWW QDVIRESTFQ GHHSLIVKQG IKYGMILFIL
            VGSVIYFHYG LSQIMYLGVL IIVIIMFVWW QDVIRESTFQ GHHSLIVKQG IKYGMLLFIL
            VGSVLYFHYS YTWIMYLGAI TIIFTMFVWW RDIIREATFQ GHHTQIVKRG LRYGMILFIT
            VGSVLYFHYS YTWIMYLGVI TLIFTMIVWW RDVIREATFQ GHHTQLVRRG LRYGMILFIT
            LGSVIYFHYS FIWIMALGFS IFTITFIVWC RDVIREATFQ GHHTEIVRRG LKIGMLLFII
            VGSVVYFHYG ISQVMYIGVL VVVIIMFVWW QDVIRESTFQ GYHSLVVKQG IRYGMLLFIL
            MGSVVYFHYG LNQVMYVGVL VVMVIMFVWW QDVIRESTFQ GYHSLVVKQG IRYGMLLFIL
            VGSVLYFHYS YIWPMYLGVI TIILTMFVWW RDIIREATFQ GHHTQIVKRG LRYGMILFIT
            IGSVMYXHYS QPLVMYMGLI TIVFTMIVWW RDVIREATFQ GHHTLMVKQG LKYGMLLFIA
            VGSVLYFHYS YTWIMYLGAM TIILTMFVWW RDIIREATFQ GHHTQIVKKG LRYGMILFIT
            VGAVVFFHYG FSFFLYLGLL VVVGVMFVWW QDVIRESTFQ GHHSLIVKQG IKYGMILFIL
            VGAVVFFHYG FSFFLYLGLL VVVGVMFVWW QDVIRESTFQ GHHSLIVKQG IKYGMILFIL
            VGSVIYFHYG LSQIMYLGAL VIVIIMFVWW QDVIRESTFQ GHHSLVVKQG IKYGMLLFIA
            VGSVLYFHYS YTWIMYLGAI TLILTMFVWW RDVIREATFQ GHHTQIVKRG LRYGMILFIT
            VGSVLYFHYS YTWIMYLGAI TLILTMIVWW RDVIREATFQ GHHTQIVRRG LRYGMILFIT
            VGAVVFFHYG FSFFLYLGLL VVVGVMFVWW QDVIRESTFQ GHHSLIVKQG IKYGMILFIL
            VGSVMYFHYN QSWILKLGLI TLLLTMIVWW RDVIRESTFQ GHHTQIVKQG LKYGMILFIV
            VGSVMYFHYN QSWILNLGLI TLILTMIVWW RDVIRESTFQ GHHTQIVKQG LKYGMILFIV
            SGAVILFHYS DYRLALIGLL LIATAASAWW RDVIREGTHQ GHHTQIVVRG LKLGMLLFIL
            SGAVILFHYS DYRLALTGLF LIIITASVWW RDVIREGTHQ GHHTQIVVRG LKLGMLLFIL
            SGAVILFHYS DYRLALTGLF LIIITASAWW RDVIREGTHQ GHHTQIVVRG LKLGMLLFIL
            SGAVILFHYN DYRLALTGLF LIIITASAWW RDVIREGTHQ GHHTQVVVRG LKLGMLLFIL
            VGSVMYFHYS ISWVLILGLI TIVFTMVVWW RDVIRESTYQ GHHTLVVKQG LKYGMILFIL
            VGSVVYFHYS QGWVLILGLI TIILTMVVWW RDVIRESTYQ GQHTLIVKRG LKYGMILFIL
            VGAVMYFHYS QSWVLILGLM TLTFTMXVWW RDVIRESTFQ GHHTLIVKQG LKYGMILFII
            VGSVMYFHYS QSWVLILGLI TILFTMVVWW RDVIRESTYQ GHHTLIVKQG LKYGMILFIL
            VGSVMYFHYS QSWVLIGGLT TIIFTMIVWW RXVIXEATYQ GHHTLIVKQG LKYGMILFII
            VGAVMYFHYS QSWILILGLI TIVFTMVVWW RDVIRESTFQ GHHTFIVKQG LKYGMILFIL
            VGAVVYFXYS PSWVLSLGLI TIAVTMVVWW RDVIREATYQ GHHTLVVKQG LKYGMLLFIL
            VGSVMYFHYN QSWILNLGLI TLILTMIVWW RDVIRESTFQ GHHTQIVKQG LKYGMILFIV
            VGSVIYFHYS QSWILXLGLI TIAFTMVVWW RDVIREATYQ XHHTLIVKQG LKYGMILFII
            VGAIVYFHYS PAWVLSFGLV IIVVTMVVWW RDVIREATYQ GHHTLIVKQG LKYGMILFIL
            VGAVMYFHYS QSWILILGLI TLIFTMVVWW RDVIRESTFQ GHHTFIVKQG LKYGMILFIL
            TGFILFFHYN RGGVLFIGLM TLVFTMAVWW RDVIRESTFQ GHHTLIVKQG LKYGMILFIV
            VGGILYMHYG QIWLVMSGIL XVGIIMVVWW RDVVRESTFL GKHNTVVKRG IKYGMILFIV
            VGSVIYFHYS QSWILILGLI TIAFTMVVWW RDVIREATYQ GHHTLIVKQG LKYGMILFII
            IGAVMYFHYN QAWVALLGLT ALGFTMIVWW RDVIRESTFQ GHHTLIVKQG LKYGMILFIV
            VGSVMYFHYN QSWILKLGLI TLLLIMIVWW RDVIRESTFQ GHHTQIVKQG LKYGMILFII
            VGGVMYFHYS QSWGLILGLT TIALTMVIWW RDVIREATYQ GHHTIIVKQG LKYGMILFIV
            VGGVMYFHYS QSWVLIIGLT VIVFTMIVWW RDVIREATYQ GHHTLIVKQG LKYGMLLFIL
            VGAVMYFHYS QSWVLILGLI TIIFTMVVWW RDVIREATYQ GHHTLIVKQG LKYGMILFIV
            AGGVMYFHYS QSWVLILGLV TIIFTMIVWW RDVIREATYQ GHHTLIVKQG LKYGMILFII

            SEICFFVSFF WAFFHSSLAP AIELGALWPP IGIQILNPFS VPLLNTAILL SSGATVTWAH
            SEVCFFFAFF WAFFHSSLSP TVELGAVWPP VGVEVLDPFS VPLLNTAILL SSGATVTWAH
            SEVLFFFSFF WAFFHSSLAP AVELGVVWPP QGVNPLNSFS VPLLNTAVLL SSGATVTWAH
            SEVLFFFSFF WAFFHSSLAP AVELGVVWPP QGVNPLNSFS VPLLNTAVLL SSGATVTWAH
            SEVCFFFSFF WAFFHSSLSP TIEIGAIWPP TGLHVLNPFA VPLLNTAILL SSGATVTWAH
            SEVLFFFSFF WAFFHSSLAP AVELGVVWPP QGVHPLNSFS VPLLNTAVLL SSGATVTWAH
            SEVLFFFSFF WAFFHSSLAP AVELGVVWPP QGVSALNPFS VPLLNTAVLL SSGATVTWAH
            SEICFFVSFF WAFFHSSLAP AIELGALWPP TGIQILNPFS VPLLNTAILL SSGATVTWAH
            SEVCFFFAFF WAFFHSSLSP TIELGAVWPP VGIEVLDPFS VPLLNTAILL SSGATVTWAH
            SEICFFVAFF WAFFHSSLAP AIELGALWPP IGVQILNPFS VPLLNTAILL SSGATVTWSH
            SEICFFVSFF WAFFHSSLAP AIELGAIWPP VGVQILNPFS VPLLNTAILL SSGATVTWAH
            SEICFFFSFF WAFFHSSLSP TVEIGAVWPP TGIFVLNPFA VPLLNTAILL SSGATVTWAH
            SEVCFFFSFF WAFFHSSLSP TIEIGAVWPP TGISVLNPFA VPLLNTAILL SSGATVTWAH
            SEICFFVAFF WAFFHSSLAP AIELGALWPP VGIQILNPFS VPLLNTAILL SSGATVTWSH
            SEVCFFVSFF WAFFHSSLAP AIELGALWPP IGIQILNPFS VPLLNTAILL SSGATVTWAH
            SEICFFISFF WAFFHSSLAP TLEIGTLWPP QGVFALNTFS IPLLNTIVLL SSGITVTWAH
            SEVCFFFSFF WAFFHSSLSP AVDIGAVWPP TGVEVLNPFA VPLLNTAILL SSGATVTWCH
            SEVCFFVSFF WAFFHSSLSP AIDIGAVWPP TGINVLNPFA VPLLNTAILL SSGATVTWAH
            SEICFFVSFF WAFFHSSLAP TIELGAVWPP VGIQILNPFS VPLLNTAILL SSGATVTWAH
            SEVLFFFSFF WAFFHSSLAP TIEVGAVWPP QGINPLNPFS VPLLNTAVLL SSGATVTWAH
            SEVLFFFSFF WAFFHSSLSP TIEVGAVWPP QGINPLNPFS VPLLNTAVLL SSGATVTWAH
            SEVFYFFSFF WAFFHSSLSP SVELGVMWPP VGIDPLNPFS VPLLNTAILL SSGATVTWCH
            SEVLFFFSFF WAFFHSSLAP AVELGVVWPP QGVSALNPFS VPLLNTAVLL SSGATVTWAH
            SEVCFFFAFF WAFFHSSLSP TIELGAVWPP VGIEVLDPFS VPLLNTAILL SSGATVTWAH
            SEVCFFFSFF WAFFHSSLAP AVELGAVWPP TGIDVLNPFA VPLLNTAILL SSGATVTWAH
            SEICFFFSFF WAFFHSSLAP AIELGTMWPP RGIEVLNPFS VPLLNTAILL SSGATVTWAH
            SEICFFVSFF WAFFHSSLAP AIELGALWPP VGIQILNPFS VPLLNTAILL SSGATVTWAH
            SEVCFFFAFF WAFFHSSLSP TIELGAVWPP VGIEVLDPFS VPLLNTAILL SSGATVTWAH
            SEVCFFFAFF WAFFHSSLSP TIELGAVWPP VGIEVLDPFS VPLLNTAILL SSGATVTWAH
            SEVCFFFAFF WAFFHSSLSP TIELGAVWPP VGIEVLDPFS VPLLNTAILL SSGATVTWAH
            SEVCFFFAFF WAFFHSSLSP TIELGAVWPP VGIEVLDPFS VPLLNTAILL SSGATVTWAH
            SEVCFFFAFF WAFFHSSLSP TIELGAVWPP VGIEVLDPFS VPLLNTAILL SSGATVTWAH
            SEVCFFFAFF WAFFHSSLSP TIELGAVWPP VGIEVLDPFS VPLLNTAILL SSGATVTWAH
            SEVLFFFSFF WAFFHSSLAP AVELGVVWPP QGVNPLNPFS VPLLNTAVLL SSGVTVTWAH
            SEVCFFFAFF WAFFHSSLSP NIELGAVWPP IGVEVLDPFS VPLLNTAILL SSGATVTWAH
            SEILFFFSFF WAFFHSSLSP SIEIGVNWPP TGINALDPFS IPLLNTAILL SSGATVTWAH
            SEVCFFFAFF WAFFHSSLSP TIELGAVWPP VGIEVLDPFS VPLLNTAILL SSGATVTWAH
            SEVCFFVSFF WAFFHSSLAP AVELGAVWPP TGIDVLNPFA VPLLNTAILL SSGATVTWAH
            SEVCFFFAFF WAFFHSSLSP TIELGAVWPP VGIEVLDPFS VPLLNTAILL SSGATVTWAH
            SEILFFFSFF WAFFHSSLSP SVEIGINWPP LGIITLNPFS IPLLNTIILL SSGVSVTWCH
            SEILFFFSFF WAFFHSSLSP SVEIGINWPP LGILTLNPFS IPLLNTVILL SSGVSVTWSH
            SEILFFFSFF WAFFHSSLSP SVEIGINWPP LGIITLNPFS IPLLNTIILL SSGVSVTWCH
            SEVCFFFAFF WAFFHSSLSP TVELGAVWPP VGIEVLDPFS VPLLNTAILL SSGATVTWAH
            SEILFFVSFF WAFFHSSLSP AIEIGVSWPP LGINPLNPFS VPLLNTAILL SSGATVTWAH
            SEVLFFFSFF WAFFHSSLSP TIELGAVWPP QGINPLNPFS VPLLNTAVLL SSGATVTWAH
            SEVCFFVSFF WAFFHSSLAP AVELGTMWPP RGIEVLNPFS VPLLNTAILL SSGATVTWAH
            SEVLFFFSFF WAFFHSSLAP AIELGVVWPP QGVHALNPFS VPLLNTAVLL SSGASVTWAH
            SEICFFVSFF WAFFHSSLAP AIELGAVWPP TGIDVLNPFA VPLLNTAILL SSGATVTWAH
            SEILFFFSFF WAFFHSSLAP VVELGVVWPP QGIVALNPFS VPLLNTAVLL SSGATVTWAH
            SEVLFFFSFF WAFFHSSIAP NIELGAVWPP QGINPLNPFS VPLLNTAVLL SSGATVTWAH
            SEILFFFSFF WAFFHSSLSP SIEIGVFWPP LGIDPLDPFS VPLLNTVILL SSGATVTWTH
            SEVLFFFSFF WAFFHSSLAP AVELGVVWPP QGVSALNPFS VPLLNTAVLL SSGATVTWAH
            SEVLFFFSFF WAFFHSSLAP AVELGVVWPP QGVSALNPFS VPLLNTAVLL SSGATVTWAH
            SEVLFFFSFF WAFFHSSLAP AVELGVVWPP QGVSALNPFS VPLLNTAVLL SSGATVTWAH
            SEVLFFFSFF WAFFHSSLAP AVELGVVWPP QGVHPLNSFS VPLLNTAVLL SSGATVTWAH
            SEVLFFFSFF WAFFHSSLAP AVELGVVWPP QGVSALNPFS VPLLNTAVLL SSGATATWAH
            SEVLFFLSFF WAFFHSSLAP TVELGAVWPP QGIHPLNPFS VPLLNTAILL SSGATVTWAH
            SEVLFFFSFF WAFFHSSLSP SVEIGVMWPP IGIDPLNPFS VPLLNTAILL SSGATVTWAH
            SEVLFFFSFF WAFFHSSLAP TIELGAVWPP QGIDPLNPFS VPLLNTAVLL SSGATVTWAH
            SEVCFFFAFF WAFFHSSLSP TIELGAVWPP VGIEVLDPFS VPLLNTAILL SSGATVTWAH
            SEVLFFFSFF WAFFHSSLAP AVELGVVWPP QGVNPLDSFS VPLLNTAVLL SSGATVTWAH
            SEICFFVSFF WAFFHSSLAP AIELGALWPP RGIQILNPFS VPLLNTAILL SSGATVTWAH
            SEILFFFSFF WAFFHSSLSP SIEIGVCWPP IGINALNPFS VPLLNTIILL SSGATVTWAH
            SEILFFFSFF WAFFHSSLAP VVELGVVWPP QGIVALNPFS VPLLNTAVLL SSGATVTWAH
            SEILFFFSFF WAFFHSSLAP VVELGVVWPP QGIVALNPFS VPLLNTAVLL SSGATVTWAH
            SEVLFFFSFF WAFFHSSLAP AVELGVAWPP QGVHPLDSFS VPLLNTAILL SSGGTVTWAH
            SEVCFFFAFF WAFFHSSLSP TIELGAVWPP VGIEVLDPFS VPLLNTAILL SSGATVTWAH
            SEVCFFFAFF WAFFHSSLSP TIELGAVWPP VGIEVLDPFS VPLLNTAILL SSGATVTWAH
            SEVCFFVSFF WAFFHSSLAP AIELGTVWPP VGIQILNPFS VPLLNTAILL SSGATVTWAH
            SEVLFFFSFF WAFFHSSLAP TVELGVVWPP QGVNPLNPFS VPLLNTAVLL SSGVTVTWAH
            SEVLFFFSFF WAFFHSSLAP AVELGVVWPP QGVNPLNPFS VPLLNTAVLL SSGATVTWAH
            SEVCFFFAFF WAFFHSSLSP TIELGAVWPP VGIEVLDPFS VPLLNTAILL SSGATVTWAH
            SEVLFFFSFF WAFFHSSLSP AIELGAVWPP QGIDPLNPFS VPLLNTAVLL SSGATVTWAH
            SEVCFFFAFF WAFFHSSLSP TIELGAVWPP VGIEVLDPFS VPLLNTAILL SSGATVTWAH
            SEILFFFSFF WAFFHSSLAP VVELGVVWPP QGIVALNPFS VPLLNTAVLL SSGATVTWTH
            SEILFFFSFF WAFFHSSLAP VVELGVVWPP QGIVALNPFS VPLLNTAVLL SSGATVTWAH
            SEVLFFFSFF WAFFHSSLAP AVELGVVWPP QGVNPLNAFS VPLLNTAVLL SSGATVTWAH
            SEVCFFFAFF WAFFHSSLSP TIELGAVWPP VGIEVLDPFS VPLLNTAILL SSGATVTWAH
            SEVCFFFAFF WAFFHSSLSP TVELGAVWPP VGIEVLDPFS VPLLNTAILL SSGATVTWAH
            SEILFFFSFF WAFFHSSLAP VVELGVVWPP QGIVALNPFS VPLLNTAVLL SSGATVTWAH
            SEVCFXFSFF XAFFHSSLAX AIEIGAVWPP RGIDVLNPFS VPLLNTAVLL SSGATVTWAH
            SEVCFFFSFF WALFHSSLAP AIEIGAVWPP RGVDVLNPFS VPLLNTAVLL SSGATVTWAH
            SEVCLFFAFF WAFFHSSLAP SVELGGVWPP QGIEALDPFA VPLLNTTILL SSGATVTWAH
            SEVCLFFAFF WAFFHSSLAP SVELGSVWPP KGIEALDPFA VPLLNTTILL SSGATVTWAH
            SEVCLFFAFF WAFFHSSLAP SVELGGLWPP KGIEALDPFA VPLLNTTILL SSGATVTWAH
            SEVCLFLAFF WAFFHSSLAP SVELGSVWPP LGIEALDPFA VPLLNTTILL SSGATVTWAH
            SEVCLFFSFF WAFFHSSLAP TVEIGAIWPP RGVEPLNAFS VPLLNTAVLL SSGATVTWAH
            SEVCLFFSFF WAFFHSSLAP AIDIGAVWPP RGVDPLNPFA VPLLNTAVLL SSGATVTWAH
            SEVFLFVSLF WAFFHSSLAP TIEVGAIWPP RGVYPLNPFS VPLLNTAVLL SSGATVTWAH
            SEVCLFFSFF WAFFHSSLAP TIEIGAVWPP KGVDPLNPFS VPLLNTAVLL SSGATVTWAH
            SEVCLFFSFF WAFFHSSLAP AIEIGAVWPP RGVDPLNPFS VPLLNTAVLL SSGATVTWAH
            SEVCLFFSLF WAFFHSSLAP AIEVGAIWPP RGVNPLNPWS VPLLNTAVLL SSGATVTWAH
            SEVCLFFSFF WAFFHSSLVP TIEIGAVWPP RGVDPLNPFS IPLLNTVVLL SSGATVTWTH
            SEVXFFFSFF WALFHSSLAP AIEIGAIWPP RGVEVLNPFS VPLLNTAVLL SSGATVTWAH
            SEVCLFFSFF WAFFHSSLAP TIEIGAVWPP RGVDPLNPFS IPLLNTAILL SSGATVTWAH
            SEVCLFFSFF WAFFHSSLVP TVEIGAVWPP RGVDPLNPFS VPLLNTVVLL SSGATVTWTH
            SEVCLFFSLF WAFFHSSLAP TIEVGAVWPP RGVNPLNPWS VPLLNTAVLL SSGATVTWAH
            SEVCLFFSFF WAFFHSSLNA TVEIGAVWPP QGTYPLNFFS IPLLNTAILL SSGVTVTVAH
            SEVMLFFSLF WAFFHNSLSF AVELGGCWVP RGVEALDYKA VPLLNTALLL GSGMLVTWAH
            SEVCLFFSFF WAFFHSSLAP TIEIGAVWPP RGVDPLNPFS IPLLNTAILL SSGATVTWAH
            SEVCFFFSFF WAFFHSSLAP AIEIGAVWPP KGIDVLNPFS VPLLNTAVLL SSGATVTWAH
            SEVCFFFSFF WAFFHSSLAP AIEIGAVWPP RGIDVLNPFS VPLLNTAVLL SSGATVTWAH
            SEICLLFSFF WAFFHSSLVP TIEIGAVWPP RGVEPLGPFS IPLLNTAILV SSGATVTWAH
            SEVCLFFSFF WAFFHSSLVP TIEIGAVWPP RGVDPLDPFS IPLLNTAVLL SSGATVTWAH
            SEVCLFFSFF WAFFHSSLAP TIEIGAVWPP RGIDPLNPFS IPLLNTAVLL SSGATVTWAH
            SEVCLFFSFF WAFFHSSLAP AVEIGAVWPP RGVDPLNPFS VPLLNTAVLL SSGATVTWAH

            HAIINRKQAI AGLITTVLLG VIFTSLQGIE YIEAPFAISD SVYGSTFFMA TGFHGFHVLV
            HAIVSRLEAI QSLTCTVILG VQFTALQAME YYEAPFTISD SVYGSTFFIA TGFHGFHVII
            HAIISREEAI LGLSLTVFLG VLFTGLQGIE YYEAPFTISD SVYGSTFFMA TGFHGFHVLI
            HAIISREEAI LSLSLTVLLG VLFTGLQAIE YYEAPFAISD SVYGSTFFMA TGFHGFHVII
            HAIISRNESI VGLTSTVVLG GIFTALQAME YYEAPFSIAD SVYGSTFFVA TGFHGLHVLI
            HAIISREEAI LGLSLTVFLG VLFTGLQGIE YYEAPFTISD SVYGSTFFMA TGFHGFHVLV
            HAIVCKKEAQ LGLFVTLVLG VIFTGLQAFE YYEAPFALSD SVYGSTFFVA TGFHGLHVII
            HAIINRKQAI VGLVSTVLLG MIFTALQIVE YIEAPFAISD SVYGSTFFMA TGFHGFHVLV
            HAIVSRLEAI QSLTCTVILG IQFTALQAME YYEAPFTISD SVYGSTFFMA TGFHGFHVII
            HAIINREQSL LSLLFTVVLG IIFTSLQVME YHEAPFAISD SVYGSVFYMA TGFHGFHVLV
            HAIVNRKQAI TGLIVTVVLG VIFTGLQAME YYEAPFAISD SVYGSTFFMA TGFHGFHVLV
            HAIISRRESV LGLSLTVGLG LIFTGLQAME YFEAPFSIAD SVYGSTFFMA TGFHGFHVII
            HAIISRKEAV WGLSLTVILG AIFTALQAME YYEAPFSIAD SVYGSTFFVA TGFHGLHVLI
            HAIINREQSL LSLLLTVVLG IIFTSLQIME YNEAPFAISD SVYGSVFYMA TGFHGFHVLV
            HAIINREQAI TGLMFTIFLG VIFTGLQGME YYEAPFAISD SVYGSTFFMA TGFHGFHVLI
            FSIICKKHST EGLICTILLG LFFTALQAIE YYEAPFSISD SIYGTTFFVA TGFHGIHVLI
            HSIISRRESI LGLSLTILLG AIFTFLQAVE YYEAPFSIAD SVYGSTFFVA TGFHGLHVII
            HAIISRKESI VALATTVLLG GVFTLLQAAE YYEAPFSIAD SVYGSTFFVA TGFHGLHVII
            HAIVNRGQAI IGLMMTVVLG ILFTALQGIE YYEAPFAISD SVYGSTFFMA TGFHGFHVLI
            HAIISKKEAI KGLTCTVLLG ILFTGLQAME YYEAPFAISD SVYGSTFFVA TGFHGFHVLI
            HAIISKKEAI KGLTCTVLLG VIFTGLQAME YYEAPFAISD SVYGSTFFVA TGFHGLHVLI
            HSIVNKNEAI TSLTFTVLLG IIFTSLQAFE YVEAPFCIAD SVYGSTFFVA TGFHGLHVII
            HAIVCKKEAQ LGLFLTLLLG IVFTSLQAIE YYEAPFALSD SVYGSTFFVA TGFHGLHVLI
            HAIVGRLEAI QALTCTVILG IQFTALQAME YYEAPFTISD SVYGSTFFVA TGFHGFHVII
            HAIISRLTAM SGLFSTVILG MVFSFLQGME YYEAPFSIAD SVYGSTFFVA TGFHGLHVLI
            HAIISRDEAI RGLALTILLG FIFTMLQAME YIEASFCIAD SVYGSTFFVA TGFHGLHVII
            HAIVNRKQAI QGLLVTVILG VIFTALQGME YYEAPFAISD SVYGSTFFMA TGFHGFHVLV
            HAIVSRLEAI QSLTCTVILG IQFTALQAME YYEAPFAISD SVYGSTFFMA TGFHGFHVII
            HAIVSRLEAI QSLTCTVILG IQFTALQAME YYEAPFAISD SVYGSTFFMA TGFHGFHVII
            HAIVSRLEAI QSLTCTVILG IQFTALQAME YYEAPFAISD SVYGSTFFMA TGFHGFHVII
            HAIVSRLEAI QSLTCTVILG IQFTALQAME YYEAPFAISD SVYGSTFFMA TGFHGFHVII
            HAIVSRLEAI QSLTCTVILG IQFTALQAME YYEAPFAISD SVYGSTFFMA TGFHGFHVII
            HAIVSRLEAI QSLTCTVILG IQFTALQAME YYEAPFAISD SVYGSTFFMA TGFHGFHVII
            HAIISEKEAI RGLSFTIFWG ILFTGLQAIE YYEAPFAISD SVYGSTFFVA TGFHGLHVII
            HAIVSRLEAI QSLTCTVILG IQFTALQAME YYEAPFTISD SVYGSTFFMA TGFHGFHVII
            HNLILKKETQ FGLILTVLLG VIFTSLQGLE YYESPFSIAD SVYGSTFFVA TGFHGIHVLI
            HAIVSRLEAI QSLTCTVILG IQFTALQAME YYEAPFTISD SVYGSTFFMA TGFHGFHVII
            HAIISRKSAL LGLLVTVFLG MIFSALQGME YYEAPFAIAD SVYGSTFFVA TGFHGFHVLI
            HAIVSRLEAI QSLTCTVILG IQFTALQAME YYEAPFTISD SVYGSTFFMA TGFHGFHVII
            HSLIQRNQSL ISLIITITLG LLFTFLQALE YLESNFCISD SVYGSIFFVA TGFHGIHVII
            HXLIQRNQSL ISLWITIILG LFFTFLQALE YLESSFCISD SVYGSIFFVA TGFHGIHVII
            HSLIQRNQSL ISLIITITLG LLFTFLQALE YLESNFCISD SVYGSIFFVA TGFHGIHVII
            HAIVSRLEAI QSLTCTVILG VQFTALQAME YYEAPFTISD SVYGSTFFIA TGFHGFHVII
            HSIISRHESI KGLSLTVILG LIFTVLQAFE YIEAPFCIAD SVYGSTFFVA TGFHGFHVIV
            HAIISKKEAI KGLTCTVILG VLFSGLQAME YYEAPFAISD SIYGSTFFVA TGFHGFNVLI
            HSIISRREAI IGLAFTVLLG VTFTLLQAME YYEAPFAISD GIYGSTFFVA TGFHGLHVXI
            HAIISKKEAV AGLSLTILLG VVFTGLQALE YYEAPFALSD SVYGSTFFVA TGFHGLHVII
            HAIISRASAL AGLGWTVILG VIFSSLQAME YYEAPFAIAD SVYGSTFFVA TGFHGFHVLI
            HAILCKKEAQ LALFLTLFLG VMFTGLQAFE YYEAPFTLSD SVYGATFFVA TGFHGLHVII
            HALISKTEAI NGLTITVVLG LIFTGLQAME YYEAPFAISD SVYGSTFFVA TGFHGMHVII
            HSIISRSEAI FGLILTVLLG VIFTILQVVE YVEAPFTIAD SVYGTTFFVA TGFHGLHVII
            HAIVCKKEAQ LGLFLTLLLG VVFTSLQAIE YYEAPFALSD SVYGSTFFVA TGFHGLHVLI
            HAIVCKKEAQ LGLFLTLLLG VVFTSLQAIE YYEAPFALSD SVYGSTFFVA TGFHGLHVLI
            HAIVCKKEAQ LGLFLTLLLG VVFTSLQAIE YYEAPFALSD SVYGSTFFVA TGFHGLHVLI
            HAIISREEAI LGLSLTVFLG VLFTGLQGIE YYEAPFTISD SVYGSTFFMA TGFHGFHVLV
            HAIVCKKEAQ LGLFLTLLLG IVFTSLQAIE YYEAPFALSD SVYGSTFFVA TGFHGLHVLI
            HAIISKTEAV RGLVATVGLG VVFTALQALE YYEAPFTISD SVYGSTFFVA TGFHGLHVLI
            HSIVSRTEAI RGLSLTVFLG LIFTALQAFE YVEAPFCIAD SVYGSTFFVA TGFHGLHVII
            HAIISRGEAI RGLTATVVLG LIFTGLQAME YYEAPFAISD SVYGSTFFVA TGFHGLHVII
            HAIVGRLEAI QALTCTVILG IQFTALQAME YYEAPFTISD SVYGSTFFIA TGFHGFHVII
            HAIISREEAI LGLSLTVLLG VLFTGLQAIE YYEAPFAISD SVYGSTFFMA TGFHGFHVII
            HAIINRGQSV KGLLFTVALG VIFTGLQGAE YYEAPFAISD SVYGSTFFMA TGFHGFHVLI
            HSIVKRYNSL QGLILTVILG LIFTLLQVIE YFEAPFSIAD SVYGSTFFVA TGFHGFHVII
            HAILCKKEAQ FALFLTLFLG VMFTGLQAFE YYEAPFTLSD SVYGATFFVA TGFHGLHVII
            HAILCKKEAQ FALFLTLFLG VMFTGLQAFE YYEAPFTLSD SVYGATFFVA TGFHGLHVII
            HAIVSREEAI LGLSLTVLLG VLFTGLQAIE YYEAPFAISD SVYGSTFFMA TGFHGFHVII
            HAIVSRLEAI QSLTCTVILG IQFTALQAME YYEAPFTISD SVYGSTFFVA TGFHGFHVII
            HAIVSRIEAI QGLTCTVILG IQFTALQAME YYEAPFAISD SVYGSTFYVA TGFHGLHVII
            HAIINREQAV AGLASTVLLG VIFTTLQGVE YYEAPFAISD SVYGSTFFMA TGFHGFHVLI
            HAIISEKEAT RGLSFTIFWG VLFTGLQAIE YYEAPFAISD SVYGSTFFVA TGFHGLHVII
            HAIISEKEAI RGLSFTIFWG ILFTGLQAIE YYEAPFAISD SVYGSTFFVA TGFHGLHVII
            HAIVSRLEAI QSLTCTVILG VQFTALQAME YYEAPFTISD SVYGSTFFMA TGFHGFHVII
            HAIISRGEAI RGLTATVVLG LIFTALQAME YYEAPFAISD SVYGSTFFVA TGFHGLHVII
            HAIVSRLEAI QSLTCTVILG IQFTALQAME YYEAPFAISD SVYGSTFFMA TGFHGFHVII
            HAILCKKEAQ FALFLTLFLG VMFTGLQAFE YYEAPFTLSD SVYGATFFVA TGFHGLHVII
            HAILCKKEAQ FALFLTLFLG VMFTGLQAFE YYEAPFTLSD SVYGATFFVA TGFHGLHVII
            HAIISREEAI LGLSLTVFLG VLFTGLQAIE YYEAPFAISD SVYGSTFFMA TGFHGFHVII
            HAIVSRLEAI QSLTCTVILG IQFTALQAME YYEAPFTISD SVYGSTFFMA TGFHGFHVII
            HAIVSRIEAI QGLTCTVILG AQFTALQAME YYEAPFAISD SIYGSTFFVA TGFHGLHVII
            HAILCKKEAQ FALFLTLFLG VMFTGLQAFE YYEAPFTLSD SVYGATFFVA TGFHGLHVII
            NAIVSRKEGI QGLTLTVILG ILFTSLQAME YYEAPFAISD SVYGSTFFVA TGFHGLHVLI
            NAIISRKEAI QGLGLTVILG IIFTGLQAME YYEAPFAISD SVYGSTFFVA TGFHGLHVLI
            HAIIGRTNAV IGLLMTILLG IIFTGLQAFE YKEASFAISD SVYGSTFFML TGTHGLHVLV
            HAIIGRTNAV IGLLMTILLG IIFTGLQAFE YKETSFAISD SVYGSTFFML TGTHGLHVLV
            HAIIGRTNAV IGLLMTILLG IIFTGLQAFE YKEASFAISD SVYGSTFFML TGTHGLHVLV
            HAIIGRTNAV IGLLMTVLLG IIFTGLQAFE YKEASFAISD SVYGSTFFML TGTHGLHVLV
            HGIISRKEAI IALALTVSLG FIFTALQAME YYEAPFTISD SVYGSTFFVT TGAHGGHVLI
            HGIISSKEAK IGLALTVALG IIFTALQGME YYEAPFTISD SVYGSTFFVT TGAHGGHVLV
            HAIISRKEAI IGLTITVLLG IIFTALQAME YYEAPFTISD SVYGTTFFIT TGAHGAHVLI
            HGIISRKEAI ISLALTVVLG FIFTALQAME YYEAPFTISD SVYGSTFFVT TGAHGGHVLI
            HAIISRKEAI LGLALTVILG IIFTALQGME YYEAPFTISD SVYGSTFFVT TGAHGGHVLI
            HAIISRKEXI LGLFITVLLG IGFTGLQAME YYEAPFTISD SVYGSTFFVT TGAHGGHVLI
            HAIISRKEAI IGLILTXILG VLFTGLQAME YYAAPFTISD SVYGSTFFLT TGAHGAHVLI
            NAIISRKEGI QGLALTVILG IFFTSLQAME YYEAPFAISD SVYGSTFFVA TGFHGLHVLI
            HAIISRKEAI ISLALTVALG VIFTGLQGME YYEAPFTISD SVYGSTFFVT TGAHGGHVLI
            HAIISRKEAI IGLVFTVFLG ILFTGLQAME YYEAPFTISD SVYGSTFFLT TGAHGAHVLI
            HAIISRKDAI AGLFLTVLLG IGFTGLQAME YYEAPFTISD SVYGSTFFLT TGAHGGHVLI
            FALISRQLTV VGLLVTVVLG LIFTVFQGVE YFAAPFAISD SIYGATFFLT TGAHGAHVLI
            YGIIRRVVGL RALGSGVALG LLFTCLQGFE YYVASFTIAD SVYGSVFYLM TGAHGLHVII
            HAIISRKEAI ISLALTVALG VIFTGLQGME YYEAPFTISD SVYGSTFFVT TGAHGGHVLI
            HGIISRKEAI IGLTLTVLLG ILFTSLQAME YYEAPFAISD SVYGSTFFVA TGFHGLHVII
            NAIISRKEGI QGLTLTIILG ILFTSLQAME YYEAPFAISD SVYGSTFFVA TGFHGLHVLI
            HGIISRKEAI VSLALTVTLG LIFTALQAME YFEAPFAISD SVYGSTFFMT TGAHGAHVLI
            HGIISRKEAI RGLALTVILG LIFTGLQAME YYEAPFTISD SVYGSTFFVT TGAHGGHVLI
            HGIISRKEAI ISLALTVVLG LLFTGLQAME YYEAPFTISD SVYGSTFFVT TGAHGGHVLI
            HAIISRKEAI ISLALTVTLG IIFTALQGME YYEAPFTISD SVYGSTFFVT TGAHGGHVLV

            GTTFLLVCLL RLMFHQYTRH HHFGFEAASW YWHFVDVVWL FLYVCIYWWG SLIKLLIIIV
            GTIFLSVCLT RLIGYHYTRH HHFGFEAASW YWHFVDVVWL FLYVCIYWWG SIFKTLAIII
            GTTFLIICLV RLKLNQFTSR QHVGFEAASW YWHFVDVVWL FLYLCVYWWG SLLKILMVVV
            GTTFLTVCLI RLKSNQFTCR QHVGFEASSW YWHFVDVVWL FLYLCVYWWG SFFKILMVVV
            GTTFLMVCLW RLVNHQFTRF HHLGFEAASW YWHFVDVVWL FLYVCIYWWG SIIKWLALVV
            GTTFLIICLI RLKFNQFTSR QHVGFEAASW YWHFVDVVWL FLYLCVYWWG SLFKILMVIV
            GTTFLFVCFL RLLSNQFTRR QHVGFEAASW YWHFVDVVWL FLYLCIYWWG SLIKAVFVIV
            GTTFLLVCLL RLVFHQYTRH HHFGFEAASW YWHFVDVVWL FLYVCIYWWG SLIKLLMIII
            GTIFLTVCLT RLIGYHYTRH HHFGFEAASW YWHFVDVVWL FLYVCIYWWG SIFKTLAIII
            GTTFLLVCLI RLVYHQFTRH HHFGFEAASW YWHFVDVVWL FLYVCVYWWG SITKISIIII
            GTTFLLICLL RLTFHQFTRH HHFGFEAASW YWHFVDVVWL FLYVCVYWWG SLIKFLSIIV
            GTSFLAVCLW RLVGHQFTRL HHLGFEAASW YWHF------ ---------- ----------
            GTTFLLVCWW RLINHQFTRF HHLGFEAASW YWHFVD---- ---------- -IIKWLTIII
            GTTFLLVCLI RLVYHQFTRH HHFGFEAASW YWHFVDVVWL FLYVCVYWWG SIIKIFVIII
            GTTFLSVCIL RLIFHQFTRH HHFGFEAASW YWHFVDVVWL FLYVCIYWWG SVIKILIIVL
            GTTFLIVCFL RLINYQFTKQ HHFGFEAASW YWH------- ---------- -LLKIISIIL
            GTTFLMVCWF RLVNHQFTRF H--------- ---------- ---------- -VVKWLLLVI
            GTTFLVVCLV RLINHQFTRH HHLGFEAASW YWHFVDVVWL FLYVCIYWWG SAVKWVSLVV
            GTTFLTVCFV RLVFHQFTRH HHFGFEAASW YWHFVDVVWL FLYVCIYWWG STIKFLSIII
            GTTFLIVCLA RLISHQFTRH HHMGFEAASW YWHFVDVVWL FLYICIYWWG SILKILVIVV
            GTTFLIVCLA RLISHQFTRH HHIGFEAASW YWHFVDVVWL FLYICIYWWG AILKILIIVV
            GTIFLFVCLI RLKNHHFTRS HHFGFEAASW YWHFVDVVWL FLYVCIYWWG CIIKFLIIII
            GTTFLFVCFF RLLSNQFTRR QHVGFEAASW YWHFVDVVWL FLYLCIYWWG SLIKAVFVIV
            GTIFLAVCLT RLIGYHYTRH HHFGFEAASW YWHFVDVVWL FLYVCIYWWG SILKTLAIII
            GTTFLAVCLI RLITHQFTKH HHFGFEAASW Y--------- ---------- -VTKALLILI
            GTTFLAVCFG RLVVHQFTRH HHFGFEAASW YWHFVDVVWL FLYVCIYWWG SLIKILLILV
            GTTFLLVCLS RLVSHQFTRH HHFGFEAASW YWHFVDVVWL FLYVCIYWWG SSIKFFLIIL
            GTVFLTVCLA RLIGYHYTRH HHFGFEAASW YWHFVDVVWL FLYVCIYWWG SIFKTLAIII
            GTVFLTVCLA RLIGYHYTRH HHFGFEAASW YWHFVDVVWL FLYVCIYWWG SIFKTLAIII
            GTVFLTVCLA RLIGYHYTRH HHFGFEAASW YWHFVDVVWL FLYVCIYWWG SIFKTLAIII
            GTVFLTVCLA RLIGYHYTRH HHFGFEAASW YWHFVDVVWL FLYVCIYWWG SIFKTLAIII
            GTVFLTVCLA RLIGYHYTRH HHFGFEAASW YWHFVDVVWL FLYVCIYWWG SIFKTLAIII
            GTVFLTVCLA RLIGYHYTRH HHFGFEAASW YWHFVDVVWL FLYVCIYWWG SIFKTLAIII
            GTTFLTVCLV RLKSNQFTYR QHVGFEAASW YWHFVDVVWL FLYLCIYWWG SLLKVFIVVV
            GTIFLTVCLA RLIGYHYTRH HHFGFEAASW YWHFVDVVWL FLYVCIYWWG SIFKTLAIII
            GTIFLTICLI KIFLSHFTTN RHFTFESASW YWHFVDVVWL FLYICIYWWG SSIKFVLIII
            GTIFLAVCLA RLIGYHYTRH HHFGFEAASW YWHFVDVVWL FLYVCIYWWG SIFKTLAIII
            GTTFLAVCLV RLINHQFTKH HHFGFEAASW YWHFVDVVWL FLYVCIYWWG AVIKGLIILI
            GTIFLAVCLT RLIGYHYTRH HHFGFEAASW YWHFVD---- ---------- ----------
            GTIFLSVCLL KIYFSHFTNS RHFTFEAASW YWHFVDVVWL FLYICIYWWG SIVKFLTIVI
            GTIFLSVCLF KIYNNHFTNS RHFTFEAASW YWHFVDVVWL FLYICIYWWG SIIKLLIIII
            GTIFLSVCLL KIYFSHFTNS RHFTFEAASW YWHFVDVVWL FLYICIYWWG SIVKFLTIVI
            GTIFLSVCLT RLIGYHYTRH HHFGFEAASW YWHFVDVVWL FLYVCIYWWG SIFKTLAIII
            GTIFLLVCLI RLNKSHFTRS HHFGFEAASW YWHFVDVVWL FLYVCIYWWG CLIKFLIITI
            GTTFLFVCLA RLVSHQFTRH HHIGFEAASW YWHFVDVVWL FLYICIYWWG S---------
            GTTFLTVCFG RLVAHQXTRT HHFGFEAASW YWHFVDVVWL FLYICIYWWG SLLKPLAIII
            GTTFLFVCFL RLLSNQFTRG QHLGFEAASW YWHFVDVVWL FLYLSIYLWG SIIKAFVVLV
            GTTFLAICLI RLIVHQFTRH HHFGFEAASW YWHFVDVVWL FLYVCIYWWG AVIKALWILI
            GTTFLFICFL RLLSNQFTRR QHVGFEAASW YWHFVDVVWL FLYLCIYWWG SI-KSIIIII
            GTTFLAVCLA RLVYHQFTRH HHLGFEAASW YWHFVDVVWL FLYICIYWWG SILKILIIVI
            GTIFLLVCLV RLVFHHFTRS HHFGFEAASW YWHFVDVVWL FLYVCIYWWG CITKFLLLIV
            GTTFLFVCFF RLLSNQFTRR QHVGFEAASW YWHFVDVVWL FLYLCIYWWG SLIKAVFVIV
            GTTFLFVCFF RLLSNQFTRR QHVGFEAASW YWHFVDVVWL FLYLCIYWWG SLIKAVFVIV
            GTTFLFVCFF RLLSNQFTRR QHVGFEAASW YWHFVDVVWL FLYLCIYWWG SLIKAVFVIV
            GTTFLIICLI RLKFNQFTSR QHVGFEAASW YWHFVDVVWL FLYLCVYWWG SLFKILMVIV
            GTTFLFVCFF RLLSNQFTRR QHVGFEAASW YWHFVDVVWL FLYLCIYWWG SLIKAVFVIV
            GTTFLAVCLG RLISHQFTRH HHLGFEAASW YWHFVDVVWL FLYVCIYWWG SILKILLIVV
            GTIFLTVCLV RLYNSHFTRS HHFGFEAASW YWHFVDVVWL FLYVCIYWWG CIIKFLIIIV
            GTTFLAVCLA RLVSHQFTRH HHFGFEASSW YWHFVDVVWL FLYICIYWWG S---------
            GTIFLAVCLT RLIGYHYTRH HHFGFEAASW YWHFVDVVWL FLYVCIYWWG SIFKTLAIII
            GTTFLAVCLI RLKSNQFTCR QHVGFEASSW YWHFVDVVWL FLYLCVYWWG SFFKILMVVV
            GTTFLGVCLG RLAFHQFTRH HHFGFEAASW YWHFVDVVWL FLYVCIYWWG SLLKFLSVII
            GTIFLFICLL RLNNFHFTRT HHFGFEAASW YWHFVDVVWL FLYVCIYWWG CIIKFIIIIV
            GTTFLFICFL RLLSNQFTRR QHVGFEAASW YWHFVDVVWL FLYLCIYWWG SI-KSIIIII
            GTTFLFICFL RLLSNQFTRR QHVGFEAASW YWHFVDVVWL FLYLCIYWWG SI-KSIIIII
            GTTFLTVCLI RLKFNQFTCR QHVGFEAASW YWHFVDVVWL FLYLCIYWWG SLLKILMVVV
            GTIFLTVCLA RLIGYHYTRH HHFGFEAASW YWHFVDVVWL FLYVCIYWWG SIFKTLAIII
            GTIFLAVCLT RLIGHHYTRH HHFGFEAASW YWHFVDVVWL FLYVCIYWWG SIFKTLAIIV
            GTTFLFVCLF RLVFHQYTRH HHFGFEAASW YWHFVDVVWL FLYVCIYWWG S---------
            GTTFLTICLV RLKSNQFSYR QHVGFEAASW YWHFVDVVWL FLYLCIYWWG SLLKVLIVVV
            GTTFLTVCLV RLKSNQLTCR KHVGFEAASW YWHFVDVVWL FLYLCIYWWG SLLKILMVVV
            GTIFLTVCLA RLIGYHYTRH HHFGFEAASW YWHFVDVVWL FLYVCIYWWG SIFKTLAIII
            GTTFLAVCLA RLVSHQFTRH HHFGFEASSW YWHFVDVVWL FLYICIYWWG SIIKILVIVV
            GTIFLTVCLA RLIGYHYTRH HHFGFEAASW YWHFVDVVWL FLYVCIYWWG SIFKTLAIII
            GTTFLFICFL RLLSNQFTRR QHVGFEAASW YWHFVDVVWL FLYLCIYWWG SI-KSIIIII
            GTTFLFICFL RLLSNQFTRR QHVGFEAASW YWHFVDVVWL FLYLCIYWWG SI-KSIIIII
            GTTFLAVCLI RLKSNQFTSR QHVGFEASSW YWHFVDVVWL FLYLCVYWWG SLLKILMVVV
            GTIFLTVCLA RLIGYHYTRH HHFGFEAASW YWHFVDVVWL FLYVCIYWWG SIFKTLAIII
            GTIFLAVCLT RLIGYHYTRH HHFGFEAASW YWHFVDVVWL FLYVCIYWWG SIFKTLAIII
            GTTFLFICFL RLLSNQFTRR QHVGFEAASW YWHFVDVVWL FLYLCIYWWG SLIKSIIIII
            GTTFLFVCLG RLIVYQFTQH HHFGFEASAW YWHFVDVVWL FLYVCIYWWG SIIKTLAIIV
            GTTFLIICLG RLIVYQFTRH HHFGVEASAW YWHFVDVVWL FLYVCVYWWG SIIKTLAIIV
            GTTFLIVCFF RLLANQFTNS HHLGLEAAIW YWHFVDVVWL FLYVFVYWWG STIKLLIIFV
            GTTFLLVCFI RLLSNQFTNS HHLGLEAAIW YWHFVDVVWL FLYVFVYWWG STIKLIIIFV
            GTTFLIVCFF RLLANQFTNS HHLGLEAAIW YWHFVDVVWL FLYVFVYWWG STIKLLIIFV
            GTTFLIVCFI RLLSNQFTNS HHLGLEAAIW YWHFVDVVWL FLYVFVYWWG STIKLLIIFV
            GSSFLLVCLY RLINHQFTRH HHFGFEAAAW YWHFVDVVWL FLFTFMYWWG SILKIFVILV
            GSTFLFVCLC RLIKHQYTRH HHLGFEAAAW YWHFVDVVWL FLFIFMYWWG STVKIVVIIV
            GSSFLLVCLF RLINHQFTRH HHFGFEAAAW YWHFVDVVWL YLFIFMXWWG SIIKIFVILL
            GSTFLLVCLY RLINHQFTRH HHFGFEAAAW YWHFVDVVWL FLFTFMYWWG SVIKILVILI
            GSSFLLVCFF RLTNSQFTRH HHLGFEAAAW YWHFVDVVWL FLFVFMYWWG SVIKLVAILV
            GSTFLLVCLF RLISHQFTRH HHFGFEAAAW YWHFVDVVWL FLFIFMYWWG SIIKILVILV
            GSSFLLVCLL RLIYHQFTRH HHLGFEAAVW YWHFVDVVWL FLFVFMYWWG SVFKIGVVLV
            GTTFLIICLG RLIVYQFTQH HHFGVEASAW YWHFVDVVWL FLYVCVYWWG SIIKTLAIIV
            GSSFLLVCLY RLINHQFTRH HHFGFEAAAW YWHFVDVVWL FLFMLMYWWG SILKILAILV
            GSSFLLVCLI RLIYYQFTRH HHFGFEAAVW YWHFVDVVWL FLFIFMYWWG SIFKIVVIVV
            GSTFLLVCLF RLISHQFTRH HHFGFEAAAW YWHFVDVVWL FLFIFMYWWG SVIKTLVILV
            GSIFLLVCLF RAINYQFIKE EAIGFELAAW YWHFVDVVWL FLFIFMYWWG SILKIIIILV
            GSVFLTVCWF RLLYYQFRDD DPVGFELAAW YWHFVDVVWL FLYIFVYCWG SWCKAISVIL
            GSSFLLVCLY RLINHQFTRH HHFGFEAAAW YWHFVDVVWL FLFMLMYWWG SILKILAILV
            GTTFLIVCLI RLIAYQLTQH HHFGFEASAW YWHFVDVVWL FLYVCIYWWG SIIKTLAIIV
            GTTFLIICLG RLIVYQFTQH HHFGFEASAW YWHFVDVVWL FLYVCIYWWG SIIKILAIIV
            GSSFLLVCLF RLINHQFTRH HHLGFEAAAW YWHFVDVVWL FLFIFMYWWG SIIKILTILV
            GSSFLLVCLY RLVTHHFTRH HHVGFEAAAW YWHFVDVVWL FLFTFMYWWG SIIKVLIILV
            GSTFLLVCLY RLINHQFTRH HHFGFEAAAW YWHFVDVVWL FLFTFMYWWG SFLKIFTILI
            GSSFLLVCLG RLINHQFTRH HHLGFEAAAW YWHFVDVVWL FLFVFMYWWG SVIKILAILV

            PVLIAVAYLT LAERKILGYM QSRKGPNVVG IYGLLQPLAD GVKLFSKEMT IPNHSSLVLY
            PLLVAVAYLT LAERKVLGYM QARKGPNVVG VYGILQPLAD GLKLFSKEMV IPNHANLSVY
            PLLITVAYLT LAERKVLGYM QARKGPNVVG VSGLAQPFAD GLKLFTKEMV VPHQTNLFIY
            PLLITVAYLT LAERKVLGYM QARKGPNVVG VSGLAQPFAD GLKLFTKETV IPHQTNLFVY
            PVLLAVAYLT LAERKILGYM QSRKGPNVVG IYGLLQPLAD GLKLFSKESV VPSQSDLFIY
            PLLITVAYLT LAERKVLGYM QARKGPNVVG VSGLAQPFAD GLKLFTKEMV VPHQTNLFIY
            PLLIAVAFLT LAERKVLGYM QMRKGPNVVG -GGLLQPFAD GIKLFLKEMV LPHQASAFVY
            PVLIAVAYLT LAERKVLGYM QSRKGPNVVG IYGLLQPLAD GVKLFSKEMT VPNHSSLILY
            PLLVAIAYLT LAERKVLGYM QARKGPNVVG VYGLLQPLAD GLKLFTKEMV IPNHANLSVY
            PVLISLTYLT LAERKVLGYM QSRKGPNVVG IYGLLQPLAD GAKLFTKEMV LPNHTNLLIY
            PVLISVAYLT LAERKILGYI QLRKGPNVVG IYGLLQPLAD GAKLFMKEMT VPNHSNLILY
            ---------- ---------- ---------- ---------- ---------- ---------Y
            PVLLGVAYLT LAERKILGYM QARKGPNVVG VYGLLQPLAD GLKLFTKESV IPSQSDIVLY
            PVLISLAYLT LAERKVLGYM QSRKGPNVVG IYGLLQPLAD GAKLFTKEMV LPNHTNLLIY
            PVLISVAYLT LAERKILGYM QARKGPNVVG VYGLFQPLAD GVKLFTKEMT IPNHSNIVIY
            CLLISVGYLT LAERKTLSYM QQRKGPNVVG VFGXLHPLAD GAKLFTNEAV IPNNINLLMY
            PVLISVAYLT LAERKVLGYM QTRKGPNVVG VYGLLQPLAD GLKLFSKESI VPSQSNILIY
            AVLIGVAFLT LAERKVLGYM QSRRGPNVVG VYGLLQPLAD GLKLFSKESI IPSQANLLLY
            PVLISVAYLT LAERKILGYM QIRKGPNIVG IYGLLQPLAD GAKLFMKEMT TPNHSNLILY
            PLLIAVAYLT LAERKVLGYM QARKGPNVVG VYGLLQPLAD GVKLFTKEMV IPHHANLFIY
            PLLIAVAYLT LAERKVLGYM QARKGPNVVG IYGLLQPLAD GVKLFTKEMI IPHHANLFIY
            PVLISVAYLT LAERKVIGYT QARKGPNIVG FYGLLQPLAD GVKLFAKEMI IPSHVSIFLY
            PLLIAVAFLT LAERKILGYM QMRKGPNVVG -GGLLQPFAD GIKLFLKEMV IPHQASAFVY
            PLLVAIAYLT LAERKVLGYM QARKGPNVVG VYGLLQPLAD GLKLFSKEMV IPNHANLSVY
            PLLLSVAYLT LAERKVLGYM QSRKGPNVVG IYGLLQPLAD GVKLFAKEFI WPYQANTLVY
            PVLISVAYLT LAERKVLGYM QTRKGPNVVG VYGLLQPLAD GVKLFTKETI IPNHVSLAIY
            PVLIAVAFLT LAERKILGYM QSRKGPNIVG IYGLLQPLAD GAKLFSKEMT IPNHTNLILY
            PLLVAIAYLT LAERKVLGYM QARKGPNVVG VYGLLQPLAD GLKLFTKEMA IPNHANLSVY
            PLLVAIAYLT LAERKVLGYM QARKGPNVVG VYGLLQPLAD GLKLFTKEMA IPNHANLSVY
            PLLVAIAYLT LAERKVLGYM QARKGPNVVG VYGLLQPLAD GLKLFTKEMA IPNHANLSVY
            PLLVAIAYLT LAERKVLGYM QARKGPNVVG VYGLLQPLAD GLKLFTKEMA IPNHANLSVY
            PLLVAIAYLT LAERKVLGYM QARKGPNVVG VYGLLQPLAD GLKLFTKEMA IPNHANLSVY
            PLLVAIAYLT LAERKVLGYM QARKGPNVVG VYGLLQPLAD GLKLFTKEMA IPNHANLSVY
            PLLIAVAYLT LAERKVLGYM QARKGPNVVG VAGLVQPFAD GVKLFTKEMV IPHHTNLFVY
            PLLVAIAYLT LAERKVLGYM QARKGPNVVG VYGLLQPLAD GLKLFTKEMA IPNHANLSVY
            PVLISVAYLT LAERKILGYS QNRKGPNVVG IYGLLQPLAD GVKLFSKEII IPNHVSMFLY
            PLLVAIAYLT LAERKVLGYM QARKGPNVVG VYGLLQPLAD GLKLFTKEMA IPNHANLSVY
            PLLISVAYLT LAERKVLGYM QSRKGPNIVG IYGLLQPLAD GVKLFGKEFV WPTQANRTIY
            ---------- ---------- ---------- ---------- ---------- ----------
            PVLISVAYLT LAERKILGYS QNRKGPNVVG IYGLLQPLAD GVKLFSKELI IPNHVNIFLY
            PVLISVAYLT LAERKILGYS QNRKGPNVVG VYGLLQPLAD GVKLFSKELI IPNHVNIFLY
            PVLISVAYLT LAERKILGYS QNRKGPNVVG IYGLLQPLAD GVKLFSKELI IPNHVNIFLY
            PLLVAVAYLT LAERKVLGYM QARKGPNVVG VYGILQPLAD GLKLFSKEMV IPNHANLSVY
            PVLISVAYLT LAERKIIGYS QSRKGPNVVG IYGILQPLAD GIKLFSKEMV IPNHVSIFLY
            ---------- -AERKVLGYM QARKGPNVVG VYGLLQPLAD GVKLFTKEMV IPHHANLFIY
            PLLIAVAYLT LAERKVLGYM QARKGPNVVG ILGLLQPLAD GVKLFSKEAM IPTQANITVY
            PLLIAVAYLT LAERKVLGYM QARKGPNVVG -GGLLQPFAD GIKLFLKEMV IPHRVSGFVY
            PLLLSVAYLT LAERKVLGYM QARKGPNIVG LYGLLQPIAD GIKLFTKEFV WPYQANMVIY
            PLLIAVAFLT LAERKILGYM QVRKGPNVVG -GGLLQPFAD GVKLFIKEMI LPHQANKFVY
            PLLVAVAYLT LAERKVLGYM QARKGPNVVG VYGLLQPLAD GIKLFTKELV IPHYANLFIY
            PVLISVAYLT LAERKVLGYT QTRKGPNVVG VYGLLQPLAD GLKLFSKEMI IPNHVNLFLY
            PLLIAVAFLT LAERKILGYM QMRKGPNVVG -GGLLQPFAD GIKLFLKEMI IPHQASAFVY
            PLLIAVAFLT LAERKILGYM QMRKGPNVVG -GGLLQPFAD GIKLFLKEMI IPHQASAFVY
            PLLIAVAFLT LAERKILGYM QMRKGPNVVG -GGLLQPFAD GIKLFLKEMI IPHQASAFVY
            PLLITVAYLT LAERKVLGYM QARKGPNVVG VSGLAQPFAD GLKLFTKEMV VPHQTNLFIY
            PLLIAVAFLT LAERKILGYM QMRKGPNVVG -GGLLQPFAD GIKLFLKEMV IPHQASAFVY
            PLLIAVAYLT LAERKVLGYM QARKGPNVVG VYGLLQPLAD GIKLFTKELV IPHHANLFIY
            PVLISVAYLT LAERKVIGYM QARKGPNVVG LFGLLQPLAD GVKLFAKEMI IPNHVSIFLY
            ---------- ---------- ---------- ---------- ---------- ----------
            PLLVAIAYLT LAERKVLGYM QARKGPNVVG VYGLLQPLAD GLKLFSKEMI IPNHANLSVY
            PLLITVAYLT LAERKVLGYM QARKGPNVVG VSGLAQPFAD GLKLFTKEMV IPHQTNLFVY
            PVLVSVAYLT LAERKILGYM QSRKGPNIVG IYGLLQPLAD GAKLFAKEMI IPNHSNLVVY
            PVLISVAYLT LAERKILGYS QTRKGPNIVG IYGLLQPLAD GVKLFSKEII IPNHVNLFLY
            PLLIAVAFLT LAERKILGYM QIRKGPNVVG -GGLLQPFAD GVKLFIKEMI LPHQANKFVY
            PLLIAVAFLT LAERKILGYM QIRKGPNVVG -GGLLQPFAD GVKLFIKEMI LPHQANKFVY
            PLLITVAYLT LAERKVLGYM QARKGPNVVG IAGLAQPFAD GIKLFTKEMV IPHQTNWFIY
            PLLVAIAYLT LAERKVLGYM QARKGPNVVG VYGLLQPLAD GLKLFTKEMA IPNHANLSVY
            PLLAAIAYLT LAERKVLGIM QARKGPNVVG VYGILQPLAD GIKLFSKEMI IPNHANLSVY
            ---------- ---------- ---------- ---------- ---------- ----------
            PLLIAVAYLT LAERKVLGYM QARKGPNVVG VAGLVQPFAD GVKLFTKEMV IPHHTNLFVY
            PLLIAVAYLT LAERKVLGYM QARKGPNVVG VAGLVQPFAD GVKLFTKEMI IPHHTNLFIY
            PLLVAIAYLT LAERKVLGYM QARKGPNVVG VYGLLQPLAD GLKLFTKEMA IPNHANLSVY
            PLLVAVAYLT LAERKVLGYM QARKGPNVVG VYGLLQPLAD GVKLFAKEMV IPHHANLFIY
            PLLVAIAYLT LAERKVLGYM QARKGPNVVG VYGLLQPLAD GLKLFTKEMA IPNHANLSVY
            PLLIAVAFLT LAERKILGYM QIRKGPNVVG -GGILQPFAD GVKLFIKEMI LPHQANKFVY
            PLLIAVAFLT LAERKILGYM QIRKGPNVVG -GGILQPFAD GVKLFIKEMI LPHQANKFVY
            PLLITVAYLT LAERKVLGYM QARKGPNVVG VAGLGQPFAD GLKLFTKEMV IPHQTNLFVY
            PLLVAIAYLT LAERKVLGYM QARKGPNVVG VYGLLQPLAD GLKLFTKEMA IPNHANLSVY
            PLLAAVAYLT LAERKVLGYM QARKGPNVVG IYGLLQPLAD GIKLFSKEMV IPNHANLSVY
            PLLIAVAFLT LAERKILGYM QIRKGPNVVG -GGLLQPFAD GVKLFIKEMI LPHQANKFVY
            PLLISIAYFT LAERKVLGYI QCRKGPNVVG AYGILQPLAD GVKLFTKEMV IPNHANIFIY
            PLLISIAYFT LAERKVLGYI QSRKGPNVVG AYGILQPLAD GVKLFTKEMV IPNHANIFIY
            PLLLSVAYLT LAERKVLGLM QNRKGPAIVG PWGLVQPIAD GVKLLTKELI IPSQANKFLY
            PLLLSVAYLT LAERKVLGLM QNRKGPAIVG PWGLVQPIAD GVKLLTKELI IPSQANKFMY
            PLLLSVAYLT LAERKVLGLM QNRKGPAIVG PWGLVQPIAD GVKLLTKELV IPSQANKFLY
            PLLLSVAYLT LAERKVLGLM QNRKGPAIVG PWGLVQPIAD GVKLLTKELI IPSQANKFMY
            PLLISIAYLT LAERKVLGYI QCRKGPNVVG IYGVLQPLAD GLKLFTKEII IPNHANNLIY
            PLLLSIAYIT LAERKVLGYI QSRKGPNVVG IYGLLQPLAD GLKLFTKEAI LPSRANIIIY
            PLLLSIAFLT LAERKVLGSI QIRKGPNIIG IYGLLQPFAD GLKLFTKEII IPNHANICLY
            PLLVSIAYLT LAERKVLGYI QCRKGPNVVG VYGLLQPLAD GLKLFTKEII IPNHANNLIY
            XLLISIAYLT LAERKVLGYI QCRKGPNVVG LYGLLQPIAD GLKLFTKEII IPNRVNWFMY
            PLLISIAYLT LAERKVLGYI QSRRGPNVVG AYGLLQPLAD GLKLFTKEII IPNHANIYIY
            SLLISIAYLT LAERKVLGYI QSRKGPNVVG VYGLLQPLAD GLKLFTKEII IPNHANTLIY
            PLLISIAYFT LAERKVLGYI QCRKGPNVVG AYGILQPLAD GVKLFTKEMV IPNHANIFIY
            PLLISIAYLT LAERKVLGYI QCRKGPNVVG VYGLLQPLAD GLKLFIKEII IPNHANIFIY
            SLLISIAYLT LAERKVLGYM QARKGPNVVG VYGLLQPLAD GLKLFIKEII IPNHANMFIY
            PLLISIAYLT LAERKVLGYI QSRRXPNVVG VYGLLQPFAD GLKLFTKEVI IPNHANIFIY
            PLIISIAYLT LGERKGLGYI QRRRGPNIVG LYGLLQPIAD GVKLFFKETI IPNHANIFMY
            PVLIAVAFIT LAERKLLGII QRRRGPNIVG FGGFLQAFAD GLKLFSEEIF LPSQINLGLY
            PLLISIAYLT LAERKVLGYI QCRKGPNVVG VYGLLQPLAD GLKLFIKEII IPNHANIFIY
            PLLISIAYLT LAERKVLGYM QCRKGPNVVG VYGLLQPIAD GVKLFTKEMI IPNHANIFIY
            PLLISIAYFT LAERKVLGYI QCRKGPNMVG VYGLLQPLAD GVKLFTKEMV VPNHANIFIY
            PLLISIAYLT LAERKVLGYI QCRKGPNVVG VYGLLQPIAD GLKLFTKEII IPNHANLFIY
            SLLISIAYLT LAERKVLGYI QCRKGPNVVG LYGLLQPIAD GLKLFTKEII IPNHANFFIY
            PLLISIAYLT LAERKVLGYI QCRKGPNVVG IYGLLQPIAD GLKLFTKEII IPNHANIFIY
            PLLISIAYLT LAERKVLGYI QCRKGPNIVG WYGLLQPIAD GLKLFTKEII IPNHANLFIY

            FLSPVLFLTL ALVLWGVLPY AINNTYSELS LGLLFVLAIS SVSVYAILMS GWASTSKYAY
            IVAPILSLTL AFLAWGVIPF SPGIVLADIN VGVLYIFAVS SMGVYAILMS GWGSNSKYAF
            IVAPVLSFTL ALIVWGVVPY ERGALISDLK IGVLYILAVS SISVYAILMS GWASNSKYAF
            IVAPVLSFTL ALIVWGVVPY GRGVLISDLK IGVLYILAVS SISVYAILMS GWASNSKYAF
            FFSPVAALSL ALAAWSVIPI GSGSVIADVN VGVLLIMAIS SISVYAILMS GWSSHSKYSF
            IVAPVFSFIL ALIVWGVVPY ERGALISDLK IGVLYILAVS SISVYAILMS GWASNSKYAF
            FFAPIASFTL AFIVWGILPY GRGIGISDFN IGLLWVLAIS SIGVYAVLMS GWGSRSKYAF
            FISPILFLTL ALVLWGVLPY TLNNVYSELS LGVLFILAIS SVSVYAILMS GWASTSKYAY
            IVAPILSLTL AFLAWGVIPF SPGVVLADIN VGILYIFAIS SMGVYAILMS GWGSNSKYAF
            FISPILFLTL ALLIWGVFPY SVNNIYTNID LTILLILAIS SVSVYAVLMS GWSSMSKYAY
            FFSPVLFLTL ALMIWAILPY STKEALLTLD LGLLYILVLS SISVYAVLMS GWASTSKYAF
            F--------- ---------- ---------- ---------- ---------- ----------
            FISPIMALSL ALGVWSVVPL GPSSVFSDIS LSLLLILAIS SVSVYAILMS GWASHSKYSF
            FISPILFLTL ALLIWGVFPY SVNNIYINID LTILLILAIS SVSVYAVLMS GWSSMSKYAY
            FISPILFLTL ALILWGLLPY SLNSSYSPIN LGVLLVLAIS SVSVYAVLMS GWASTSKYAY
            LIAPVLSLIL ALVIWVVIPY DVGCVLGDLA LGVLFLLAIS SINVYAMLMS GWASNSKYAV
            LFSPILALTI GLASWSVIPL NPRSCLSNVS LGILIIVILS SISV------ ----------
            FLSPVLGLTL ALISWSVIPL SKYSSLADIN LSLLIILVIS SVGVYSILMS GWSSHSKYSF
            FFSPVLFLTL ALILWTTLPY SSTEVFAPFN LGLLFIFVIS SISVYAVLMS GWASTSKYAF
            IVAPILSFTL ALIAWGVIPY ERGVLISDLK IGILYLLAVS SISVYATLMS GWASQSKYAF
            IIAPVLSFTL ALIAWGVIPY ERGVLISDLK IGILYLLAVS SISVYATLMS GWASQSKYAF
            FFAPILALTL ALIVWGLMPL SYSSVMSDIS LGILLIFALS SVGVYAILMS GWSSNSKYAF
            FFAPVASFTL AFIVWGILPY GRGIGISDFN IGLLWVLAIS SISVYAVLMS GWGSRSKYAF
            IVAPILSLTL AFLAWGVIPF SPGVVLADIN VGILYVFAIS SIGVYAILMS GWGSNSKYAF
            ILAPIMALFL AFTVWGVLSF SLNNQLADVS LGLIVILALS SVGVYTTLMS GWASTSKYAF
            FLAPVLALTL AFMAWGLLPL GEHWVLSDLA LGILLIFAIS SVGVYAILMS GWASNSKYAF
            FLSPILFLVL ALVIWTVLPY DLGISLSDID LGILFIFVIS SISIYAVLMS GWASTSKYAF
            IVAPILSLTL AFLAWGVIPF SPGIVLADIN VGILYIFAIS SIGVYAILMS GWGSNSKYAF
            IVAPILSLTL AFLAWGVIPF SPGIVLADIN VGILYIFAIS SIGVYAILMS GWGSNSKYAF
            IVAPILSLTL AFLAWGVIPF SPGIVLADIN VGILYIFAIS SIGVYAILMS GWGSNSKYAF
            IVAPILSLTL AFLAWGVIPF SPGIVLADIN VGILYIFAIS SIGVYAILMS GWGSNSKYAF
            IVAPILSLTL AFLAWGVIPF SPGIVLADIN VGILYIFAIS SIGVYAILMS GWGSNSKYAF
            IVAPILSLTL AFLAWGVIPF SPGIVLADIN VGILYIFAIS SIGVYAILMS GWGSNSKYAF
            IVAPMLSFTL ALVVWGVVPY ERGVLISDLK IGILYVLAIS SIGVYAILMS GWASNSKYAF
            IVAPILSLTL AFLAWGVIPF SPGIVLADIN VGVLYIFAIS SMGVYAILMS GWGSNSKYAF
            FFSPILALSL SLLIWIIFPF GKSNIISDLN LSLLFFLAIS SISVYAILIS GWSSNSKYAF
            IVAPILSLTL AFLAWGVIPF SPGIVLADIN VGILYIFAIS SMGVYAILMS GWGSNSKYAF
            ILAPIVALFL AFTVWAVLSF DGFTGLADIP LGLLLILALS SIGVYTTLMS GWASTSRYAF
            ---------- ---------- ---------- ---------- ---------- ----------
            LFSPILALSL SLLIWIIIPL GINNLIFDFN LGIMFIFAIS SINIYSILLS GWSSNSKYAF
            LFSPILALTL SLVIWIIIPL GNNNLIFDFN LGIMFIFAIS SINIYSILLS GWSSNSKYAF
            LFSPILALSL SLLIWIIIPL GINNLIFDFN LGIMFIFAIS SINIYSILLS GWSSNSKYAF
            IVAPILSLTL AFLAWGVIPF SPGIVLADIN VGVLYIFAVS SMGVYAILMS GWGSNSKYAF
            FFSPVLALTL GLVVWALMPL NFYGVMSDIN LGILIIFALS SVGVYAILMS GWSSNSKYAF
            IVAPILSFTL ALIAWGVIPY ERGVLISDLK IGILYLLAVS SISVYATLMS GWASQSKYAF
            VLAPVISLSL AIIAWAVIPF NEGILIGDLD LAILFLLAIS SISVYSILMS GWASNSSYAF
            LLAPVLSFIL AFIVWGILPY NKGVGISDFK IGLLWIMAIS SVSVYAILMS GWGSRSKYAF
            ILAPMIALLL AFTVWGVLSV SPHSQLADIP LGILLILTLS SIGVYTTLMS GWASTSRYAF
            LLAPVISFTL AFFVWGFIPY EKGVGISDFK ISLLWILAIS SISVYAILMS GWGSRSKYAF
            VAAPVLSFTL ALIAWGVIPY DKGVVISDLK IGILFTLAVS SISVYAILMS GWASQSKYAF
            FFSPILALTL SILIWSILPL GSSYVLSDVS LGILVVLALS SVGVYAILIS GWSSNSKYAF
            FFAPVASFTL AFIVWGILPY GRGVGISDFN IGLLWVLAIS SISVYAVLMS GWGSRSKYAF
            FFAPVASFTL AFIVWGILPY GRGVGISDFN IGLLWVLAIS SISVYAVLMS GWGSRSKYAF
            FFAPVASFTL AFIVWGILPY GRGVGISDFN IGLLWVLAIS SISVYAVLMS GWGSRSKYAF
            IVAPVFSFIL ALIVWGVVPY ERGALISDLK IGVLYILAVS SISVYAILMS GWASNSKYAF
            FFAPVASFTL AFIVWGILPY GRGIGISDFN IGLLWVLAIS SISVYAVLMS GWGSRSKYAF
            IAAPVLSFTL ALIAWGVIPY DRGVAISDLK IGILFLLAVS SISVYAILMS GWASQSKYAF
            FFAPILALTL GLVVWGVMPF GSNVVLSDLS LGMLLIFALS SVGVYAILMS GWSSNSKYAF
            ---------- ---------- ---------- ---------- ---------- ----------
            IVAPILSLTL AFLAWGVIPF SPGIVLADIN VGILYVFAIS SMGVYAILMS GWGSNSKYAF
            IVAPVLSFTL ALIVWGVVPY GRGVLISDLK IGVLYILAVS SISVYAILMS GWASNSKYAF
            FFSPVLFLML ALLIWSVLPY SAGAWYINLD LSLLFVLVIS SISVYAILMS GWASSSKYAF
            FFAPILSLSL ALLIWSILPL GYSLILIDLE LGILFILAIS SIGVYAILMS GWSSNSKYAF
            LLAPVISFTL AFFVWGFLPY EKGVSISDFK ISLLWILAIS SISVYAILMS GWGSKSKYAF
            LLAPVISFTL AFFVWGFLPY EKGVSISDFK ISLLWILAIS SISVYAILMS GWGSKSKYAF
            IMAPVISFAL ALIVWGVVPY ERGVLISDLK IGVLYILAVS SISVYAILMS GWASNSKYAF
            IVAPILSLTL AFLAWGAIPF SPGIVLADIN VGILYIFAIS SIGVYAILMS GWGSNSKYAF
            IVAPILSLTL ALLAWGVIPF SPGIVLADIN IGILYIFAIS SIGVYAILMS GWGSNSKYAF
            ---------- ---------- ---------- ---------- ---------- ----------
            IMAPMLSFTL SLVVWGVVPY ERGVLISDLK IGILYVLAIS SISVYAILMS GWASNSKYAF
            IVAPMFSFTL ALVVWGVVPY ERGVLISDLK IGILYVLAIS SISVYAILMS GWASNSKYAF
            IVAPILSLTL AFLAWGVIPF SPGIVLADIN VGVLYIFAIS SMGVYAILMS GWGSNSKYAF
            VAAPILSFTL ALIAWGVIPY ERGVLISDLK IGILYSLAVS SISVYAILMS GWSSNSKYAF
            IVAPILSLTL AFLAWGVIPF SPGIVLADIN VGILYIFAIS SIGVYAILMS GWGSNSKYAF
            LLAPVISFTL AFFVWGFLPY EKGVSISDFK ISLLWILAIS SISVYAILMS GWGSKSKYAF
            LLAPVISFTL AFFVWGFLPY EKGVSISDFK ISLLWILAIS SISVYAILMS GWGSKSKYAF
            IVAPVLSFTL ALIVWGVVPY ERGVLISDLK IGVLYILAVS SISVYAILMS GWASNSKYAF
            IVAPILSLTL AFLAWGVIPF SPGIVLADIN VGVLYIFAIS SMGVYAILMS GWGSNSKYAF
            IVAPILSLTL ALLAWGVIPF SPGVVLADIN VGILYIFAIS SMGVYAILMS GWGSNSKYAF
            LLAPVISFTL AFFVWGFLPY EKGVSISDFK ISLLWILAIS SISVYAILMS GWGSKSKYAF
            FMAPIFSLML AFIAWAVIPY GRGIVLSDLN VGILYLFAVS SISVYAILMS GWSSNSKYAF
            FMAPIFSLML AFIAWAVIPY GRGIVLSDLN VGVLYLFAVS SISVYAILMS GWSSNSKYAF
            YIAPIISFTF AILAWAIVTM DQGVFLSDLD VGVLYFLAIS SISVYAILLS GWASNSRYPF
            YIAPIISFTL AILAWAIVTM DQGVFLSDLD IGVLYFFAIS SLSVYAILLS GWASNSRYPF
            YIAPIISFTL AILAWAIVTM DQGVFLSDLD VGVLYFLAIS SLSVYAILLS GWASNSRYPF
            YIAPIISFTL AILAWAIVTM DQGVLLSDLD IGVLYFFAIS SLSVYAILLS GWASNSRYPF
            ILAPILSLSL ALVAWGVIPY GTGVVLSDLG IGILYLFAVS SISVYAILMS GWSSNSKYAF
            VIAPILSLTL ALAAWGVIPY GRGVVLSDIG LGILFLFAIS SIGVYAVLMS GWSSNSKYAF
            IIAPILSLTL AFIAWAVIPY SQGVMLSDIS IGILYLFAVS SISVYAILMS GWASNSKYAF
            ILAPILSLTL ALVAWGVIPY GQGVVLSDLG IGILYLFAVS SIXVYAVLMS GWSSNSKYAF
            ILAPILSLAL AFVAWGVIPY GEGIVLSDLG IGVLYIFAVS SISVYAVLMS GFASNSRYAF
            IMAPILSLTL AFIAWGVIPY GEGFVLSDLS IGILYLFAVS SISVYAVLMS GWASNSKYAF
            IVAPILSLTL AFIAWGVIPY GPGVVLSDLG IGVLYLFVVS SISVYAVLMS GWSSNSKYAF
            FMAPIFSLML AFIAWAVIPY GRGIVLSDLN VGVLYLFAVS SISVYAILMS GWSSNSKYAF
            IMAPILSLTL AFMAWGVIPY GQGIVFSDLG IGILYLFAVS SISVYAILMS GWSSNSKYAF
            IVAPILSLTL AFIAWGVIPY GPGVVLSDLG IGVLYLFVVS SISVYAILMS GWSSNSKYAF
            IMAPILSLTL AFIAWGVIPY GEGFVLSDLS IGILYLFAVS SISVYAVLMS GWASNSKYAF
            FLAPILSLLL ALIAWGVIPY GPGIVLSDLT LGLLYIFAIS SISVYAILIS GWASNSKYAF
            FFVAVFALGV AFLPWGVVPY --GNLFMDLH LGILYLFFVS SISVYAVLMS GWVSNSKYAF
            IMAPILSLTL AFMAWGVIPY GQGIVFSDLG IGILYLFAVS SISVYAILMS GWSSNSKYAF
            IMAPILSLVL AFIAWAVIPF TQNVVLSDLN IGILYLFAVS SISVYSILMS GWASNSKYAF
            FMAPIFSLML AFIAWAVIPY GQGIVLSDLN VGILYLFAVS SISVYAILMS GWASNSKYAF
            ILAPVLSLTL ALIAWGVIPY SEGVVLSDLG VGLLYLFAVS SISVYAILMS GWGSNSKYAF
            ILAPILSLTL AFIAWGVIPY NQGVVLSDLE VGILYLFAVS SISVYAILMS GWSSNSKYAF
            IMAPIISLTL ALIAWGVIPY GQGIVLSDLG IGILYLFAVS SISVYAILMS GWSSNSKWAF
            IMAPILSLTL AFVAWGVIPY GEGIVLSDLG IGILYIFAVS SISVYAVLMS GWSSNSKYAF

            FGSLRAAAQM ISYEVSMGLI LISVVICVGS LNLSSISWFQ SLFIFTLIPA GVMFMISLIA
            LGAIRAAAQM ISYEVCIGLI LISVILCAGS LNIPQIVLAQ IWYIIPLFPA ALMFFASALA
            LGAIRAAAQM ISYEVSIGLI IISVLLCVGS LSVTEIVLAQ VWFFFPLFPV TIMFFVSALA
            LGAIRAAAQM ISYEVSIGLI IISVLLCVGS LSVTEIVLAQ VWFFFPLFPV TIMFFVSALA
            IGALRAAAQM ISYEVSIGLI VMVVVLCSGT FSLTKILQYQ GSLMWALWAP AVMFFISSLA
            LGAIRAAAQM ISYEVSIGLI IISVLLCVGS LSVTEIVLAQ VWFFFPLFPV AIMFLVSALA
            LGAVRAAAQM ISYEVSIGLI LISVLLCVGS LAFNKIVLAQ IWFFIPFFPV VVMFLVSILA
            FGSLRAAAQM ISYEVSMGLI LISVVICIGS LNVSTISWFQ SLFIFTLIPA GIMFMVSLIA
            LGAIRAAAQM ISYEVCIGLI LISVILCAGS LNITQIVLAQ IWYIIPLFPA ALMFFASALA
            LGSLRAAAQM ISYEVSMGLI LLSVIFCVGS LDITKIVWLQ SFFLMALLPC SIMFLISLVA
            LGSLRAAAQM ISYEVSMGLI LISILLIVGS LSLAKIVELQ IIFLVPLLPA GIMFFVSILA
            ---------- ---------- ----LVCVGS FNLSVIVNCQ GIFLWALWPA AIMFFVSSLA
            IGALRAAAQM ISYEVSLGLI LINVILCVGS FNLIHINFTQ ---------- ----------
            LGSLRAAAQM ISYEVSMGLI LLSTILCVGS LDITKIVWLQ SFFSMALLPC SIMFLISLVA
            LGSLRAAAQM ISYEVSMGLI LLSTVICIGS LDLAKISWFQ SLLIITLLPC AVMFLVSLVA
            LGAIRAAAQM ISYEISIGLI IISVILCVGS FNIIKINVSQ IYFIFPLLPT MIMFFISALA
            ---------- ---------- ---------- ---------- ---------- ----------
            IGALRAAAQM ISYEISLGLI MMGIIIIVGS FSLSKIVFYQ CYYLWPLWPI FLMMVVSSLA
            LGSLRAAAQM ISYEVALGLI LISILLITGS LSLTKITFLQ IMFMIPLFPA ALMFFVSIVA
            LGAIRAAAQM ISYEVSIGLI IISVILCVGS FNIIEIVLAQ VWFLFPLFPA AIMFFASALA
            LGAIRAAAQM ISYEVSIGLI IISVILCVGS FNIIEIVLAQ VWFLFPLFPA AIMFFASALA
            LGALRAAAQM ISYEVSIGLI IISVILCVGS FNLIKIIQAQ IWFIFPLLPA GIMFFISCLA
            LGAIRAAAQM ISYEVSIGLI LISVLLCVGS LAFNKIVLAQ IWFFIPFFPI VVMFLVSILA
            LGAIRAAAQM ISYEVCIGLI LISVILCAGS LNITQIVLAQ IWYIIPLFPA ALMFFASALA
            LGALRAAAQM ISYEVAIGLL ILTVVACATS FHLGNIIYHQ DMYLWALFPA AIMFFVSGLA
            MGALRAAAQM ISYEVSLGLI VITTILVSGS LNLTQIVQTQ LWFLLPLWPA ALMFFVSALA
            LGSLRAAAQM ISYEVSIGLI LITIILCSGT LNLSKIILIQ IWFIIPMFPA AIMFLISALA
            LGAIRAAAQM ISYEVCIGLI LISVILCAGS LNITKVVLAQ IWYIIPLFPA ALMFFASALA
            LGAIRAAAQM ISYEVCIGLI LISVILCAGS LNITKVVLAQ IWYIIPLFPA ALMFFASALA
            LGAIRAAAQM ISYEVCIGLI LISVILCAGS LNITKVVLAQ IWYIIPLFPA ALMFFASALA
            LGAIRAAAQM ISYEVCIGLI LISVILCAGS LNITKVVLAQ IWYIIPLFPA ALMFFASALA
            LGAIRAAAQM ISYEVCIGLI LISVILCAGS LNITKVVLAQ IWYIIPLFPA ALMFFASALA
            LGAIRAAAQM ISYEVCIGLI LISVILCAGS LNITKVVLAQ IWYIIPLFPA ALMFFASALA
            LGAIRAAAQM ISYEVSIGLI IISVLLCVGS LSITEIVLAQ VWFVLPLFPV TIMFFASALA
            LGAIRAAAQM ISYEVCIGLI LISVILCAGS LNITQIVLAQ IWYIIPLFPA ALMFFASALA
            LGSLRAAAQM ISYEVSIGLI LFSIILLSGS LNLISIINSQ IKFFFPLWPI ALMFLVSCLA
            LGAIRAAAQM ISYEVCIGLI LISVILCAGS LNITQIVLAQ IWYIIPLFPA ALMFFASALA
            LGALRAAAQM ISYEVAIGLL VLTVIAVTSS FHLGVIIDHQ GWFWLPLLPA ALMFYVSGLA
            ---------- ---------- ---------- ---------- ---------- ----------
            LGSLRAAAQM ISYEVCISLI IFSCILCAGT LNIYSLINSQ ISYIFPLWPI AIMFFICLLA
            LGSLRAAAQM ISYEVCISLI IFSCILCSGS LNISSLINCQ ISYIFPLWPI AIMFFICSLA
            LGSLRAAAQM ISYEVCISLI IFSCILCAGT LNIYSLINSQ ISYIFPLWPI AIMFFICLLA
            LGAIRAAAQM ISYEVCIGLI LISVILCAGS LNIPQIVLAQ IWYIIPLFPA ALMFFASALA
            MGSLRAAAQM ISYEVSIGLI IISVILCAGT MNLLEIIQSQ TWFIFPLLPA SFMFFISCLA
            LGAIRAAAQM ISYEVSIGLI IISVILCVGS FNITEIVLAQ VWFLFPLFPA AIMFFASALA
            LGALRAAAQM ISYEVSIGLI LISIILCGGS LSLTEIVISQ VIYLIPLLPA GIMFLVSALA
            LGAVRAAAQM ISYEVSIGLI IISVLLCVGS LSLNEIVLTQ IWFCFPLFPV VIMFLVSILA
            LGALRAAAQM ISYEVAIGLL ILTVVGCVST FHIGQLVAQQ GWLWLPLFPA FIMFFISGLA
            LGAIRAAAQM ISYEVSIGLI LISVLLCVGS LSITEIVLAQ IWFFFPLFPV TIMFFASILA
            LGAIRAAAQM ISYEVSIGLI IITVILCVGS LNITEIVLAQ IWFFFPLFPV AMMFFASALA
            IGALRAAAQM ISYEVSIGLI LISVILSSSS LNLLIIVHAQ VWFIFPLFPA AIMFLVSCFA
            LGAIRAAAQM ISYEVSIGLI LISVLLCVGS LAFNKIVLAQ IWFFIPFFPI VVMFLVSILA
            LGAIRAAAQM ISYEVSIGLI LISVLLCVGS LAFNKIVLAQ IWFFIPFFPI VVMFLVSILA
            LGAIRAAAQM ISYEVSIGLI LISVLLCVGS LAFNKIVLAQ IWFFIPFFPI VVMFLVSILA
            LGAIRAAAQM ISYEVSIGLI IISVLLCVGS LSVTEIVLAQ VWFFFPLFPV AIMFFVSALA
            LGAIRAAAQM ISYEVSIGLI LISVLLCVGS LAFNKIVLAQ IWFFIPFFPI VVMFLVSILA
            LGAIRAAAQM ISYEVSIGLI IITVILCVGS LNISEIVLAQ TWFIFPLFPA AMMFFASALA
            LGALRAAAQM ISYEVSIGLI IITTILCTGS LNLSTIIFTQ IWFIFPLLPA AIMFFISCLA
            ---------- ---------- ---------- ---------- ---------- ----------
            LGAIRAAAQM ISYEVCIGLI LISVILCAGS LNITQIVLAQ IWYIIPLFPA ALMFFASALA
            LGAIRAAAQM ISYEVSIGLI IISVLLCVGS LSVTEIVLAQ VWFFFPLFPV TIMFFVSALA
            LGSLRAAAQM ISYEVSMGLI LITVIFSAGT LNVAKIDIAQ IPFVLPLLPA AVMFLVSIFA
            IGALRATAQM ISYEVSIGLI LICVILCSGS FNLNIIINSQ IWYIIPLLPI ALMFLISCLA
            LGAIRAAAQM ISYEVSIGLI LISVLLCVGS LSVTEIVLAQ IWFFFPLFPV TIMFFASILA
            LGAIRAAAQM ISYEVSIGLI LISVLLCVGS LSVTEIVLAQ IWFFFPLFPV TIMFFASILA
            LGAIRAAAQM ISYEVSIGLI LISVLLCVGS LSVTEIVLAQ IWFFFPLFPV TIMFFVSALA
            LGAIRAAAQM ISYEVCIGLI LISVILCAGS LNITQIVLAQ IWYIIPLFPA ALMFFASALA
            LGALRAAAQM ISYEVCIGLI LISVILCVGS LNITQIVLAQ IWFIIPLFPA ALMFFASALA
            ---------- ---------- ---------- ---------- ---------- ----------
            LGAIRAAAQM ISYEVSIGLI IISVLLCVGS LSITEIVLAQ VWFVLPLFPV TIMFFASALA
            LGAIRAAAQM ISYEVSIGLI IISVLLCVGS LSITEIVLAQ VWFFLPLFPV TIMFFASALA
            LGAIRAAAQM ISYEVCIGLI LISVILCVGS LNITQIVLAQ IWYIIPLFPA ALMFFASALA
            LGAIRAAAQM VSYEVSIGLI IITVILCVGS LNITEIVLAQ VWFFFPLFPA AMMFFASALA
            LGAIRAAAQM ISYEVCIGLI LISVILCAGS LNITKVVLAQ IWYIIPLFPA ALMFFASALA
            LGAIRAAAQM ISYEVSIGLI LISVLLCVGS LSVTEIVLAQ IWFFFPLFPV TIMFFASILA
            LGAIRAAAQM ISYEVSIGLI LISVLLCVGS LSVTEIVLAQ IWFFFPLFPV TIMFFASILA
            LGAIRAAAQM ISYEVSIGLI IISVLLCVGS LSVTEIVLAQ VWFFFPLFPV TIMFFASALA
            LGAIRAAAQM ISYEVCIGLI LISVILCAGS LNITQIVLAQ IWYIIPLFPA ALMFFASALA
            LGALRAAAQM ISYEVCIGLI LISVILCAGS LNITQIVLAQ IWYIVPLFPA ALMFFASALA
            LGAIRAAAQM ISYEVSIGLI LISVLLCVGS LSVTEIVLAQ IWFFFPLFPV TIMFFASILA
            LGAIRAAAQM ISYEVSIGLI IISVVLSVGS LNVTDIVMAQ VWFXFPMYPA AIMFLVSTLA
            LGAIRAAAQM ISYEVSIGLI IISVVLCVGS LNVTDIVMAQ VWFLFPMYPA AIMFLVSTLA
            LGAIRCAAQM ISYEVAIGLI IISVILCVGS LNISEIVISQ VWLIIPLFPA AIMFMVASLA
            LGAIRCAAQM ISYEVAIGLI IISVILCVGS LNISEIVISQ VWLIIPLFPA AIMFMVASLA
            LGAIRCAAQM ISYEVAIGLI IISVILCVGS LNISEIVISQ VWLIIPLFPA AIMFMVASLA
            LGAIRCAAQM ISYEVAIGLI IISVILCVGS LNISEIVLSQ VWLIIPLFPA AIMFMVASLA
            LGAIRAAAQM ISYEVSIGLI IISVILCVGS LNLTEIVSTQ TWFILPLFPI TIMFFVSILA
            LGAIRAAAQM ISYEVSIGLI IISVIICAGS LNLIEIVLAQ LWFIWPLFPA GMMFFVSALA
            LGAIRAAAQM ISYEVSIGLI IISVVLCVGS LNLTKIVLAQ IWFFSPLFPA IIMFFVSALA
            LGAIRAAAQM ISYEVSIGLI IISVVLCVGS LNLTEIVLAQ VWFLIPLFPI TIMFFVSALA
            LGGIRAAAQM ISYEVSIGLI IISVVLCVGS LNLTEIVLAQ IWFIFPLFPG AIMFFESVLA
            LGAIRAAAQM ISYEVSIGLI IISVVLCVGS LNLIEIVLAQ IWFIVPLFPA AIMFFVSALA
            LGAIRAAAQM ISYEVSIGLI IIAVVLCVGS LSLSEIVMVQ IPFIFPLFPA AIMFFVSVLA
            LGAIRAAAQM ISYEVSIGLI IISVVLCVGS LNVTDIVMAQ VWFLFPMYPA AIMFLVSTLA
            LGAIRAAAQM ISYEVSIGLI IISVVLCVGS LNLTEXVLTQ IWFIIPLFPA AIMFFVSALA
            LGAIRAAAQM ISYEVSIGLI IIAVIXCVGS LSLSEIVLVQ MPLILPLFPA AIMFFVSVLA
            LGAIRAAAQM ISYEVSIGLI IISVVLCVGS LNLTEIVLAQ IWFVIPLFPA AIMFFVSALA
            DGAIRAAAQM ISYEVAVGLI LITVILCAGS FNLTKIVLAQ IYYLIPLFPI GIMYFISVLA
            DGAVRGTAQM ISYEVSIGLL FLSVCLCCRS LSLSEIVKAQ VWLAFPLLPI MVMFFVSALA
            LGAIRAAAQM ISYEVSIGLI IISVVLCVGS LNLTEIVLTQ IWFIIPLFPA AIMFFVSALA
            LGAIRAAAQM VSYEVSIGLI IISVVLCAGS LNITDIVTAQ IWFIFPLFPA AIMFIVSALA
            LGAIRAAAQM ISYEVSIGLI IISVVLCVGS LNVTDIVMAQ VWFGLPMYPA AIMFFVSALA
            LGAIRAAAQM ISYEVSIGLI IISVVLCVGS LNLTQIVLTQ VWFILPLFPI ALMFFVSALA
            LGAIRAAAQM ISYEVSIGLI IISVVLCVGT LNLIEIVITQ IWFIVPLFPA GIMFFVSALA
            LGAIRAAAQM ISYEVSIGLI IISVVLCVGS LNLTEIVWTQ IWFIFPLFPA AIMFFVSALA
            LGAIRAAAQM ISYEVSIGLI IISVVLCVGS LNLTEIVLAQ IWFFFPLFPA AMMFFVSALA

            ETNRAPFDLT EGESELVSGY NVEYSSMSFA LLFLAEYANI IFMSALFSLV FLGGLSVKTS
            ETNRAPFDLT EGESELVSGY NVEYSSMSFA LFFLAEYGHI ILMSCLMSLL FLGGLALKTT
            ETNRAPFDLT EGESELVSGY NVEYASMSFA LFFLAEYAHI ILMSCLTIIF FGGGFGLKVV
            ETNRAPFDLT EGESELVSGY NVEYASMSFA LFFLAEYAHI ILMSCLTTIF FLGGFGLKVV
            ETNRAPFDLT EGESELVSGF NVEYASMSFA LFFLAEYGHI ILSCVLITVL FVGGLLLKVS
            ETNRAPFDLT EGESELVSGY NVEYASMSFA LFFLAEYAHI ILMSCLTIIF FGGGFGLKVV
            ETNRAPFDLT EGESELVSGY NVEYASMSFA LFFLAEYAHI IFMSCLTILL FFGGFGLKVV
            ETNRAPFDLT EGESELVSGY NVEYSSMSFA LLFLAEYANI IFMSALFSLI FLGGLGIKTS
            ETNRAPFDLT EGESELVSGY NVEYSSMSFA LFFLAEYGHI ILMSCLISLL FLGGLALKTT
            ETNRAPFDLT EGESELVSGY NVEYSSMSFA LLFLAEYANI IFMSGLFSLL FLGGLGIKTS
            ETNRAPFDLT EGESELVSGY NVEYSSMSFA LLFLAEYANI IFMSALFSVL FLGGLAVKTT
            ETNRAP---- ---------- ---------- ---------- ---------- ----------
            ---------- ---------- ---------- ---------- ---------- ----------
            ETNRAPFDLT EGESELVSGY NVEYSSMSFA LLFLAEYANI IFMSGLFSLL FLGGLGIKTS
            ETNRAPFDLT EGESELVSGY NVEYSSMSFA LLFLAEYANI IFMSALFSII FLGGLGLKTS
            ETNRTPFDLT EGESEIVSGY NVEYSSMSFA LFFLAEYAHI ILMSCLVIFL FFGGFALKTS
            ---------- ---------- ---------- ---------- ---------- ----------
            ETNRAPFDLT EGESELVSGF NVEYASMSFA LFFLAEYSHI ILSCVLIVLL FGGGFLVKVA
            ETNRAPFDLT EGESELVSGY NVEYSSMSFA LLFLAEYASI IFMSALFSIL FLGGLGTKTI
            ETNRAPFDLT ESESELVSGY NVEYASMSFA LFFLAEYAHI ILMSCLTTIL FLGGFGLKAA
            ETNRAPFDLT EGESELVSGY NVEYASMSFA LFFLAEYAHI ILMSCLTTIL FLGGFGLKAA
            ETNRAPFDLT EGESELVSGF NVEYSSMSFA LFFLAEYSHI IFMSFLFTLI FLGGFFFKSS
            ETNRAPFDLT EGESELVSGY NVEYASMSFA LFFLAEYAHI IFMSCLTILL FFGGFGLKVV
            ETNRAPFDLT EGESELVAGY NVEYSSMSFA LFFLAEYGHI ILMSCLISLL FLGGLALKTT
            ETNRAPFDLT EGESELVSGY NVEYASMPFA LFFLGEYGHI LFVSAFISTL FLGAFSIKIG
            ETNRAPFDLT EGESELVSGY NVEYPAMSFA LFFLAEYAHI IFMSYLFTVL FLGGLHIKAS
            ETNRAPFDLT EGESELVSGY NVEYSSMSFA LLFLAEYANI IFMSALFSIL FLGGLGIKTA
            ETNRAPFDLT EGESELVSGY NVEYSSMSFA LFFLAEYGHI ILMSCLISLL FLGGLALKTT
            ETNRAPFDLT EGESELVSGY NVEYSSMSFA LFFLAEYGHI ILMSCLISLL FLGGLALKTT
            ETNRAPFDLT EGESELVSGY NVEYSSMSFA LFFLAEYGHI ILMSCLISLL FLGGLALKTT
            ETNRAPFDLT EGESELVSGY NVEYSSMSFA LFFLAEYGHI ILMSCLISLL FLGGLALKTT
            ETNRAPFDLT EGESELVSGY NVEYSSMSFA LFFLAEYGHI ILMSCLISLL FLGGLALKTT
            ETNRAPFDLT EGESELVSGY NVEYSSMSFA LFFLAEYGHI ILMSCLISLL FLGGLALKTT
            ETNRAPFDLT EGESELVSGY NVEYASMSFA LFFLAEYAHI ILMSCLTTIL FWGGFGLKVA
            ETNRAPFDLT EGESELVSGY NVEYSSMSFA LFFLAEYGHI ILMSCLISLL FLGGLALKTT
            ETNRAPFDLT EGESEIVSGY NVEYSSMSFA LFFLAEYSHI IFMSMIFIVL FGGGIHKXLF
            ETNRAPFDLT EGESELVSGY NVEYSSMSFA LFFLAEYGHI ILMSCLISLL FLGGLALKTT
            ETNRAPFDLT EGESELVSGY NVEYASMPFA LFFLGEYGHI LFMSTLISVL FLGGLGLKVG
            ---------- ---------- ---------- ---------- ---------- ----------
            ETNRAPFDLT EGESELVSGY NVEYSSMSFA LFFLAEYSHI ILSSAFFVIL FLGNFFLKMI
            ETNRAPFDLT EGESELVSGY NVEYSSMSFA LFFLAEYSHI IFTSAFFVIL FLGSFFTKLI
            ETNRAPFDLT EGESELVSGY NVEYSSMSFA LFFLAEYSHI ILSSAFFVIL FLGNFFLKMI
            ETNRAPFDLT EGESELVSGY NVEYSSMSFA LFFLAEYGHI ILMSCLMSLL FLGGLALKTT
            ETNRAPFDLT EGESELVSGY NVEYSSMTFA LFFLAEYSHI IFMSFLFAII FLGGLFIKST
            ETNRAPFDLT EGESELVSGY NVEYASMSFA LFFLAEYAHI ILMSCLTTIL FLGGFGLKAA
            ETNRAPFDLT EGESELVSGY NVEYASMQFA LFFLAEYAHI ILMSCLFALL FLGGFAIKST
            ETNRAPFDLT EGESELVSGY NVEYASMSFA LFFLAEYAHI IFMSCLTVLL FFGGLGFKTV
            ETNRAPFDLT EGESELVSGY NVEYASMPFA LFFLGEYGHI LFVSALISFL FLGGFGLKVG
            ETNRAPFDLT EGESELVSGY NVEYASMSFA LFFLAEYAHI ILMSCLTTIF FLGGFGFKVV
            ETNRAPFDLT EGESELVSGY NVEYASMSFA LFFLAEYAHI ILMSCLTTIL FLGGFGLKTS
            ETNRAPFDLT EGESELVSGY NVEYSSMSFA LFFLAEYSHI IFMSFLFATL FLGGLFFKAN
            ETNRAPFDLT EGESELVSGY NVEYASMSFA LFFLAEYAHI IFMSCLTILL FFGGFGLKVI
            ETNRAPFDLT EGESELVSGY NVEYASMSFA LFFLAEYAHI IFMSCLTILL FFGGFGLKVI
            ETNRAPFDLT EGESELVSGY NVEYASMSFA LFFLAEYAHI IFMSCLTILL FFGGFGLKVI
            ETNRAPFDLT EGESELVSGY NVEYASMSFA LFFLAEYAHI ILMSCLTIIF FGGGFGLKVV
            ETNRAPFDLT EGESELVSGY NVEYASMSFA LFFLAEYAHI IFMSCLTILL FFGGFGLKVV
            ETNRAPFDLT EGESELVSGY NVEYASMSFA LFFLAEYAHI ILMSCLTTIL FLGGFGFKAS
            ETNRAPFDLT EGESELVSGF NVEYSSMSFA LFFLAEYSHI IFMSFLFCLI FLGGFFIKSM
            ---------- ---------- ---------- ---------- ---------- ----------
            ETNRAPFDLT EGESELVAGY NVEYSSMSFA LFFLAEYGHI ILMSCLISLL FLGGLALKTT
            ETNRAPFDLT EGESELVSGY NVEYASMSFA LFFLAEYAHI ILMSCLTTIF FLGGFGLKVV
            ETNRAPFDLT EGESELVSGY NVEYSSMSFA LLFLAEYANI IFMSALFSVL FLGGLGIKTS
            ETNRAPFDLT EGESELVSGY NIEYSSMSFA LFFLAEYSHI IFMSFLFTLL FLGGLFIKTF
            ETNRAPFDLT EGESELVSGY NVEYASMSFA LFFLAEYAHI ILMSCLTTIF FGGGFGFKVV
            ETNRAPFDLT EGESELVSGY NVEYASMSFA LFFLAEYAHI ILMSCLTTIF FGGGFGFKVV
            ETNRAPFDLT EGESELVSGY NVEYASMSFA LFFLAEYAHI ILMSCLTTIF FLGGFGLKAA
            ETNRAPFDLT EGESELVSGY NVEYSSMSFA LFFLAEYGHI ILMSCLISLL FLGGLALKTT
            ETNRAPFDLT EGESELVSGY NVEYSSMSFA LFFLAEYGHI ILMSCLISLL FLGGLGLKTS
            ---------- ---------- ---------- ---------- ---------- ----------
            ETNRAPFDLT EGESELVSGY NVEYASMSFA LFFLAEYAHI ILVSCLTTIL FWGGFGLKVA
            ETNRAPFDLT EGESELVSGY NVEYASMSFA LFFLAEYAHI ILMSCLTTIL FWGGFGLKAA
            ETNRAPFDLT EGESELVSGY NVEYSSMSFA LFFLAEYGHI ILMSCLISLL FLGGLALKTT
            ETNRAPFDLT EGESELVSGY NVEYASMSFA LFFLAEYAHI ILMSCMTTIL FLGGFGLKTA
            ETNRAPFDLT EGESELVSGY NVEYSSMSFA LFFLAEYGHI ILMSCLISLL FLGGLALKTT
            ETNRAPFDLT EGESELVSGY NVEYASMSFA LFFLAEYAHI ILMSCLTTIF FLGGFGFKVV
            ETNRAPFDLT EGESELVSGY NVEYASMSFA LFFLAEYAHI ILMSCLTTIF FLGGFGFKVV
            ETNRAPFDLT EGESELVSGY NVEYASMSFA LFFLAEYAHI ILMSCLTTIF FLGGFGLKAV
            ETNRAPFDLT EGESELVSGY NVEYSSMSFA LFFLAEYGHI ILMSCLISLL FLGGLALKTA
            ETNRAPFDLT EGESELVSGY NVEYSSMSFA LFFLAEYGHI ILMSCLISLL FLGGLALKTS
            ETNRAPFDLT EGESELVSGY NVEYASMSFA LFFLAEYAHI ILMSCLTTIF FLGGFGFKVV
            ETNRIPFDLT EGESELVSGF NVEYSSMSFA LFFLAEYGHI ILMSAMITYF FLGGFGIKTI
            ETNRIPFDLT EGESELVSGF NVEYSSMSFA LFFLAEYGHI ILMSAMITIF FGGGFGIKTI
            ETARAPFDLT EGESELVSGF NVEYSSLSFA LFFLAEYSNI ILMSCMMTIF FLGGFFTKSS
            ETARAPFDLT EGESELVSGF NVEYSSLSFA LFFLAEYSNI ILMSCMMTIF FLGGFFTKSS
            ETARAPFDLT EGESELVSGF NVEYSSLSFA LFFLAEYSNI ILMSCMMTIF FLGGFFTKSS
            ETARAPFDLT EGESELVSGF NVEYSSLSFA LFFLAEYSNI ILMSCMMTIF FLGGFFTKSS
            ETNRVPFDLT EGESELVSGF NVEYSSMSFA LFFLAEYCHI ILMSAFGVLL FLGGFAIKVA
            ETNRVPFDLT EGESELVSGF NVEYGSMPFA MFFLAEYANI ILMSTLGVIL FLGGFGLKIG
            ETNRVPFDLT EGESELVSGF NVEYSSMSFA LFFLAEYAHI ILMSTFTVLL FLGGLGIKVA
            ETNRVPFDLT EGESELVSGF NVEYSSMSFA LXFLAEYCHI ILMSTFGVIL FLGGFGVKIA
            ETNRVPFDLT EGESELVSGF NIDYSSMSFA LFFLAEYANI ILMSTLGVIL FLGEFGVKIA
            ETNRVPFDLT EGESELVSGF NVEYSSMSFA LFFLAEYAHI ILMSTFGVIL FLGGMGGKVA
            ETNRVPFDLT EGESELVSGF NVEYSSMSFA LFFLAEYCHI ILMSTFGVLL FLSGFGIKIV
            ETNRIPFDLT EGESELVSGF NVEYSSMSFA LFFLAEYGRI ILMSAMITIF FGGGFGIKTI
            ETNRVPFDLT EGESELVSGY NVEYSSMSFA LFFLAEYAHI ILMSTFGVIL FLGGLGLKVS
            ETNRVPFDLT EGESELVSGF NVEYSSMSFA LFFLAEYCHI ILMSTFAVLL FLGGFAIKIV
            ETNRVPFDLT EGESELVSGF NVEYSSMSFA LFFLAEYAHI ILMSTFGVIL FLGGMGVKVA
            ETNRAPFDLT EGESELVSGF NVEYSSISFA LFFLAEYAHI ILMSTLGALL FVGGLSIKVV
            ETNRVPFDLT EGESELVSGF NVEYRSFLFA MFFLAEYIHI LLMSVLGSVL FLGGLFVKGG
            ETNRVPFDLT EGESELVSGY NVEYSSMSFA LFFLAEYAHI ILMSTFGVIL FLGGLGLKVS
            ETNRAPFDLT EGESELVSGY NVEYSSMSFA LFFLAEYGHI ILMSAFTTIL FLGGFAIKTA
            ETNRVPFDLT EGESELVSGF NVEYSSMSFA LFFLAEYGHI ILMSAMITIF FLGGFGIKTI
            ETNRVPFDLT EGESELVSGF NVEYSSMSFA LFFLAEYCHI ILMSTFGVIL FFGGLGGKVA
            ETNRVPFDLT EGESELVSGF NVEYSSMSFA LFFLAEYCHI ILMSAFGVIL FLGGFGIKVA
            ETNRVPFDLT EGESELVSGF NVEYSSMSFA LFFLAEYCHI ILMSTFGVIL FLGGLGVKIA
            ETNRVPFDLT EGESELVSGF NVEYSSMSFA LFFLAEYANI ILMSAFGVIL FLGGFGIKIA

            VVALFFVWVR ASYPRIRYDQ LMMLLWKSYL PLSLALLTLC SSILWSFGGL ILCVILASML
            AVVFAFVWVR ASFPRMRYDQ LMYLLWKSYL PFSLGLVVLV SGLLIGLGAL ILLVILGNLL
            LIIFLFIWVR ASFPRIRYDQ LMSLLWKAYL PLSLGVVTFV ASVLFGLNGL NLMVALGGLC
            FIILLFIWVR ASFPRIRYDQ LMSLLWKAYL PLSLGVVTFV ASVLFGLNGL NLIVALGSLC
            GFIALFVWIR ASYPRIRYDQ LMALLWKGYL PISLALVMCV SGIIWSLSGL WLFVLLGTLL
            LIIFLFIWVR ASFPRIRYDQ LMSLLWKAYL PLSLWVVTFV ASVLFGLNGL NLMVALGGLC
            FIVWFFLWAR ASFPRIRYDQ LMALLWKGYL PFSLGVVLFV ASVLFGFNGL NLIVVLGIFC
            MIAMFFVWVR ASYPRIRYDQ LMMLLWKSYL PLSLALLALC SAILWSFGGL ILCVILASIL
            AIVFTFVWVR ASFPRMRYDQ LMYLLWKSYL PFSLGLIVLV SGLLIGLDAL ILLVILGNLL
            FIAMFFVWIR ASFPRIRYDQ LMTLLWKSYL PLSLGVLVVS GSIVIACGGL VFCVIIASSI
            LIVLLFIWVR ASYPRIRYDQ LMMLLWKSYL PISLATVIIT TSILWSFFGL ILSVILASLL
            ---------- ---------- ---------- ---------- ---------- ----------
            ---------- ---------- ---------- ---------- --QLTGYLG- ----------
            FIAMFFVWIR ASFPRIRYDQ LMTLLWKSYL PLSLGVLIVS GSVIIACGGL IFCVIIASSI
            LVSMFFIWIR ASFPRIRYDQ LMSLLWKSYL PLSLGILLLT GGLLWAFGGL IMCIVLASMV
            LILFFFIWIR ASFPRLRYDQ LMALLWKSYL PLSLSFVIYI SSISLGGWG- ----------
            ---------- ---------- ---------- ---------- ---------- ----------
            MLVFLFLWVR ASFPRIRYDQ LMHLLWKAYL PLSISFVVLI SCICWSLNA- ----------
            LLAFFFVWIR ASYPRIRYDQ LMMLLWKSYL PVTIAIVTIT AGLVWALQGL LLSVILASLL
            LIILLFIWVR ASFPRMRYDQ LMALLWKSYL PLSLAFVVLV ASVLLGFNGL IMMVTLGGVL
            LIILLFIWVR ASFPRMRYDQ LMALLWKSYL PLSLAFVVLV ASILLGFNGL ILMVTLGGAL
            SIIFLFIWVR TSFPRLRYDQ LMHLLWKTYL PLSLGLVIII NSMIWALNAL NLMILFAAIM
            FIVCFFLWAR ASFPRIRYDQ LMALLWKGYL PFSLGVVLFV ASVLFGFNGL NLLVVLGVFC
            TVVFTFVWVR ASFPRMRYDQ LMYLLWKSYL PFSLGLIVLV SGLLIGLDAL ILLVILGNLL
            FVAFTILWVR ASYPRIRYDQ LMTLLWKSYL PLSLALILFV PCFLIALNG- ----------
            FIIFSFLWVR ASFPRIRYDQ LMHLLWKTYL PISLGLVTWT GCCLALFNAL WLLTLTASFL
            FITLVFVWVR ASYPRIRYDQ LMTLLWKSYL PLSLTLVIIT SGILWSCNGL ILSVILAAIL
            VVVFAFVWVR ASFPRMRYDQ LMYLLWKSYL PFSLGLIVLV SGLLIGLDAL ILLVILGNLL
            VVVFAFVWVR ASFPRMRYDQ LMYLLWKSYL PFSLGLIVLV SGLLIGLDA- ----------
            VVVFAFVWVR ASFPRMRYDQ LMYLLWKSYL PFSLGLIVLV SGLLIGLDAL ILLVILGNLL
            VVVFAFVWVR ASFPRMRYDQ LMYLLWKSYL PFSLGLIVLV SGLLIGLDAL ILLVILGNLL
            VVVFAFVWVR ASFPRMRYDQ LMYLLWKSYL PFSLGLIVLV SGLLIGLDAL ILLVILGNLL
            VVVFAFVWVR ASFPRMRYDQ LMYLLWKSYL PFSLGLIVLV SGLLIGLDA- ----------
            LIILLFIWVR ASFPRIRYDQ LMALLWKAYL PLSLGIVTFV ASILFGLNGL ILMVAFGSLC
            AIVFAFVWVR ASFPRMRYDQ LMYLLWKSYL PFSLGLIVLV SGLLIGLDAL ILLVILGNLL
            FLXFFFIWVR TSFPRIRYDQ LMALIWKNYL PISLSFIILV NSALWGFSSL LILNIFSTLS
            AVVFAFVWVR ASFPRMRYDQ LMYLLWKSYL PFSLGLIVLV SGLLIGLDAL ILLVILGNLL
            LVSFSMLWVR ASYPRIRYDQ LMALLWKSYL PLSLACVISY PCLLVAWQGL IALTGWTSAL
            ---------- ---------- ---------- ---------- ---------- ----------
            LFIFLFIWVR TSFPRLRYDQ LMSLLWKSYL PLSLSFIIIT NSLLWAFWGL YSFILLSIII
            LFTFFFIWIR TSFPRLRYDQ LMGLLWKSYL PLSLSFIIFT NSLLWAFWGL YSFILLSIIV
            LFIFLFIWVR TSFPRLRYDQ LMSLLWKSYL PLSLSFIIIT NSLLWAFWGL YSFILLSIII
            AVVFAFVWVR ASFPRMRYDQ LMYLLWKSYL PFSLGLVVLV SGLLIGLGAL ILLVILGNLL
            FMVFLFVWVR TSFPRLRYDQ LMSLLWKSYL PLSLGMILLV NSIIWSTNGL LLLSYFGSII
            LIILLFIWVR ASFPRMRYDQ LMALLWKSYL PLSLAFVVLV ASILLGFNG- --MVTLGGVL
            LLVFVFIWVR ASFPRIRYDQ LMALLWKSYL PLSLGFVACV SGLLIGFNGL ILLVLLGSII
            FIVLFFLWAR ASFPRVRYDQ LMALLWKGYL PLSLGIVIFV ASILFGFNG- --IIVFGIFC
            LVAFLILWVR ASFPRIRYDQ LMALLWKSYL PLSLACIITF PCLLIALNGL IAVVGWTSAL
            FIIFFFIWVR ASFPRIRYDQ LMALLWKGYL PLSLGMVIFV ASVLFGFNGL SLIIVFGVFC
            FIILLFIWVR ASFPRMRYDQ LMALLWKSYL PLSLAFVVLV ASLLFGLNGL VLMVALGSIL
            LIIFLFIWVR TSFPRLRYDQ LMALLWKTYL PLSLSFVILV NTLLYITNAL LWMIWLGSSL
            FIVCFFLWAR ASFPRIRYDQ LMALLWKGYL PFSLGVVLFV ASVLFGFNGL NLLVVLGAFC
            FIVCFFLWAR ASFPRIRYDQ LMALLWKGYL PFSLGVVLFV ASVLFGFNGL NLLVVLGAFC
            FIVCFFLWAR ASFPRIRYDQ LMALLWKGYL PFSLGVVLFV ASVLFGFNGL NLLVVLGAFC
            LIIFLFIWVR ASFPRIRYDQ LMSLLWKAYL PLSLGVVTFV ASVLFGLNGL NLMVALGGPC
            FIVCFFLWAR ASFPRIRYDQ LMALLWKGYL PFSLGVVLFV ASVLFGFNGL NLLVVLGVFC
            FIILLFVWVR ASFPRMRYDQ LMALLWKSYL PLSLAFVILV AGLLFGLNGL IMMVALGSIL
            IIVLLFIWVR ASYPRLRYDQ LMHLLWKTYL PLSLSLVLLV NCLIWSINAL NIMVLMGSMM
            ---------- ---------- ---------- ---------- ---------L ILMVALGGVL
            TVVFTFVWVR ASFPRMRYDQ LMYLLWKSYL PFSLGLIVLV SGLLIGLDAL ILLVILGNLL
            FIILLFIWVR ASFPRIRYDQ LMSLLWKAYL PLSLGVVTFV ASVLFGLNGL NLIVALGGLC
            VITFLFVWVR ASYPRIRYDQ LMMLLWKSYL PASVGFVMAV TAIIWAFNGL VMSVVLSSLF
            LIIFFFIWVR TSFPRLRYDQ LMSLLWKTYL PLSLSFIIII NSILWSINSL LIFIILGSII
            FIIFFFIWVR ASFPRIRYDQ LMALLWKGYL PLSLGMVIFV ASVLFGFNGL SLIIIFGVFC
            FIIFFFIWVR ASFPRIRYDQ LMALLWKGYL PLSLGMVIFV ASVLFGFNGL SLIIIFGVFC
            FIILLFIWVR ASFPRIRYDQ LMALLWKAYL PLSLGVVTFV ASVLLGFNGL NLMVALGSLC
            AVVFAFVWVR ASFPRMRYDQ LMYLLWKSYL PFSLGLVVLV SGLLIGLDA- ----------
            AIAFSFVWVR ASFPRMRYDQ LMYLLWKSYL PFSLSLIVLV SSLLIGLDAL ILLVILGNLL
            ---------- ---------- ---------- ---------- ---------L VLCVTLASMV
            LIILLFIWVR ASFPRIRYDQ LMALLWKAYL PLSLGIVTFV ASILFGLNGL ILMVALGSLC
            LIILLFIWVR ASFPRIRYDQ LMALLWKAYL PLSLGIVTFV ASILFGLNGL ILMVALGNLC
            AVVFAFVWVR ASFPRMRYDQ LMYLLWKSYL PFSLGLIVLV SGLLIGLDAL ILLVILGNLL
            FIILLFIWIR ASFPRMRYDQ LMALLWKSYL PLSLALVVLV AGVLLGFNGL ILMVALGGVL
            VVVFAFVWVR ASFPRMRYDQ LMYLLWKSYL PFSLGLIVLV SGLLIGLDAL ILLVILGNLL
            FIIFFFIWVR ASFPRIRYDQ LMALLWKGYL PLSLGMVIFV ASVLFGCNGL SLIIVFGVFC
            FIIFFFIWVR ASFPRIRYDQ LMALLWKGYL PLSLGMVIFV ASVLFGCNGL SLIIVFGVFC
            FIILLFIWVR ASFPRIRYDQ LMALLWKAYL PLSLGVVTFV ASVLFGFNGL NLMVALGSLC
            VVVFAFVWVR ASFPRMRYDQ LMYLLWKSYL PFSLGLIVLV SGLLIGLDAL ILLVILGNLL
            AVAFSFVWVR ASFPRMRYDQ LMYLLWKSYL PLSLGLVVLV ASLLIGLDAL ILLVILGNLL
            FIIFFFIWVR ASFPRIRYDQ LMALLWKGYL PLSLGMVIFV ASVLFGFNGL SLIIVFGVFC
            MVVFLFIWIR ASLPRVRYDQ LMILLWKSYL PLSLGFVVLV SSILIGLNGL ILIVALASMF
            LVVFLFIWIR ASLPRVRYDQ LMILLWKSYL PLSLGFVVLV SSILIGFNGL ILIVALGSMF
            IFILFFIWSR ASFPRIRYDQ LMKLLWKTYL PLSLGLVILT AGILIGFNGL ILIVGLGGLL
            IFILFFLWSR ASFPRIRYDQ LMKLLWKTYL PLSLGLVVLT AGILIGFNGL VLIVGLGGLL
            IFILFFIWSR ASFPRIRYDQ LMKLLWKTYL PLSLGLVILT AGILIGFNGL VLIVGLGGIL
            IFILFFLWSR ASFPRIRYDQ LMKLLWKTYL PLSLGLVVLT AGILIGFNGL VLIVGLGGLL
            FVLFLFIWIR ASYPRIRYDQ LMALLWKSYL PLSLAFVVLV SGLLIGINAL ILIVAFSSLL
            LIIFSFIWIR ASFPRIRYDQ LMYLLWKSYL PLSLGFVLLV SGIMIGFGGL ILIVTLSSLL
            LIIFLFIWIR ATLPRIRYDQ LMALLWKSYL PLSLAFVILI SGILIGLNGL ILIVTLSSLL
            VVIFLFIWIR ASYPRIRYDQ LMALLWKSYL PLSLAFVILV SGLLIGFNAL ILIVALSSLL
            IIIFLFIWIR ASFPRIRYDQ LMALLWKSYL PLSLAFVVLV SGVLIGFNGL ILMVALSSLL
            FIIFLFIWIR ASLPRIRYDQ LMALLWKTYL PLSLAYVVFV LSILIGFNGL ILIVTLSSLL
            AIVFLFIWIR ATYPRIRYDQ LMTLLWKSYL PLSGGFVVLV SGILIGESAL VLIVALSSLL
            LVVFLFIWIR ASLPRVRYDQ LMILLWKSYL PLSLGFVVLV SSILIGFNGL ILIVALGSMF
            IIIFLFIWVR ASYPRIRYDQ LMVLLWKSYL PLSLAFVVLV SGILIGFNAL VLIVALSSLL
            IIVFLFIWIR ATYPRIRYDQ LMTLLWKSYL PLSGGFVVLV SGILIGESAL ILIVALSSLL
            FIIFLFIWIR ASLPRIRYDQ LMALLWKSYL PLSLAYVVFV LSILIGFNGL ILIVTLSSLL
            VIVFFFIWVR ATFPRIRYDQ LMGLLWKSYL PLSLSAVIFV SVILIGFNGL ILVVILSSIF
            LLVYWFIWVR GTLPRVRYDQ LMELLWKSYL PLSLGGLGLV SGILIGVQ-I NIFVILGAFI
            LIIFLFIWVR ASYPRIRYDQ LMVLLWKSYL PLSLAFVVLV SGILIGFNAL VLIVALSSLL
            LIIFLFIWVR ASFPRIRYDQ LMALLWKSYL PLSLGLVVLV SSILIGFNGL ILIVTLGSVL
            LIVFVFIWIR GSLPRVRYDQ LMILLWKSYL PLSLGFVVFV SSILIGFNGL VLIVALGSMF
            FLIFLFIWIR GTYPRIRYDQ LMALLWKSYL PLSLAFVVLV SGLLIGFDIL MLIVVLSSLL
            IIIFLFIWIR ASYPRIRYDQ LMALLWKSYL PLSLAFVVLV GGILIGFNVL VLIIGLSSLL
            IIIFLFIWIR ASYPRIRYDQ LMALLWKSYL PLSFAFVIFV SGVLIGVNAL ILIVALSSLL
            IIIFLFIWIR ASFPRIRYDQ LMALLWKSYL PLSLAFVVLV SGALIGFNGL ILMVGLSSLL

            MLSTTNMLAL YLCIELQSLS IFILRIEASL KYFVLGSISS GLLLLGSSLL FIHSGNCEIT
            LIGSTNLISI YLALEMQTLC MFILSAEAGL KYFVLGALSS GLFLFGCALI YGSTGELELQ
            LVSSSNWLSV YLAIELSTLS LFILSAEAGL KYFVLGALSS GLFLFGCALL CGFTGGTHIS
            LVSSSNWLSV YLAIELSALS LFILSAEAGL KYFVLGALSS GLFLFGCALL CGSTGGTHIS
            ILSSDHWLLV YLGLELQTLS LFVITTEAGL KFFVLGALSS GLFLFGILGV FMETGTLWIS
            LVSSSNWLSV YLAIELSTLS LFILSAEAGL KYFVLGALSS GLFLFGCALL CGFTGGTHIS
            LISSKNWLSV YLAIELSTLC FFVLSAEAGL KYFVLGALSS GLFLFGCALL CGTGGSVYFS
            MVSTTNMLAL YLCIELQSLS IFILRIEASL KYFVLSSISS GLLLLGSSLL FIHSGSCEIT
            LIGSTNLISI YLALEMQTLC MFILSAEAGL KYFVLGALSS GLFLFGCALI YGSTGELELQ
            MVSTNNLLAL YLCLELQSLS IFIIKIEASL KYFILSSIST GLYLLGASVI FVNLGVCDY-
            VVSSNNLLAL YISIELQSLS LFILKVEAAL KYFVLSSISS GLFLIGSAIF FCSYGTCAIS
            ---------- ---------- ---------- ---------- ---------- ----------
            ---------- ---------- ---------- ---------- ---------- ----------
            MVSTNNLLAL YLCLELQSLS IFIIKIEASL KYFILSSIST GLYLLGASVI FVNLGVCDY-
            MISCTNLLGL YLCLELQSLS IFILKVEASL KYFVLSSISS GLFLLGASLI FINTGSCDYT
            ---------- ---------- ---------- ---------- ---------- ----------
            ---------- ---------- ---------- ---------- ---------- ----------
            ----SNWLLL FTSL------ ---------- ---------- ---------- ----------
            IVSTNNLLAL YIAIELQSLS LFIIKVEAAL KYFVLSSISS GIFLMGTAIF FCNYGTCNIY
            LVLSSNWLSV YLAIELPTLS LFILSAESGL KYFVLGALSS GLFLFGCALL CGLTGGASIP
            LVLSSNWLSV YLAIELPTLS LFILSAESGL KYFVLGALSS GLFLFGCALL CGFTGGASIP
            LIFSNHLILV YLLLELQTFS VFILGSEASL KYFILGALSS GLFLLGLSFI FSSNLSMSIE
            LISSKNWLSV YLAIELSTLC FFVLSAEAGL KYFVLGALSS GLFLFGCALL CGTGGSVYFY
            LIGSTNLISI YLALEMQTLC MFILSAEAGL KYFVLGALSS GLFLFGCALI YGSTGELELQ
            ---------- ---------- ---------- ---------- ---------- ----------
            LIACEHLLAI YLILELQTFS LFVLSTEAGL KYFILGAISS ALFLLGVSLR YGVGITLQLN
            IISCNNLLAL YICLELQSLS LFILKVEAAL KYFVLSSLSS GLFLLGSALC FIINGSCDIY
            LIGSTNLISI YLALEMQTLC MFILSAEAGL KYFVLGALSS GLFLFGCALI YGSTGELELQ
            ---------- -----MQTLC MFILSAEAGL KYFVLGALSS GLFLFGCALI YGSTGELELQ
            LIGSTNLISI YLALEMQTLC MFILSAEAGL KYFVLGALSS GLFLFGCALI YGSTGELELQ
            LIGSTNLISI YLALEMQTLC MFILSAEAGL KYFVLGALSS GLFLFGCALI YGSTGELELQ
            LIGSTNLISI YLALEMQTLC MFILSAEAGL KYFVLGALSS GLFLFGCALI YGSTGELELQ
            ---------- -----MQTLC MFILSAEAGL KYFVLGALSS GLFLFGCALI YGSTGELELQ
            LVSSSNWLSV FLAIELSTLS LFILSAEAGL KYFVLGALSS GLFLFGCALL CGLTGGVHIS
            LIGSTNLISI YLALEMQTLC MFILSAEAGL KYFVLGALSS GLFLFGCALI YGSTGELELQ
            IIISNNLLLI YFLIEIQTFS LFILSIEAAI KYFLLGGISS GLFLLGLIFL YKNSMSLKID
            LIGSTNLISI YLALEMQTLC MFILSAEAGL KYFVLGALSS GLFLFGCALI YGSTGELELQ
            MCLTTEFMTF FVLMEIQTLC LFVLSTEAAV KYFVLGAFVS GLFLLGLALF YQTRGHLSFH
            ---------- ---------- ---------- ---------- ---------- ----------
            IILSNNLIIL YLSVEIQTFS LLVLSLEASL KYFILSSISS GFFLLGLVYL FKTSISLDLN
            IIFSNNLILL YLSVEIQTFT LLILSLEASL KYFILSSISS GFFLLGLTYL FKTSLLLDLN
            IILSNNLIIL YLSVEIQTFS LLVLSLEASL KYFILSSISS GFFLLGLVYL FKTSISLDLN
            LIGSTNLISI YLALEMQTLC MFILSAEAGL KYFVLGALSS GLFLFGCALI YGSTGELELQ
            LIISDNLLTT YLGLELQTFS IFILSSEAGL KYFMLGAISS GFYLLSVVIL FLFGYTLELK
            LVLSSNWLSV YLAIELPTLS LFILSAESGL KYFVLGALSS GLFLFGCALL CGLTGGASIP
            LVSANNLLNV YICLELQTLA IFILSAEGGL KYFVLGALXS GLYLFGTGVI YAYSGSIDFA
            LISSTNWLSV YLAIELSTLC FFVLSAEAGL KYFVLGALSS GLFLFGCALL CGIGGNVHLA
            MCLSQSYLSF FLWMELQTLS LFVLSTEAGL KYFVMGAFVS GLFLFGISLH FHLWGDLTFH
            LISSSNWLSI YLTIELFTLC FFILSVEAGL KYFILGALSS GLFLFGCALL CGIGANIHFS
            LVSASNWLSV YLAIELPTLS LFILSAEAGL KYFVLGALAS GLFLFGCALL CGLTGGTSIP
            VVLSNHLVLT YLALELQTFS VFVLSGEGAL KYFVLGAISS GLFLLSLVII YYTCGNLLVY
            LISSKNWLSV YLAIELSTLC FFVLSAEAGL KYFVLGALSS GLFLFGCALL CGAGGSVYFY
            LISSKNWLSV YLAIELSTLC FFVLSAEAGL KYFVLGALSS GLFLFGCALL CGAGGSVYFY
            LISSKNWLSV YLAIELSTLC FFVLSAEAGL KYFVLGALSS GLFLFGCALL CGAGGSVYFY
            LVSSSNWLSV YLAIELSTLS LFILSAEAGL KYFVLGALSS GLFLFGCALL CGFTGGTHIS
            LISSKNWLSV YLAIELSTLC FFVLSAEAGL KYFVLGALSS GLFLFGCALL CGTGGSVYFY
            LVSASNWLSV YLAIELPTLS LFILSAESGL KYFVLGALSS GLFLFGCAIL CGLTGGTSIP
            IITCDNLIVI YLGLELQTFS LFILGSEAAL KYFILGALSS GLFLLGISFI FSNGSSLNLR
            LVSSSNWLSV YLAIELPTLS LFILSAESGL KYFVLGALSS GLFLFGCAMM CGLTGGTSVP
            LIGSTNLISI YLALEMQTLC MFILSAEAGL KYFVLGALSS GLFLFGCALI YGSTGELELQ
            LVSSSNWLSV YLAVELSTLS LFILSAEAGL KYFVLGALSS GLFLFGCALL CGSTGGTQIS
            LVSSDNLLAV YIALELQSLS LFIFKVEAGL KYFVLSSISS GILLLGAALH FCFTGSCDIA
            IILSNNLIYI YISLELQTFS IFILSSESGL KYFILGSISS GFFLLSLMLI YLFNGNFIIN
            LISSSNWLSI YLTIELFTLC FFILSVEAGL KYFILGALSS GLFLFGCALL CGIGANIHFS
            LISSSNWLSI YLTIELFTLC FFILSVEAGL KYFILGALSS GLFLFGCALL CGIGANIHFS
            LVSSSNWLSV YLAIELSTLS LFILSAEAGL KYFVLGALSS GLFLFGCALL CGFTGGVHIP
            ---------- -----MQTLC MFILSAEAGL KYFVLGALSS GLFLFGCALI YGSTGELELQ
            LIGSTNLISV YLALEMQTLC MFILSAEAGL KYFVLGALSS GLFLFGCALI YGSTGELDLQ
            MVSSTNLLTL YLALELQSLS VFILRVEASL KYFVLSSISS GLFLLGSSLI FVRTGSSELF
            LVSSSNWLSV FLAIELSTLS LFILSAEAGL KYFVLGALSS GLFLFGCALL CGLTGGVHIS
            LVSSSNWLSV YLAIELSTLS FFILSAEAGL KYFVLGALSS GLFLFGCALL CGLTGGIHIP
            LIGATNLISI YLALEMQTLC MFILSAEAGL KYFVLGALSS GLFLFGCALI YGSTGELELQ
            LVSSSNWLSV YLAIELPTLS LFILSAESGL KYFVLGALSS GLFLFGCAMM CGLTGGTSVP
            LIGSTNLISI YLALEMQTLC MFILSAEAGL KYFVLGALSS GLFLFGCALI YGSTGELELQ
            LISSSNWLSI YLTIELFTLC FFILSVEAGL KYFILGALSS GLFLFGCALL CGIGANIHFS
            LISSSNWLSI YLTIELFTLC FFILSVEAGL KYFILGALSS GLFLFGCALL CGIGANIHFS
            LVSSSNWLSV YLAIELSTLS LFILSAKAGL KYFVLGALSS GLFLFGCALL CGFTGGTHIP
            LIGSTNLISI YLALEMQTLC MFILSAEAGL KYFVLGALSS GLFLFGCALI YGSTGELELQ
            LIGSTNLISI YLALEMQTLC MFILSAEAGL KYFVLGALSS GLFLFGCALI YGSTGELELQ
            LISSSNWLSI YLTIELFTLC FFILSVEAGL KYFILGALSS GLFLFGCALL CGIGANIHFS
            LVSSINWLSI YLAMELQTLS LFILGAEAGL KYFVLGALSS GLFLFGCALL YGLIGEISIH
            LVSSINWLSI YLAMELQTLS LFILGAEAGL KYFVLGALSS GLFLFGCALL YGLVGEISIH
            LIESANWLTI YLALEFQTLA LFILPPEGGL KYWILGAMSS GFYLFGCALY FGLTGSEGSL
            LIESANWLTI YLALEFQTLA LFILPPESGL KYWILGAMSS GFYLFGCALY FGFTGNEGML
            LIESANWLTI YLALEFQTLA LFILPPEGGL KYWILGAMSS GFYLFGCALY FGLTGSEGSL
            LIESANWLTI YLALELQTLA LFILPPESGL KYWILGAMSS GFYLFGCALY FGFTGNEGML
            LVSSINWLSI YLALELQTLT LFILSTEAGL KYFVLGALSS GLFLFGCALL YGLTGETSIQ
            LVSSVNWLSI YLALELQTLT LFVLSTEAGL KYFVLGAVSS GLFLFGCALL YGLTGETSIQ
            LVSSINWLSL YLTLELQTLS LFILGTEAGL KFFVLGALSS GLFLFGCALL YGLTGETSIQ
            LVSSVNWLSI XLAIELQTLT LFILSTEAGL KYFXLGAVSS GVFLFGCALL YGLTGETSIQ
            LVSSVNWLSV YLAIELQSLT LFVLSTEAGL KYFVLGAVSS GLFLFGCALL YGFTGETSIQ
            LISAINWLSL YLALELQTLS LFILSTEAGL KYFVLGALSS GLFLFGCVLL YGLTGEVSIQ
            LVSSINWFSI YLAIELQTLT LFILSTEASL KYFVLGAVSS GLFLFGCVLL YGLTGTTSVQ
            LVSSINWLSI YLAMELQTLS LFILGAEAGL KYFVLGALSS GLFLFGCALL YGLVGEISIH
            LVSSINWLSI YLAIELQTFS LFILSTEAGL KYFVLGAVSS GLFLFGCALL YGLTGETSIQ
            LVSSINWFSI YLAIELQTLT LFILSTEASL KFFVLGAVSS GLFLFGCVLL YGVTGTTSVQ
            LISAINWLSL YLALELQTLS LFILSTEAGL KYFVLGALSS GLFLFGCVLL YGLTGEVSVQ
            LVSSENWLTV YLSIELLTLS LLILGAEAGI KYFVLGAVSS GLFLFGCVLI YGLTSEISIQ
            LVSSENLIMI YLGLEMQNLG LFVLGVEGAL KFFILGAVSS AVFLLGVAFV YGGSGEVCFL
            LVSSINWLSI YLAIELQTFS LFILSTEAGL KYFVLGAVSS GLFLFGCALL YGLTGETSIQ
            LVSSINWLSV YLAIELQTLS LFVLGAEAGL KYFVLGALSS GLFLFGCALL YGLTGETSIH
            LVSSINWLSI YLAMELQTLS LFILGAEAGL KYFVLGALSS GLFLFGCALL YGLVGEMNLQ
            LVSSVNWLSI YLAIELQTLT LFILSTEGGL KYFVLGAVSS GLFLFGCALL YGLSGQTGVQ
            LVSSINWLSI YLAIELQTLT LFILSTEAGL KYFVLGAVSS GLFLFGCTLL YGLTGETSIQ
            LVSSVNWLSI YLAIELQTLT LFILGTEAGL KYFVLGAVSS GLFLFGCALL YGLTGETSIQ
            LVSSVNWLSV YLAIELQTLS LFILSTEAGL KYFVLGAVSS GLFLFGCALL YGFAGETSIQ

            --EKTLILVA LLFKLAASPF HFWSPDVYQG SNNNTLLLLG TLPKVSVLGV FIVLFPGNKL
            FIGKCLITIS LLFKVSAAPF HMWAPDVYEG APTWVAALLS IVPKLGVLAI IIQIGLNEIG
            YIGSLLIVVS LLFKLSAAPF HMWAPDVYDG APTTTTALLA TVPKVGYFSI LVSIGSAVNI
            YIGSLLIVVA LLFKLSVAPF HMWAPDVYDG APTTTTALLA IVPKVGYFSL LVLIGSAVNI
            SSPYSFLICS VFFKLGVAPF HFWLPDVYQG VSLNNIMLLS TIPKIGAWGV LCKLGVLTGW
            YIGSLLIVVS LLFKLSAAPF HMWAPDVYDG APTTTTALLA TVPKVGYFSI LVSIGSAVNI
            YIGYLLIIAA LFFKLSVAPF HMWVPDVYEG APTKTVVLLA TVPKIGIFSL LFSIGLPISF
            --EKVLILVA LLFKLAASPF HFWLPDVYQG SNNNTLLLLG TLPKISVLGI FMVLFPGNKL
            FIGKCLITVS LLFKVSAAPF HMWAPDVYEG APTWVAALLS IVPKLGVLAI IVQIGLNEIG
            --GKLLIVVA LLFKLGASPL HFWVPDVYQG SDNKALLILA TLPKLSVFGV LVLLFPNNKL
            DFGKVLVTVA LLFKLAAAPL HIWTPDVYQG CDNNSLMVLG TLPKISVLAI LIALIPNTKL
            ---------- ---------- ---------- ---------- ---------- ----------
            ---------- ---------- ---------- ---------- ---------- ----------
            --GKLLIMIA LLFKLGASPL HFWIPDVYQG SDNKALLVLA TLPKLSVFGV LVLLFPNNKL
            --EKSLLVIA LLFKLAASPF HFWAPDVYQG ADNKALIVLG TLPKISIFGI FIILFPNNKL
            ---------- ---------- ---------- ---------- ---------- ----------
            ---------- ---------- ---------- ---------- ---------- ----------
            ---------- ---------- ---------- ---------- ---------- ----------
            DLGKILIIAA LLFKLAAAPL HVWVPDVYQG CDYNSLIILG TLPKISILVA LINLLPNNKV
            CIGSLLITIA LLFKLSAAPF HMWAPDVYDG APTTTTALLA TVPKVAIFSI LVSIGPVVNL
            CMGSLFITVA LLFKLSAAPF HMWAPDVYDG APTTTTALLA TVPKVAIFSI LVSIGPVVNI
            DLGIILIILS LFFKLAIFPL HFWIADIYEG SSWGTLSIIS TIPKISVLYI LCQINIFSDF
            YIGYLLIIAA LFFKLSVAPF HMWVPDVYEG APTKTVVLLA IVPKTGIFSL LFSIGLPISL
            FIGKCLITIS LLFKVSAAPF HMWAPDVYEG APTWVVALLS IVPKLGVLAV IIQIGLNEIG
            ---------- ---------- ---------- ---------- ---------- ----------
            HQSTGLILMA LLFKLTAVPF HMWAPDVYEG ATVPIVVLIA TVPKISVLSL FIHINVNHDI
            ILEKSLIIVA LLFKLASAPF HIWTPDIYQG CDNKSLLILG ILPKISIFTI LITILPNSKL
            FIGKCFITIS LLFKVSAAPF HMWAPDVYEG APTWVAALLS IVPKLGVLAI IVQIGLNEMG
            FIGKCFITIS LLFKVSAAPF HMWAPDVYEG APTWVAALLS IVPKLGVLAI IVQIGLNEMG
            FIGKCFITIS LLFKVSAAPF HMWAPDVYEG APTWVAALLS IVPKLGVLAI IVQIGLNEMG
            FIGKCFITIS LLFKVSAAPF HMWAPDVYEG APTWVAALLS IVPKLGVLAI IVQIGLNEMG
            FIGKCFITIS LLFKVSAAPF HMWAPDVYEG APTWVAALLS IVPKLGVLAI IVQIGLNEMG
            FIGKCFITIS LLFKVSAAPF HMWAPDVYEG APTWVAALLS IVPKLGVLAI IVQIGLNEMG
            YIGILLIVVA LLFKLSVAPF HMWAPDVYDG APTITTALLT IVPKVGVFSI LVSIGPAVNI
            FIGKCFITIS LLFKVSAAPF HMWAPDVYEG APTWVAALLS IVPKLGVLAI IVQIGLNEMG
            SFSIICLNLS LIFKLAIFPL HYWISDIYEG VRLNILLLLS SLPKLSLLVV LFKIIDNNSF
            FIGKCLITIS LLFKVSAAPF HMWAPDVYEG APTWVAALLS IVPKLGVLAI IVQIGLNEMG
            GGPVLLITGT LFFKMTVAPF HQWAPDVYEG SPWVTLLVLS SLPKLGVFSV LAQLALPLFL
            ---------- ---------- ---------- ---------- ---------- ----------
            LFSNSILILS LLFKLGLAPF HYWIADIYEG SDFVLILLLS SLCKLSIFII LLKFNNNFEM
            LYSYIILILS LFFKLGLAPF HYWIADIYEG SDLKLILLLS SLCKLSIFII LLKFNNHFEI
            LFSNSILILS LLFKLGLAPF HYWIADIYEG SDFVLILLLS SLCKLSIFII LLKFNNNFEM
            FIGKCLITIS LLFKVSAAPF HMWAPDVYEG APTWVAALLS IVPKLGVLAI IIQIGLNEIG
            DLSITLILLS FSFKLSLTPF HFWVPDIYEG SSWDVITLIA TLPKISVICV FLQILLNSNL
            CIGSLLITVA LLFKLSAAPF HMWAPDVYDG APTTTTALLA IVPKVAIFSI LVSIGPVVNI
            VIGKSLITVA LLFXLAVAPF HFWAPDVYEG ASLNIVALLV IVPKIAIFAV IVQLWPDPQI
            YLGYILILGA LFFKLSVAPF HMWAPDVYEG APTKIVLLLA TVPKIGIFSL LIALGLPVNS
            PGPSLLIGSA LLFKMAAAPF HQWVPDIYEG ANFSTLLVLG TLPKLAVFSV LVQLHLPPVL
            HIGYLLIIVA LFFKLSVAPF HMWVPDVYEG APTKIVLLLA VVPKIGFFSL IISIGLPVNF
            CIGSLLITGA LLFKLSAAPF HMWAPDVYDG APTTTTALLA TVPKVGVFSI LVSIGPVANV
            TLETYLLLLS MFFKLSFFPV HFWVPDIYEA STNRIIGIIG TLPKISVIGF LVELNLSSNI
            YLGYLLIIAA LFFKLSVAPF HMWVPDVYEG APTKTVVLLA IVPKTGIFSL LFSIGLPISL
            YLGYLLIIAA LFFKLSVAPF HMWVPDVYEG APTKTVVLLA IVPKTGIFSL LFSIGLPISL
            YLGYLLIIAA LFFKLSVAPF HMWVPDVYEG APTKTVVLLA IVPKTGIFSL LFSIGLPISL
            YIGSLLIVVS LLFKLSAAPF HMWAPDVYDG APTTTTALLA TVPKVGYFSI LVSIGSAVNI
            YIGYLLIIAA LFFKLSVAPF HMWVPDVYEG APTKTVVLLA IVPKTGIFSL LFSIGLPISF
            CIGGLLVTGA LLFKLSAAPF HMWAPDVYDG APTSTTALLA IVPKVGIFSI LVSIGPVANV
            DLSSFLICLS LFFKLALFPL HFWVADIYEG SSWDVISLLS TIPKISVLSI VLQMINYSSF
            CTGGLLITIA LLFKLSAAPF HMWAPDVYDG APTTTTALLA IVPKVAIFSI LVSIGPAVNI
            FIGKCLITIS LLFKVSAAPF HMWAPDVYEG APTWVVALLS IVPKLGVLAI IIQIGLNEIG
            YIGSLLIVVA LLFKLSVAPF HMWAPDVYDG APTTTTALLA IVPKIGYFSI FVLIGSAVNI
            --EKVMVIAA LLFKLAVAPF HIWSPDVYQG ADNQSLVLLG TLPKISVIAV LVSISPSSKL
            NLWKSLIILS ILFKLSLFPF HFWIPDIFEG SNKFLIFFIG SFPKISILLF LIKLKLSLII
            HIGYLLIIVA LFFKLSVAPF HMWVPDVYEG GPTKIILLLA IVPKIGFFSL IISIGLPVNF
            HIGYLLIIVA LFFKLSVAPF HMWVPDVYEG GPTKIILLLA IVPKIGFFSL IISIGLPVNF
            YIGSLLIVVS LLFKLSAAPF HMWAPDVYDG APTTATALLA IVPKVGYFSI LVSIGSAVNM
            FIGKCLITIS LLFKVSAAPF HMWAPDVYEG APTWVAALLS IVPKLGVLAI IVQIGLNEMG
            FIGKCFITVS LLFKVSAAPF HMWAPDVYGG APTWVAALLS VVPKLGVLAI IVQIGLNEMG
            --EKTLIVVS LLFKLAASPF HFWSPDVYQG SDNKALMVLG ILPKISVFGI FVILLPNVKL
            YIGILLIVVA LLFKLSVAPF HMWAPDVYDG APTTTTALLT IVPKVGVFSI LVSIGPAVNI
            YIGGLLIVVA LLFKLSVAPF HMWAPDVYDG ASTTTTALLA IVPKVGVFSI LVSIGPAVNI
            FIGKCLITIS LLFKVSAAPF HMWAPDVYEG APTWVTALLS IVPKLGVLAI IVQIGLNDMG
            CTGGLLITVA LLFKLSAAPF HMWAPDVYDG APTTTTALLA IVPKVAIFSI LVSIGPAINI
            FIGKCIITIS LLFKVSAAPF HMWAPDVYEG APTWVAALLS IVPKLGVLAI IVQIGLNEMG
            HIGYLLIIVA LFFKLSVAPF HMWVPDVYEG APTKIVLLLA IVPKIGFFSL IISIGLPVNF
            HIGYLLIIVA LFFKLSVAPF HMWVPDVYEG APTKIVLLLA IVPKIGFFSL IISIGLPVNF
            YIGSLLIVVA LLFKLSVAPF HMWAPDVYDG APTTTTALLA IVPKVGYFSI LVSIGSAVNI
            FIGKCLITIS LLFKVSAAPF HMWAPDVYEG APTWVAALLS IVPKLGVLAI IVQIGLNEMG
            FIGKCLITVS LLFKVSAAPF HMWAPDVYEG APTWVAALLS IVPKLGVLAI IVQIGLNEIG
            HIGYLLIIVA LFFKLSVAPF HMWVPDVYEG APTKIVLLLA IVPKIGFFSL IISIGLPVNF
            AGGKILIIIS LLFKLSAAPF HMWAPDVYEG APTITTALLV IVPKVVIFAI LVQIASVVNV
            AGGKILIIIS LLFKLSAAPF HMWAPDVYEG APTITTALLV IVPKVVIFAI LVQIASVEKV
            GTGYLFITVA ILFKLAAAPF HMWTPDVYEG APTPTTALIA IIPKYVAFVL LTSLVITSKL
            GTGYLFITIA ILFKLAAAPF HMWTPDVYEG APTPTTALIA TIPKFTVYIL LTSLVITSKL
            GTGYLFITVA ILFKLAAAPF HMWTPDVYEG APTPTTALIA IIPKYVAFVL LTNLIITSKL
            GTGYLFITVA ILFKLAAAPF HMWTPDVYEG APTPTTALIA IIPKFTVYIL LTSLVITSKL
            GIGKVLITIS LLFKLSAAPF HMWAPDVYDG SPTTITALLA IVPKVGVFSI LIQIGPVTNV
            GIGKILITVS LLFKLSAAPF HMWAPDVYEG APTTTTALIA TLPKVAVFSI LVQIGPVTNM
            GIGKIFITIS LLFKLSAAPF HMWAPDVYEG APVTITALLA TIPKIAGFAI LVQIGPIVNI
            GIGKILITIS LLFKLSAAPF HMWAPDVYDG APTTTTALLA IVPKVGVFSI LVQIGPITNV
            GIGQILISIS LLFKLAAAPF HMWAPDVYDG APTTTTALLA IVPKVGVFSI LVQIGPVTDV
            GVGRIFITIS LLFKLSVAPF HMWAPDVYEG APTTITALLA TVPKIGVYSI LVQIGPTTNV
            EIGKILVTIS LLFKLSVVPF HMWAPDVYEG SPTVVTALLA TVPKIGVFSI LVQVGPVTNV
            AGGKILIIIS LLFKLSAAPF HMWAPDVYEG APTITTALLV IVPKVVIFAI LVQIASVEIV
            GIGKILITIS LLFKLSAAPF HMWAPDVYEG APTTTTALLA TVPKIGVFSI LVQIGPVTNV
            EIGKILVTIS LLFKLSAVPF HMWAPDVYEG SPTIITALLT TVPKIGVFSI LVQIGPVTNV
            GIGRIFITIS LLFKLSVAPF HMWAPDVYEG APTIITALLA TVPKISVYSI LVQIGPTTNV
            GGGKTLITIS LLFKLSVAPF HMWAPDVYEG SPTAVTALVA TVPKIGMFSI LAQIGPIYNI
            GNGRGFITVA LLFKLTMVPF HFWAPDVYGG ASFYTILLLV TIPKISIFYL LMQVGLEYEI
            GIGKILITIS LLFKLSAAPF HMWAPDVYEG APTTTTALLA TVPKIGVFSI LVQIGPVTNV
            AGGKILITIS LLFKLSAAPF HMWAPDVYEG APTTTTALLA IVPKVSVFAI LVQIGPVINV
            AGGKILIIIS LLFKLSAAPF HMWAPDVYEG APTITTALLV IVPKIVIFAI LVQIASVVNV
            GLGKILITVS LLFKLSVAPF HMWAPDVYDG SATIIAATLA TVSKIGIFSV LVQIGPVINV
            GVGKILITIS LLFKLSAAPF HMWAPDVYEG APTIITALLA TVPKVAVFSI LVQIGPVTNV
            GIGKILITIS LLFKLSAAPF HMWAPDVYEG APTIITALLA TVPKVGVFSI LVQIGPVSNV
            GIGKILITVS LLFKLSAAPF HMWAPDVYDG APTTTTALLA TIPKVGVFSI LVQIGPVTNV

            VLGATILSLI IGCVGAINQS KIKRLLAYSG IVGIGFILLG VSIGSYQGIE AGAIYMAVYA
            LLMAGLISLI IGAIGALNQT RIKRLLAYSG IGHIGFVLLG IAIGSIESMQ ASLMYIGAYI
            LLVGALFSMV VGAIGALNQT KVKRLLAYSG VGHMGFVLWG IEVGSFESIQ ASLIYVVLYV
            LLVGALFSIF VGAVGALNQT KVKRLLAYSG VGHMGFVLWG IEVGSFESIQ ASLIYVVLYV
            VVMGALASMI IGAVGAINQS SLFRLVAYSG IVHMGFIIWP LAYCSSYGLL ISSVYLMIYS
            LLVGALFSML VGAIGALNQT KVKRLLAYSG VGHMGFVLWG IEVGSFESIQ ASLIYVVLYV
            FLIGVIFSLF VGALGALNQT RIKRLLAYSG IGHMGFILWG LVNGSFESLQ ASLVYLFIYI
            VLVATIFSLI IGCIGAINQS KTKRLLAYSS IVGMGFILLG INISSYQGIE AGTIYLTIYI
            LLMAGLISLV IGAIGALNQT RIKRLLAYSG IGHIGFVLLG IAIGSIESIQ ASLMYIGAYI
            ILVCTLLSLI VGSVGAINQS HLNRLLAYSG ILATGFILFG LNSEVFWGIE GSLIYLVLYT
            ILLSTILSLI IGCVGALNQT NIKKLLAYSG IINMGFILLG VSTSSFVGIE SSIMYLLIYT
            ---------- ---------- ---------- ---------- ---------- ----------
            ---------- ---------- ---------- ---------- ---------- ----------
            ILVCTLLSLI TGSVGAINQS HLNRLLAYSG ILATGFILFG LNSEVFWGIE GSLIYLVLYT
            VMLATILSLL IGAIGAINQT NIKRLLAYSS ILGMGFVLFG LNTMCYQGLE GGLIYLTIYI
            ---------- ---------- ---------- ---------- ---------- ----------
            ---------- ---------- ---------- ---------- ---------- ----------
            -------SIL VGSIGAINQS SLLRFIAYSG ISHIGFVLWP LSYMSSGSWS VSIFYLVIYL
            VLITVIFSLI VGCIGAINQT NIKKLLAYSG IINMGFILLG VSTNSFVGIE SSMIYLLIYS
            LLVGAVFSMV VGAIGALNQT KIKRLLAYSG IGHMGFVLWG IEIGSFESVL ASLVYMILYV
            LLIGAVFSMV VGAIGALNQT KIKRLLAYSG IGHMGFVLWG IEIGSFESVL ASLIYMILYV
            ITFSSILSII VGTLGALNQT KIKRLLAYSG ISHMGFILLG LSIVNKLGYE ASFLYLIIYI
            FLIGVVFSLF VGALGALNQT RIKRLLAYSG IGHMGFLLWG LVNGSFESLQ ASLVYLFIYI
            LLMAGLISLI IGAIGALNQT RIKRLLAYSG IGHIGFVLLG IAMGSIESIQ ASLMYIGAYI
            ---------- ---------- ---------- ---------- ---------- ----------
            ILWTASLSMI IGTLGAINQT KLKRFVAYSG ISHMGFLLFG IALYQQIGLT ATYLYLLIYV
            VLISTILSLL VGSIGALNQT KIKKLLAYSG IINMGFIFLG LVTNSYSGLE ASLLYLIIYS
            LLIAGLISLI VGAIGALNQT RIKRLLAYSG ISHMGFVLLG IAIGSIESLQ ASLMYIGAYI
            LLIAGLISLI VGAIGALNQT RIKRLLAYSG ISHMGFVLLG IAIGSIESLQ ASLMYIGAYI
            LLIAGLISLI VGAIGALNQT RIKRLLAYSG ISHMGFVLLG IAIGSIESLQ ASLMYIGAYI
            LLIAGLISLI VGAIGALNQT RIKRLLAYSG ISHMGFVLLG IAIGSIESLQ ASLMYIGAYI
            LLIAGLISLI VGAIGALNQT RIKRLLAYSG ISHMGFVLLG IAIGSIESLQ ASLMYIGAYI
            LLIAGLISLI VGAIGALNQT RIKRLLAYSG ISHMGFVLLG IAIGSIESLQ ASLMYIGAYI
            LLVGTIFSLL VGALGALNQT KVKRLLAYSG VGHMGFVLWG IGIGSFESIQ ASLVYMVLYV
            LLIAGLISLI VGAIGALNQT RIKRLLAYSG ISHMGFVLLG IAIGSIESLQ ASLMYIGAYI
            YLIFSLASII IGSLGAFNQT KINRLIAYSG VVNIGFILLA MNLINCFGFE SSITYLIVYF
            LLIAGLISLI VGAIGALNQT RIKRLLAYSG ISHMGFVLLG IAIGSIESLQ ASLMYIGAYI
            LWAGGLISIF WGVWGAFNQS KLKRLLAYSA IGHAGFIIMG LSLGTLMGYQ MAGLYLIFYI
            ---------- ---------- ---------- ---------- ---------- ----------
            LMFLGGLSIV IGTIAGFNQT KIKRLIAYSG ISNFGFIIIS LSLNNIIGIE ICLLYLFIYL
            FMILGALSII IGTIAGFNQT KIKRLIAYSG ISNFGFIIIS LSLNNIIGIE TCLLYLFIYL
            LMFLGGLSIV IGTIAGFNQT KIKRLIAYSG ISNFGFIIIS LSLNNIIGIE ICLLYLFIYL
            LLMAGLISLI IGAIGALNQT RIKRLLAYSG IGHIGFVLLG IAIGSIESLQ ASLMYIGAYI
            VLFLSLSSII IGTLGALNQT KLKRLLAYSG ISQMGFIILA YSTNSNSSIT IGTLYVLIYI
            LLIGAVFSMV VGAIGALNQT KVKRLLAYSG IGHMGFVLWG IEIGSFESVL ASLVYMILYV
            LVLGSMLSMI IGGIGAINQT KIKRLFAYSG ILNMGFIIAG LSLSSFEGVQ ASLIYLIIYL
            LLIGVVFSLF VGTLGALNQT KIKRLLAYSS IGHMGFILWG FESGSFESLQ ASLVYLFIYV
            LWGAGFLSLG VGAIGALNQT KIKRFLAYST IGHTGFLMLG LSLGSLVGYQ WGAMYLLVYS
            FLGGVLFSLF VGALGALNQT KIKRLLAYSG IGHMGFILWG LENGSFEGLQ ASLVYLFIYV
            LLIATIFSMV VGALGALNQT KIKRLLAYSG IAHMGFVLWG IEIGTFESVQ ASLIYMILYV
            ILWCALGSML VGTFGAMNQT KLKRLLAYSG ITHMGMALIT LGLFSKQHVE PTLLYITIYI
            FLIGVVFSLF VGALGALNQT RVKRLLAYSG IGHMGFLLWG LVNGSFESLQ ASLVYLFIYI
            FLIGVVFSLF VGALGALNQT RVKRLLAYSG IGHMGFLLWG LVNGSFESLQ ASLVYLFIYI
            FLIGVVFSLF VGALGALNQT RVKRLLAYSG IGHMGFLLWG LVNGSFESLQ ASLVYLFIYI
            LLVGALFSML VGAIGALNQT KVKRLLAYSG VGHMGFVLWG IEVGSFESIQ ASLIYVVLYV
            FLIGVVFSLF VGALGALNQT RIKRLLAYSG IGHMGFLLWG LVNGSFESLQ ASLVYLFIYI
            LLVGTIFSMI IGALGALNQT KIKRLLAYSG IAHMGFVLWG IEMGSFESVQ ASLVYMILYV
            FIICGVISII LGTIGAMNQT KVKRLLAYSG IGHMGFIILG FGLLTNQGLE ASFIYLFIYI
            LLIGAIFSMI VGAIGALNQT KIKRLLAYSG IGHMGFILWG MEIGSFESIQ ASLVYMILYV
            LLMAGLISLI IGAIGALNQT RIKRLLAYSG IGHIGFVLLG IAMGSIESIQ ASLMYIGAYI
            LLVGALFSIF VGAFGALNQT KVKRLLAYSG VGHMGFVLWG IEVGSFESIQ ASLIYVVLYV
            LLTAAVLSLI IGCVGALNQI NVRKLLAYSG IMNMGFVLLG LGANSHYGLE ASIFYVFVYM
            LLLSSICSII IGTFGALNQS KIKRLIAYSG VSHMGLCILT LTMINKTGIE ISINYFIFYL
            FFLGILFSLF VGALGALNQT KIKRLLAYSG IGHMGFILWG LENGSFESLQ ASLVYLFIYI
            FFLGILFSLF VGALGALNQT KIKRLLAYSG IGHMGFILWG LENGSFESLQ ASLVYLFIYI
            LLVGTLFSLV VGALGALNQT KVKRLLAYSG VGHMGFVLWG IEVGSFESIQ ASLTYMILYV
            LLIAGLISLI VGAIGALNQT RIKRLLAYSG ISHMGFVLLG IAIGSIESLQ ASLMYIGAYI
            LLMAGLISLV IGSIGALNQT RIKRLLAYSG IGHIGFVLLG IAIGSIESIQ ASLMYIGAYI
            LIGSTILSLV VGSVGAINQT DTKRLLAYSS VVAMGFILLG VSISTYEGVQ AGFTYMVIYL
            LLVGTIFSLL VGALGALNQT KVKRLLAYSG VGHMGFVLWG IGIGSFESIQ ASLVYMVLYV
            LLVGTIFSLL VGALGALNQT KVKRLLAYSG VGHMGFVLLG IGIGSFESIQ ASLTYIVLYV
            LLIAGLISLI VGAIGALNQT RIKRLLAYSG ISHMGFVLLG IAIGSIESLQ ASLMYIGAYV
            LLIGAIFSMI VGAIGALNQT KIKRLIAYSG IGHMGFILWG MEIGSFESIQ ASLVYMILYV
            LLIAGLISLI VGAIGALNQT RIKRLLAYSG ISHMGFVLLG IAIGSIESLQ ASLMYIGAYI
            FFLGILFSLF VGALGALNQT KIKRLLAYSG VGHMGFILWG LENGSFESLQ ASLVYLFIYI
            FFLGILFSLF VGALGALNQT KIKRLLAYSG VGHMGFILWG LENGSFESLQ ASLVYLFIYI
            LLVGALFSLV VGALGALNQT KVKRLLAYSG VGHMGFVLWG IEVGSFESIQ ASLTYMVLYV
            LLIAGIISLI VGAIGALNQT RIKRLLAYSG ISHMGFVLLG IAIGSIESLQ ASLMYIGAYI
            LLMAGLISLI IGSIGALNQT RIKRLLAYSG IGHIGFVLLG IAIGSIESLQ ASLMYIGAYI
            FFLGILFSLF VGALGALNQT KIKRLLAYSG IGHMGFILWG LENGSFESLQ ASLVYLFIYI
            LVASAILSLV FGXIGALNQT KXKRXLAYSG IGXMGFVLFG VAVGTFESIQ ASLIYMIIYV
            LVASAILSLV FGAIGALNQT KIKRLIAYSG IGHMGFVLFG VAVGSFESIQ ASLIYMIIYV
            LLSVAIISLI VGAFGALNQT ---------- ---------- VSAGTYEGLQ ASWTYMVVYL
            LLSVAIISLV VGAFGALNQT RIKRLLAYSG IGHIGFILIG VSAGTYESLQ SSWTYAVTYL
            LLSVAIISLI VGAFGALNQT RVKRLLAYSG IGHIGFVLLG VSTGTYEGLQ ASWTYILIYL
            LLSVAIISLV VGAFGALNQT RIKRLLAYSG IGHMGFILIG VSAGTYESLQ NSWTYAVTYL
            VLLCAVFSII YGALGALNQT KIKRLLAYSG IAHMGFILFG VAIGSFESIQ ATLIYLIIYV
            VLVCAVLSIT YGAIGALNQT RIKRLLAYSG ISHMGFILLG VAIGTFESIQ ASLIYMVIYV
            ILICAVLSII YGSIGALNQT KIMRLFAYSG ISHIGFILFG IAIGSFEGLQ ASLIYMIIYI
            VLLCAIFSII YGAIGALNQT KIKRLLAYSG IGHIGFIXFG VAIGSFESIQ ASLIYLIIYV
            VLICAILSIV YGAIGALNQT KIKRLLAYSG IGHMGFILFG VAIGSFESIQ ASLIYMIIYV
            ILICAVISII FGAIGALNQT RIKRLLAYSG IGHMGFILFG VAIGSFESIQ ASFIYMIIYV
            VILCAVLSIV YGAVGALNQT KVKRLLAYSG IGHMGFILFG LGLGSFESIQ AGLIYMIIYV
            LVASAILSLV FGAIGALNQT KIKRLIAYSG IGHMGFVLFG VAVGSFESIQ ASLIYMIIYV
            VLVCAVLSIV YGAIGALNQT KIKRLLAYSG IGHMGFILFG VAIGSFESIQ ASLIYMVIYV
            VLICAVLSIV YGAIGALNQT KVKRLLAYSG IGHMGFILLG VAIGSFESIQ AGLIYLIVYV
            ILICAGISII YGAIGAINQT RIKRLLAYSG IGHMGFILFG VAIGSFESIQ ASFIYMIIYV
            LIICAGLSMI VGAIGGLNQT KIKRLLAYSG IGHMGFIVFG VGNGCLEGYQ ASLVYIIIYT
            VVWCVILSLL VGGIGGLNQA SMKKLFVYSG MINMGMVILG LLVGGNSGIV ISFVYLIIYM
            VLVCAVLSIV YGAIGALNQT KIKRLLAYSG IGHMGFILFG VAIGSFESIQ ASLIYMVIYV
            LLASATLSMI YGAIGALNQT KIKRLLAYSG IGHIGFVLFG VTIGSFESIQ ASLIYMIIYV
            LVASAILSLV FGAIGALNQT KIKRLLAYSG IGHMGFVLLG VAIGSFESIQ ASLIYMIIYV
            VLICAILSII CGSIGALNQT KIKRLLAYSG IGHMGFVLFG VAIGSLESIQ ASLIYMIVYV
            ILVCTVLSIV YGSIGALNQT KIKRLLAYSG IGHMGFILFG VGIGSFESIQ ASLIYMIIYI
            VLVCAILSII CGAIGALNQT KIKRLLAYSG IGHMGFILFG IAIASFESIQ ASLIYMIIYV
            VLVCAVLSII YGGIGALNQT KIKRLLAYSG IGHMGFILFG VAIGTFESIQ ASLIYIIIYV

            VTFVSILILV SELSSLLGSN LVILSTFGVM LLSVAGIPPL GGFFSKWLVL TFIFSSILSV
            LTQVLLWSVV LEFSGVSRLN PILALALAAG LLSTAGIPPL IGFLTKWYII LYYLSALIAL
            VMSICVFAII LEFSGLSRRL SVLALTLALT FLSIAGIPPL VGFWGKWLVL LYYLVFLLAV
            IMSICVFAII LEFSGLSRRL PVLALTLALT FLSIAGIPPL VGFLGKWLVL LYYLAFLLAV
            LSVVLWMGPL SELAGVYKKN SALGLTQVFT LFSLAGVPPL LGFFVKWWVI QYLFLALFSI
            VMSICVFAII LEFSGLSRRL SVLALTLALT FLSIAGIPPL VGFWGKWLVL LYYLVFLLAV
            IMTICVFAII LEFSGLSRFL PLLSITFGVV FFSIAGIPPF AGFLGKWVVL LSFFIFFFAV
            ITFVSILIVI NELSSLLGNN LALLSTFGIL ILSVAGIPPL GGFFSKWLVL TFIFSSILSI
            LTQVLLWSVV LEFSGLSRLN PILALALAAG LLSTAGIPPL IGFLTKWYII LYYLSALIAL
            TTFLIIIVGS NEFCNVLTQP KIIMITLTLS VLSIAGIPPL GGFLAKWVVI SFILSSVLSI
            FTFLSFLFII NEFSGFLGIN SAILITLLVF VFSLAGIPPF AGFFIKWVVL SFIFTSVISI
            ---------- ---------- ---------- ---------- ---------- ----------
            ---------- ---------- ---------- ---------- ---------- ----------
            ATFLIIVVGS NEFCNMLTQP KIIMIVLTLS VLSIAGIPPL GGFLAKWVVI SFVLSSILSI
            VTFSGIIFVS EELSSFLSQN KILLLLFGLL VFSLAGIPPL GGFIAKWFVI SFINSSIISI
            ---------- ---------- ---------- ---------- ---------- ----------
            ---------- ---------- ---------- ---------- ---------- ----------
            PSVVVIAGIT SSFSGLIKSN YVVAFTLGAA FLSLGGIPPL SGFLGKWFVI QTYWVVFIAV
            VTFLCFIILV DEFSGFLGIN KTVLITIVFL MFSFAGIPPF AGFFIKWMVL AFIFTSLVSI
            TMSICIFAII LEFSGLSRRE PVLALTLALT LLSIAGIPPL VGFLSKWLVL LYYLVSILAV
            TMSICIFAII LDFSGLSRRE PVLALTLALT LLSIAGIPPL VGFLSKWLVL LYYLVSILAV
            SSILIIFLLT KELSSLNQYN KTLAFSWLIV LLSIAGIPPL SGFISKWFIL SFIIISVIGI
            IMTICVFSII LEFSGLSRLL PFLSITFGVV FFSIAGVPPF AGFLGKWVIL LSFFIFFFAV
            LTQVLLWSVV LEFSGISRLN PILALALAAG LLSTAGIPPL IGFLTKWYII LYYLSALIAL
            ---------- ---------- ---------- ---------- ---------- ----------
            VMVVITFGLI WETSALIRWN PILGLSWAVL FLSLAGIPPL AGFISKWMVL WYYLLAIIGI
            ISFLLFLLLI DGLSNIGNIN LVILITLVLL ILSIAGIPPF AGFFVKWVIL EFLLTSIISI
            ITQVLLWSVV LEFSGVSRLS PMLALALATG LLSTAGIPPL IGFLTKWYII LYYISALTAL
            ITQVLLWSVV LEFSGVSRLS PMLALALATG LLSTAGIPPL IGFLTKWYII LYYISALTAL
            ITQVLLWSVV LEFSGVSRLS PMLALALATG LLSTAGIPPL IGFLTKWYII LYYISALTAL
            ITQVLLWSVV LEFSGVSRLS PMLALALATG LLSTAGIPPL IGFLTKWYII LYYISALTAL
            ITQVLLWSVV LEFSGVSRLS PMLALALATG LLSTAGIPPL IGFLTKWYII LYYISALTAL
            ITQVLLWSVV LEFSGVSRLS PMLALALATG LLSTAGIPPL IGFLTKWYII LYYISALTAL
            TMSICVFTII LEFSGLSRRL PILALTLALT FLSIAGIPPL VGFLGKWLVL LYYLIFILAV
            ITQVLLWSVV LEFSGVSRLS PMLALALATG LLSTAGIPPL IGFLTKWYII LYYISALTAL
            LTLSSLIIYL SLLNNTWFNN KFLGIVITVL ILSISGLPPF LGFFSKWIIF SKFMISFIVI
            ITQVLLWSVV LEFSGVSRLS PMLALALATG LLSTAGIPPL IGFLTKWYII LYYLSALIAL
            ITFLTLVWTL E-WAGLRWAF PIQTWILVAL LFSMAGIPPL VGFLIKWGIL THFITALVVL
            ---------- ---------- ---------- ---------- ---------- ----------
            FTNLFIIMIL IELSGYFMNN KILTIALVII TFSIAGIPPL LGFLSKFILI SYIITGCLCL
            FTNLFIIIIL IELSGYLMNN KILTIALIIM IFSIAGIPPL LGFLSKFIII SYILIGCTCL
            FTNLFIIMIL IELSGYFMNN KILTIALVII TFSIAGIPPL LGFLSKFILI SYIITGCLCL
            LTQVLLWSVV LEFSGVSRLN PILALALAAG LLSTAGIPPL IGFLTKWYII LYYLSALIAL
            FINISLFILI IELGSLNFIN KILSITMVLI ILSVAGIPPL SGFINKWYLI WYIFSSLIII
            TMSICIFAII LEFSGLSRRE PVLALTLALT LLSIAGIPPL VGFLSKWLVL LYYLVSILAV
            ITAVLGFSVL SLVIGLSRHN SVVAYLWGIT FFSFAGIPPL LGFFAKWIIL LYILLAIVAV
            IMTICVFSLI LEFSGVSRFL PLFAVTLGVV FFSIAGIPPF AGFLSKWVVL LSYFVFLFAV
            WTLVAFVAAL TYLAGLRLKH PWLAFIMSLL LLSMAGIPPL TGFLVKWGIL SAPLTALGAF
            VMTICAFSII LEFSGLSRYL PFFSTTLGVL FFSIAGIPPF AGFFGKWFIL LSYFIFFFAV
            IMSVCAFAMV LEFSGLSRKE PALAITLALT FLSIAGVPPL IGFFSKWWIL LYYLVSILAV
            VGFLGVVLLM MDLSGVHQFN VVMAISWSLV LLSAGGIPPL SGFLGKWWIM WYTIVMLFSV
            IMTICVFSII LEFSGLSRFL PFLSITFGVV FFSIAGIPPF AGFLGKWVVL LSFFIFFFAV
            IMTICVFSII LEFSGLSRFL PFLSITFGVV FFSIAGIPPF AGFLGKWVVL LSFFIFFFAV
            IMTICVFSII LEFSGLSRFL PFLSITFGVV FFSIAGIPPF AGFLGKWVVL LSFFIFFFAV
            VMSICVYCYN IEFSGLSRRL SVLALTLALT FLSIAGIPPL VGFWGKWLVL LYYLVFLLAV
            IMTICVFSII LEFSGLSRLL PFLSITFGVV FFSIAGVPPF AGFLGKWVIL LSFFIFFFAV
            IMSICTFTIV LEFSGLSRRE PVLAIALALT LLSIAGVPPL IGFFSKWWVL LYYLVSILAV
            FTILGIFSLI YELGGLNLIN KLIAFSWLVF FLSIAGIPPF AGFINKWLIL LYLVPVLIGV
            TMSISIFAII LEFSGLSRRE PALAITLALT LLSIAGIPPL VGFLSKWLVL LYYLVSVLAV
            LTQVLLWSVV LEFSGISRLN PILALALAAG LLSTAGIPPL IGFLTKWYII LYYLSALIAL
            IMSICVFAII LEFSGLSRRL PVLALTLALT FLSIAGIPPL VGFLGKWLVL LYYLAFLLAV
            LSFVFLVSIS DEFSGIISGN AVLLVSVVLI AFSFAGIPPF AGFLIKWFVL SLIFGSILSV
            IGFTSIIMIM IELSNLSINN MIIALSWGLI FLSLGGLPPF SGFLAKWWTI IFIIISLIII
            VKTICAFSII LEFSGLSRYL PFFSITLGVL FFSIAGIPPF AGFFGKWFIL LSYFIFFFAV
            VKTICAFSII LEFSGLSRYL PFFSITLGVL FFSIAGIPPF AGFFGKWFIL LSYFIFFFAV
            IMSICVFAII LEFSGLSRRL PVLALTLALT FLSIAGIPPL VGFLGKWLVL LYYLVFILAV
            ITQVLLWSVV LEFSGVSRLN PMLALALATG LLSTAGIPPL IGFLTKWYII LYYLSALIAL
            LTQVLLWSVV LEFSGVSRLN PILALALATG LLSTAGIPPL IGFLTKWYII LYYLSALIAL
            LSFLGIILIL EELSNLVGRK APILGAFSIL VLSIAGIPPL GGFLAKWFVL SFILSAILSI
            TMSICVFTII LEFSGLSRRL PVLALTLALT FLSIAGIPPL VGFLGKWLVL LYYLIFILAV
            IMSICVFAII LEFSGLSRRV PILALTLALT FLSIAGIPPL VGFLGKWLVL LYYLIFILAV
            ITQILLWSVV LEFSGVSRLN PMLALALAAG LLSTAGIPPL IGFLTKWYVI LYYISALTAL
            TMSISIFAII LEFSGLSRRE PALAITLALT LLSIAGIPPL VGFLSKWLVL LYYLVSVLAV
            ITQVLLWSVV LEFSGVSRLS PMLALALATG LLSTAGIPPL IGFLTKWYII LYYISALTAL
            VMTICAFSII LEFSGLSRYL PFFSITLGVL FFSIAGIPPF AGFFGKWFIL LSYFIFFFAV
            VMTICAFSII LEFSGLSRYL PFFSITLGVL FFSIAGIPPF AGFFGKWFIL LSYFIFFFAV
            IMSICVFAII LEFSGLSRRL PVLALTLALT FLSIAGIPPL VGFLGKWLVL LYYLVFLLAV
            ITQVLLWSVV LEFSGVSRLN PMLALALATG LLSTAGIPPL IGFLTKWYII LYYLSALIAL
            LTQVLLWSVV LEFSGVSRLN PILALALATG LLSTAGIPPL IGFLTKWYII LYYLSALIAL
            VMTICAFSII LEFSGLSRYL PFFSITLGVL FFSIAGIPPF AGFFGKWFIL LSYFIFFFAV
            IMSICLFSII LELSGISRMH PIMAIXLALT LLSIAGIPPL AGFFSKWLVL LYYLISIIAV
            VMSICLFSII LEFSGLSRMH SIMAISLALT LLSIAGIPPL AGFFSKWLVL LYYLISIIAV
            TTTLASFTVI CDLTILSRGH PYLAFSLAVI FLSLAGIPPL LGFLGKWFIL VYYLVALFAI
            VSAFGAFTVI CDLTVLSRGQ PYIAFSLAIV FLSLAGIPPL LGFLGKWFIL VYYLVALFAI
            ITTLASFTMI CDLTILSRGK PYSAFSLAII FLSLAGIPPL LGFLGKWFIL VYYLVAFFAI
            VSALASFTVI CDFSILSRGQ PYIAFSLAIV FLSLAGIPPL LGFLGKWFIL VYYLVALLAI
            IMGICSFSII LELSGLSREN PVIALTLALT FLSTAGVPPL AGFLSKWLIF LYYLISIIGV
            IMSICSFSII LEFSGISREN PGIAAALALV FLSTAGVPPL AGFLSKWLIL LYYLICIIAV
            LMSICSFSII LELGGLSRDN PVLSITLTLT FLSIAGIPPL AGFFSKWLIL LYYLISLIIV
            IMSICSFSII LEVSGLSRDN PVMALTLALT LLSTAGVPPL AGFLSKWLIL LYYLTCIVAV
            IMSICGFSII LEFSALSREN PIMAGTLALI FLSIAGIPPL AGFLSKWLIL LYYLICIVAV
            IMSICSFSLI LELSGISRNN PVIAMTLAVV FFSIAGIPPL AGFLSKWFIL LYYLFSLVVV
            IMSICSFSIL LEVRELSRKT PVVAFTLAFI FLSTAGIPPL AGFLSKWLVL LYYLICSIIV
            VMSICLFSII LEFSGISRMH PTMAISLALT LLSIAGIPPL AGFFSKWLVL LYYLISIIAV
            IITICSFSII LEVGGLSRDN PVIALTLALA FLSTAGIPPL AGFLSKWLIL LYYLICXIAV
            IMSICSFSIL LEVKELSRKN PVIGVTLALT FLSTAGIPPL AGFLSKWLVL LYYIISLIVV
            IMSICSFSLI LELSGMSRNN PVMAMTLAVV LFSIAGIPPF AGFLSKWFVL LYYLISLLIV
            IMVICSFSII LELSNVSRLN PVIGGTLSLV FLSMAGVPPL IGFLNKWLII QYYLMSIIAV
            IVTIGVFFIL FELVGVGRKN SVLGVSFILL FFTLAGIPPF GIFFVKLWII MGGLLAAGLV
            IITICSFSII LEVGGLSRDN PVIALTLALA FLSTAGIPPL AGFLSKWLIL LYYLICIIAV
            IMSICSFSII LEFSGLSRRH PIMAVTLALT FLSIAGIPPL AGFFSKWLVL LYYLTSIVAV
            IMSICLFSLI LEFSGISRVH PIMAISLALT LLSIAGIPPL AGFFSKWLIL LYYLISIIAV
            VMTICSFSII LEVSGASREN SVLALTLALS FLSIAGIPPL AGFLSKWLIL LYYSICILIV
            IMTVCVFSII LEVSGLSRKD PVIALTLALI FLSIAXIPPL AGFLSKWLIL LYYLISIIVV
            IVSICSFTII LEVSGLSRDN PVIGLTLALT FLSTAGIPPL AGFLSKWLIL LYYLICIIAV
            IMSICGFSII LEFSSLSRDN PVIAGTLALT FLSIAGVPPL AGFLSKWLIL LYYLICIVAV

            LCAIIAGVYY IRSVKIGYFL IWRKVLVLGM LLYSITFILV CPQILWKPIH YGVLSLFTFQ
            ACSVIAGVYY LRLVKIMFYL VINKYTLIGG SLYLVLTIIV CPSLFFQLTH LIILDLFEFK
            MCSVVAGVYY VRIVKIIYFL ISSKVLLIGA GLYVIGFTML SPNLWLQLAH WAVGGLFEFY
            VCSVVAGVYY VRVVKVIYFL ISLKMLLIGG SLYVIGFTML SPNLWLQLAH WAVGGLFEFY
            VVTVIGAIYY LRVIKILIFV SWKLALAVGV ILYAVLGFII NPFPVLYVSQ WFVN--FDLL
            MCSVVAGVYY VRIVKIIYFL ISSKVLLIGA GLYVIGFTMF SPNLWLQLAH WAVGGLFEFF
            FCSVIAGVYY VRIVKILFFL IATKALLIGL CVYFILFLFF SPHFGFFFTS QVVMGLF-MM
            ICAIIAGVYY VRLVKIGYFL IWRKVLILGM LLYSVTFILV CPQILWKPIH YGVLSLFTFQ
            VCSVIAGVYY LRLVKIMFYL VITNILLIGV SLYLVLTIIV CPSLFFQLTH LIILDLFEFK
            VCAMIGGAYY LRLVKIMYFL LWKKILVLGL TSYFIIFILV FPQALSQIIY WATISSFTYQ
            LCAVIAGVYY VRLVKIGYFH MWKEALILGS ILFLTISIVL CPHILTELVH LGVLSIYVSY
            ---------- ---------- ---------- ---------- ---------- ----------
            ---------- ---------- ---------- ---------- ---------- ---------F
            ICAMIGGAYY LRLVKIIYFL LWKKILMLGL TSYFVIFILV FPQALSQIIY WATISSFTYQ
            VCAMIAGVYY LRLIKIAYFL MWRKILILGC IVYFISFLLL SPQILYEITH YSVVSIFTFQ
            ---------- ---------- ---------- ---------- ---------- ----------
            ---------- ---------- ---------- ---------- ---------- ---------L
            VFSVLTVSYY LRIVKLIYFL TWSSSLVLGV NVFIMVAVIT NPFPLINIIN WFCYS--NQL
            LCAIIAGVYY IRIVKISYFY MWKEALILGL IVFLIISLTI YPNLILSIVH LGTLSIYINY
            ICSVVAGVYY VRIVKIIYFL IGPKTLLIGA SLYPIGFTIV SPNLLLQVAH WATMGLFEFY
            VCSVIAGVYY VRIVKIIYFL IGPKTLLIGA SLYPIGFTIV SPNFLLQIAH WATMGLFEFY
            IFSAIGAGYY LRIVKIIYFF LWNSIIFLGF LIYISIFIIV QPNFLLMFSN LSFNYFIEFI
            FCSVIAGVYY VRIVKILFFL ISTKALLIGL CFYFIFFLFF SPHFGFCFTS QVIMGLF--M
            VCSVIAGVYY LRLVKIMFYL VITNILLIGV SLYLVLTIIV CPSLFFQLTH LIILDLFEFG
            ---------- ---------- ---------- ---------- ---------- ----------
            VCSMVAGAYY LRVVKFLYFL IWEQILWLGI GLFLLTALII HPTPLVLLCH WSTLSLFEFS
            LCAVVAGVYY LRLVKISYFL TWKKALISSL LFFLICFILL CPHVLKELAH LSILSIFVYP
            VCSVIAGVYY LRLVKIMFYL VITKILLIGA SLYLVLTIIV CPSLFFQLTH LIILDLFEFK
            VCSVIAGVYY LRLVKIMFYL VITKILLIGA SLYLVLTIIV CPSLFFQLTH LIILDLFEFK
            VCSVIAGVYY LRLVKIMFYL VITKILLIGA SLYLVLTIIV CPSLFFQLTH LIILDLFEFK
            VCSVIAGVYY LRLVKIMFYL VITKILLIGA SLYLVLTIIV CPSLFFQLTH LIILDLFEFK
            VCSVIAGVYY LRLVKIMFYL VITKILLIGA SLYLVLTIIV CPSLFFQLTH LIILDLFEFK
            VCSVIAGVYY LRLVKIMFYL VITKILLIGA SLYLVLTIIV CPSLFFQLTH LIILDLFEFK
            VCSVVAGVYY VRIVKIIYFL ISSKTLLIGV GSYIIGFTMP SPNLWLQLAH WAVGGLFEFY
            VCSVIAGVYY LRLVKIMFYL VITNILLIGV SLYLVLTIIV CPSLFFQLTH LIILDLFEFK
            LLTAISVGFY LRLIKIIYLL KFENILLVNL IFLLNLIYLT NPNFLILIAS WA--SNLELK
            ICSVIAGVYY LRLVKIMFYL VITNILLIGA SLYLVLTIIV CPSLFFQLTH LIILDLFEFK
            LLATWAVGYY LRLIKQLTFT RWFVLLLLSL GTFVSITSLV WPFWYIGGLH YLTWCIVQYS
            ---------- ---------- ---------- ---------- ---------- ----------
            LITCIGIGFY LRIIKILLFV SWNNIIYLGF ILYYTLFYLL NPKFFISLIT YLLN--LMKL
            FITSIGIGFY LRIVKILLFI SWNNIIYLGF IIYYTIFYLF NPKFF--ISS ISILLNFMNL
            LITCIGIGFY LRIIKILLFV SWNNIIYLGF ILYYTLFYLL NPKFFISLIT YLLN--LMKL
            ACSVIAGVYY LRLVKIMFYL VITNILLIGV SLYLVLTIIV CPSLFFQLTH LIILDLFEFK
            LCSTIGLGYY LRLVKTIYFF FWINILMLGF LFFINLFLIF NFTFLINIIT YLFMNIYDFK
            ICSVVAGVYY VRIVKIIYFL IGPKTLLIGA SLYPIGFTIV SPNLLLQVAH WATVGLFEFY
            VSSVVAGVYY VRLVMLAYFS AWFAVLLISI SSYLILLGII CPNLILEITK WGVY-LIDYY
            FCSVIGGVYY VRIVKILFFL ITIKALLVGL CLYFILFLFV APHSGFFFAS QTIMILF-MV
            LMATLAVVYY IRVVKIIYFV GWLTILILAF SFYMVVTCLV CPSWLLDSLH WATWCIVSYG
            FCSVIAGVYY IRIIKILFFL ITIKVLLIGF CFYFILFFFV SPHFLFFFFS QIIFDLF-MV
            ICSVVAGVYY VRIVKIIYFL VGLKTLLIGA SFYLMGFMII SPNLLLQLAH WATVGLFEFY
            FLSVISVIYY LRVTQLCYFI VWERVFYLGL IFYFICFLII SPEWLIVLVD YLFISFFELF
            FCSVIAGVYY VRIVKVLFFL ITTKALLIGL CFNLIFFLFF SPHFGFCFTS QVVMGLF--M
            FCSVIAGVYY VRIVKVLFFL ITTKALLIGL CFNLIFFLFF SPHFGFCFTS QVVMGLF--M
            FCSVIAGVYY VRIVKVLFFL ITTKALLIGL CFNLIFFLFF SPHFGFCFTS QVVMGLF--M
            MCSVVAGVYY VRIVKIIYFL ISSKVLLIGA GLYVIGFTMF SPNLWLQLAH WAVGGLFEFF
            FCSVIAGVYY VRIVKILFFL ISTKALLIGL CFYFIFFLFF SPHFGFCFTS QVILGLF--M
            VCSVVAGVYY VRLVKIIYFL MGLKTLLIGG SLFPIGFMIL SPNLLLQLAF WATVGLFEFY
            LFSAIAAGYY LRVVKITYFI SWENILITGI SIYLSVFLII HPSSIFIPFY MGFNYFFEFI
            VCSVIAGVYY VRIVKIIYFL IGIKTLLIGA SLYVIGFTIV SPNLLLQLAH WATVGLF---
            VCSVIAGVYY LRLVKIMFYL VITNILLIGV SLYLVLTIIV CPSLFFQLTH LIILDLFEFG
            VCSVVAGVYY VRVVKVIYFL ISLKMLLIGG SLYVIGFTML SPNLWLQLAH WAVGGLFEFY
            TCAIIAGVYY LRIVKIGYFY AWKSLTVLGS IFFFTAFLIF CPQVFMQAMH FAALAVFTFN
            LFSSISMFYY LNILKISYLK IWENILFLGL NLYIILFIII NPYFFINLF- -----ILELL
            FCSVIAGVYY IRIIKILFFL ITIKVLLIGF CFYFILFFFL SPHFLFFFFS QIIFDLF-MI
            FCSVIAGVYY IRIIKILFFL ITIKVLLIGF CFYFILFFFL SPHFLFFFFS QIIFDLF-MI
            VCSVVAGVYY VRIVKIIYFL ISSKVLLIGA GLYVIGFTML SPNLWLQLAH WAVGGLFDYF
            VCSVVAGVYY LRLVKIMFYL VITNILLIGA SLYLVLTIIV CPSLFFQLTH LIILDLFEFK
            VCSVIAGVYY LRLIKIMFYL VITNILLIGV SLYLILTIIV CPSLFFQLTH LVVLDLFEFK
            VCAMVAGVYY LRLIKISYFL IWRKILIIGM IVYSILFFLV SPQTINGVIH FGVLSTF---
            VCSVVAGVYY VRIVKIIYFL ISSKTLLIGV GLYIIGFTMP SPNFWLQLAH WAVGGLFEFH
            VCSVVAGVYY VRIVKIIYFL ISSKMLLIGV GLYIIGFTTA FPNFWLQLVH WAAGGLFEFY
            ICSVIAGVYY LRLVKIMFYL VITNILLIGA SLYLVLTIIV CPSLFFKLTH LIVLDLFEFK
            VCSVIAGVYY VRIVKIIYFL IGIKTLLIGA SLYVIGFTIA SPNLLLQLAH WATVGLFEFY
            VCSVIAGVYY LRLVKIMFYL VIANILLIGV SLYLVLTIIV CPSLFFQLTH LIILDLFEFK
            FCSVIAGVYY IRIIKILFFL ITIKALLIGF CFYFILFFFL SPHFLFFFFS QIIFDLF-MI
            FCSVIAGVYY IRIIKILFFL ITIKALLIGF CFYFILFFFL SPHFLFFFFS QIIFDLF-MI
            MCSVVAGVYY VRIVKIIYFL ISSKMLLIGA GLYVIGFTMF SPNLWLQLAH WAVGGLFEFY
            VCSVIAGVYY LRLVKIMFYL VITNILLIGV SLYLVLTIIV CPSLFFQLTH LIILDLFEFK
            VCSVIAGVYY LRLIKIMFYL VITNILLIGV SLYLVLTIIV CPSLFFQLTH LIVLDLFEFK
            FCSVIAGVYY IRIIKILFFL ITIKALLIGF CFYFILFFFL SPHFLFFFFS QIIFDLF-MI
            VCSVIAGVYY VRIVKIIYFL IWQHVFLIGL SLFFILFLMF APNFIMLVSH NATMGLIEFF
            VCSVIAGVYY VRIVKIIYFL IWQHVFLIGF SLFFILFLMF TPNFIMLVSH NATMGLIEFF
            ICTCVSAFYY IRIVATIYFL TWESILLISI YIYFILFIII CPQPLLLMSH EARGNP-EFK
            ICTCISAFYY IRIVATIYFL TWESILLIGI YMYFILFLII CPQPLLLISY EAMPGT-EFK
            ICTCISAFYY IRIVATIYFL TWESILLISI YIYFIIFIII CPQPLLLMSH EA--GILEFK
            ICTCISAFYY IRIVATIYFL TWESILLISI YMYFILFLII CPQPLLLISY EAMPGA-EFK
            ISAVVAGVYY VRLVQIIYFL IWQRVLLIGV TFFLILFLMA CPNFLLQITH NATISLYPFF
            TSSVVAGVYY VRLVQTIYFL IWQRVLLIGI TFYTIIFLMA CPKILLQITH DATISLYEFI
            ICSVIAGVYY VRIVKIIKFL IWQKVLLIGV SFFFILFLMI YPNXLLQLTY DATISIYDYL
            VSSVIAGVYY VRLVQIIYFL IWQKVLLIGL SFFLILFLMI SPNFLLQITH DATISLYEFL
            ISSVIAGVYY VRLVQIIYFL VWQKVLLIGS TFFIIIFLMI CPKFLLQITH DVTISLYEFI
            ISSVIAGVYY VRIVKLLYFL VWQRVLLIGV TLFLILFFMI CPNFLLQITH DATICLYEFL
            VSSVIAGVYY VRVVQIIYFL IWQRIFLIGF TFFIILFLMV SPNCLLQITH DATISLYEFL
            VCSVIAGVYY VRIVKIIYFL IWQHVFLIGI SLFFILFLMF TPNFIMLVSH NATMGLIEFF
            ISSVIAGVYY VRLVQIIYFL IWQKLLVAGL TFFLILFLMI SPNFLLQITH DATISLYEFL
            VSSVIAGVYY VRVVQIIYFL IWERIFLIGV TFFIILFLMV SPNFLLQITH DATISLYEFL
            ISSVIAGVYY VRVVKLLYFL VWQRVLLIGG TLFFILFFML CPNFLLQITH DATICLYEFL
            VSSVVAGINY VRVVKIIYFF IWNKVLIIGG SFYVVLFLMI CPNILLRLTH ----GLFELV
            LVSVIAGVFY VRVISIIYE- --KGILLIGM FAFFTYFYWL VLYWGLVVFD GFLEGLKEML
            ISSVIAGVYY VRLVQIIYFL IWQNLLVAGL TFFLILFLMI SPNFLLQITH DATISLYEFL
            LCSVIAGVYY VRIVKIIYFL IWKDVLLIGL TLYIILFIMI SPNLLLQIAH DATMGLYEFY
            VCSVIAGMYY VRIVKIIYFL IWQYVLLIGF SLFFILFFMS SPNFIMLISH NATMGLIEFF
            LSSVIAGVYY VRLVQIIYFL VWQKVLIIGV TFFIILFLIV SPNFLLELTH DATISLYEFL
            LSSVIAGVYY VRLVQIIFFL IWQKTLLIGF TFFMVLFLMI SPSFLLQITY DAVISLYEFV
            ISSVIAGVYY VRLVQLIYFL IWQKVLLIGG TLFLILFLIF FPNFLLQITH DATISLYEFF
            ISSVVAGVYY VRLVQIIYFL VWQKVLLIGF TFFIILFLMI SPNFLLQITH DATISLYEFI

            KIAIILAISL LLSIVIGGAS YVLGDTPDKE KVSVYECGFT PYDNPGNPIS VRFFLIGILF
            GILILLIVSG TLSIIILGAS YLLGNKPDME KVSVYECGFD PFDNPGNPFS VRFFLIGILF
            SLFFLLVFSV VLSAFFSGAS YFLGVKPDRE KVSAYECGFE PFGIPGRLFQ FRFFLVGILF
            SLFFLLVFSV VLSALFFGAS YFLGVKPDRE KVSAYECGFE PFGVPGRPFS VRFFLVGILF
            CLIMFILIST ILSLLIAVAA WFLSDKPDKE KLSPYECGFD PFGQTGHPIS IKFFLVAILF
            SLFFLLVFSV VLSALFSGAS YFLGVKPDRE KVSAYECGFE PFGIPGRPFS VRFFLVGILF
            SFFVFCFLAI VLAGLFSIVS FFLGEKPDRE KVSAYECGFV PFSFLGRPFS IRFFLIGILF
            KVTIILVLSL LLSTVIGVAS YVLGDTPDKE KVSVYECGFA PYDNPGNPIS IRFFLIGILF
            GILILLIVSG TLSILILGAS YLLGNKPDME KVSVYECGFD PFDNPGNPFS VRFFLIGILF
            KLLIILIISL LLSSLIGLAS LLLSDTPDKE KTSVYECGFS PYDNLGSPIS IRFFLIGILF
            NIIIVISVSL LLSSIICADS YLLGTSPDRE KVSVYECGFT PFDNPGNPIS IRFFIIGILF
            ---------- ---------- ---------- ---------- ---------- ----------
            ILLIFLVVSF LLSLIIAFAA WFLSDKPDRE KLSPYECGFD PFGQPGHPIS IKFFLIAILF
            KLLIILIISL LLSSLIGLAS LLLGDTPDKE KTSVYECGFS PYDNLGSPIS IRFFLIGILF
            KILIILIISL LLSIVIAAAS YLLGDTPDKE KVSVYECGFS PYDNPGNPIS IRFFLIGILF
            ---------- ---------- ---------- ---------- ---------- ----------
            VLVLSITFSA LLSVVIGFAA WFFSTKPDKE KLSPYECGFD PIDQLGNPVS VKFFLIAILF
            SMLISILLSS FLCSIIAGAA WLLTNKPDKE KLSPYECGFN PFNQSGHPVS IKFFLIAILF
            NIVVAIILSL LLSSVICLGS YLLGSSPDKE KVSVYECGFN PFDNPGNPIS IRFFIIGILF
            GILVLLIFSV ILSAIISGAS YILGVKPDRE KVSAYECGFD PFRTPGRPFS VRFFLIAILF
            GILVLLIFSV ILSAIISGAS YILGVKPDRE KVSAYECGFD PFGTPGRPFS VRFFLIAILF
            TIFIILIISV ILSGVISIAS FLLGEKPDKE KVSVYECGFD PFHNPGEPFS IRFFLIAILF
            SFFVFCFLAI VLAGLFSIVS FFLGEKPDRE KVSAYECGFV PFSFLGRPFS IRFFLIGILF
            GILILLIVSG TLSILILGAS YLLGNKPDME KVSVYECGFD PFDNPGNPFS VRFFLIGILF
            SLALFLTLCA GLAALLVILS LILQGKPDKE KTSIYECGFN PFQNPGQPFS IRFFLIALLF
            SMLILLIFGA LLASVISMAS FILGDKPDKE KVSVYECGFD PVHNPGEPFS IKFFLIAILF
            QILIAIIISI ALASIICVAS YTLGDTPDKE KVSVYECGFT PFDNPGNPIS IRFFIIGILF
            GILILLIVSG TLSILILGAS YLLGYKPDME KVSVYECGFD PFDNPGNPFS VRFFLIGILF
            GILILLIVSG TLSILILGAS YLLGYKPDME KVSVYECGFD PFDNPGNPFS VRFFLIGILF
            GILILLIVSG TLSILILGAS YLLGYKPDME KVSVYECGFD PFDNPGNPFS VRFFLIGILF
            GILILLIVSG TLSILILGAS YLLGYKPDME KVSVYECGFD PFDNPGNPFS VRFFLIGILF
            GILILLIVSG TLSILILGAS YLLGYKPDME KVSVYECGFD PFDNPGNPFS VRFFLIGILF
            GILILLIVSG TLSILILGAS YLLGYKPDME KVSVYECGFD PFDNPGNPFS VRFFLIGILF
            SLLFLLIFSV VLSAFFSGAS YFLGVKPDRE KVSAYECGFE PFGVPGRPFS VRFFLVGILF
            GILILLIVSG TLSILILGAS YLLGYKPDME KVSVYECGFD PFDNPGNPFS VRFFLIGILF
            VIIIFILISL ILCLVLSLAS LILSNKPDKE KVTVYECGFN PFHTPGQPFS IKFFLIAILF
            GILILLIVSG TLSILILGAS YLLGYKPDME KVSVYECGFD PFDNPGNPFS VRFFLIGILF
            NLLLFFIICV ALAIILVGLS LVLQGRPDRE KNSVYECGFS PFQSPGQPFS IRFFLIALLF
            ---------- ---------- ---------- ---------- ---------- ----------
            NLFIYLSISF ILSFIVLFFS IFLSFKPDKE KVSIYECGFN PFHSTGQPFS IRFFLISILF
            NLFIYLITSF LLSLIVLFFS IFLSFKPDKE KVSIYECGFN PXHSTGQPFS IRFFLIAILF
            NLFIYLSISF ILSFIVLFFS IFLSFKPDKE KVSIYECGFN PFHSTGQPFS IRFFLISILF
            GILILLIVSG TLSIIILGAS YLLGNKPDME KVSVYECGFD PFDNPGNPFS VRFFLIGILF
            VILLVLIFSL ILSLVVGLLS YVLTDKPDKE KVTVYECGFD PFHSPGKPFS IRFFLVAILF
            GILVLLIFSV ILSAIISGAS YILGVKPDRE KVSAYECGFD PFGTPGRPFS VRFFLIAILF
            STLSLAVIGS IISGIISIAA FLFSSKPDKE KLASYECGFD PFSSSGQPFS IKFFLVAILF
            GFFFFVLIAV VLAGVFSSIS FFIGEKPDRE KVSAYECGFV PFSFLGRPFS VRFFLIGILF
            ALLIFLGLCS ALALLLVGLS LFLQSRPDPQ KTSIYECGFN PFQNPGQPFS IRFFLIAILF
            NLFIFFFFIF ILAGLFIFLS FLIGEKPDRE KVSAYECGFA PFNFLGRPFS IRFFLIGILF
            GILVLLIFSV VLSAIISGAS YILGDKPDRE KVSAYECGFD PFGTPGRPFS IRFFLIGILF
            SLFIFLMLSF LISIIISSVS FLLSQRPNKE KVSVYECGFD PFHNPGEPFS IRFFLIAILF
            RFFVFCFLTI VLAGLFSMVS FFLGEKPDRE KVSAYECGFV PFSFLGRPFS IRFFLIGILF
            RFFVFCFLTI VLAGLFSMVS FFLGEKPDRE KVSAYECGFV PFSFLGRPFS IRFFLIGILF
            RFFVFCFLTI VLAGLFSMVS FFLGEKPDRE KVSAYECGFV PFSFLGRPFS IRFFLIGILF
            SLFFLLVFSV VLSALFSGAS YFLGVKPDRE KVSAYECGFE PFGIPGRPFS VRFFLVGILF
            SFFVFCFLAI VLAGLFSIVS FFLGEKPDRE KVSAYECGFV PFSFLGRPFS IRFFLIGILF
            GLLVLIIFSV ILSAVISGAS YILGDKPDRE KVSAYECGFD PFGAPGRPFS IRFFLIGILF
            TIFTVLIIGL ALSSVISGAS YFLGEKPDKE KVSVYECGFD PFHSPGEPFS IRFFLIAILF
            ---------- ---------- ---------- ---------- ---------- ----------
            GILILLIVSG TLSILILGAS YLLGNKPDME KVSVYECGFD PFDNPGNPFS VRFFLIGILF
            SLFLLLVFSV ILSALFFGAS YFLGVKPDRE KVSAYECGFE PFGVPGRPFS VRFFLVGILF
            NLIIAIIVTV LLSLVISSAS FFLGTTPDKE KASAYECGFN PFDNPGNPIS VKFFLIGILF
            LIIFPLIISI FLSTIISILS YLLSEKPDKE KVSVYECGFD PFHNPGEPFS IRFFLIAILF
            NLFIFFFLIF ILAGLFIFLS FLIGEKPDRE KVSAYECGFA PFNFLGRPFS IRFFLIGILF
            NLFIFFFLIF ILAGLFIFLS FLIGEKPDRE KVSAYECGFA PFNFLGRPFS IRFFLIGILF
            GLFVLLVFSV VLSALFSGAS YFLGVKPDRE KVSAYECGFE PFGIPGRPFS VRFFLVGILF
            GILILLIVSG TLSILILGAS YLLGYKPDME KVSVYECGFD PFDNPGNPFS VRFFLIGILF
            GILILLIVSG TLSIIILGAS YLLGNKPDIE KVSVYECGFD PFDNPGNPFS VRFFLIGILF
            ---------- ---------- ---------- ---------- ---------- ----------
            SLLFLLIFSV VLSAFFSGAS YFLGVKPDRE KVSAYECGFE PFGVPGRPFS VRFFLVGILF
            SLFFLLIFSV ILSAFFSGAS YFLGVKPDRE KVSAYECGFE PFGVPGRPFS VRFFLVGILF
            GILILLIISG TLSILILGAS YILGYKPDME KVSVYECGFD PFDNPGNPFS VRFFLIGILF
            GILVLLIFSV ILSAIISGAS YVLGVKPDRE KVSAYECGFD AFGAPGRPFS VRFFLIGILF
            GILILLIVSG TLSILILGAS YLLGYKPDME KVSVYECGFD PFDNPGNPFS VRFFLIGILF
            NLFIFFFLIF ILAGLFIFLS FLIGEKPDRE KVSAYECGFA PFNFLGRPFS IRFFLIGILF
            NLFIFFFLIF ILAGLFIFLS FLIGEKPDRE KVSAYECGFA PFNFLGRPFS IRFFLIGILF
            GLFFLLVFSI VLSVLFSGAS YFLGVKPDRE KVSAYECGFE PFGIPGRPFS VRFFLVGILF
            GILILLIVSG TLSTLILGAS YLLGYKPDIE KVSVYECGFD PFDNPGNPFS VRFFLIGILF
            GILILLIVSG TLSIIILGAS YLLGNKPDME KVSVYECGFD PFDNPGNPFS VRFFLIGILF
            NLFIFFFLIF ILAGLFIFLS FLIGEKPDRE KVSAYECGFA PFNFLGRPFS IRFFLIGILF
            VIFIMLCISI GLSIIISGAS YTLGAKPDSE KVSVYECGFD PFESSRIPFS VRFFLIGILF
            VIFIMLCLSI GLSFIISGAS YTLGAKPDSE KVSVYECGFD PFESSRIPFS VRXFLIGILF
            TIFFSTLLGV SIILLLVFIS FTLGNSPDSE KSSIYECGFD PFGKIRTPFT IKFVLVGILF
            TIFYSTLLGV GIILLLVSIS FALGNSPDSE KSSIYECGFD PFGKIRTPFA IKFVLVGILF
            TIFFSALLAL CIILLLISIS FTLGNSPDSE KSSIYECGFD PFGKIRTPFT IKFVLVGILF
            TIFYSTLLGV GIILLLVSIS FALGNSPDSE KSSIYECGFD PFGKIRTPFA IKFVLVGILF
            SIFILILFSV ILSTVISGAS YIAGVKPDGE KVSVYECGFD PFGSSRAPFS VRFFLVGILF
            GIFLLLFFSI ILSTVISGAS YIVGVKPDGE KTSVYECGFD PFESSRIPFS VRFFLVGILF
            GIFLLLLFSV SLSTVISGAS YIVGVKPDCE KVSIYECGFD PFESSRAPFS VRFFLVGILF
            GIFLIILFSI TLSTVISGAS YVVGVKPDSE KVSVYECGFD PFGSSRVPFS VKFFLVGILF
            GVFGLLLFSL TLSTVISGVS YIVGGKPDGG KVPVYECGFN PFELLRMPFS VRFFLXGILF
            GIFILLLISV VLSTVISSAS YVLGVKPDSE KVSAYECGFD PFESSRIPFS VRFFXVGILF
            EIFYLILFSV TLSTVVSGAS YLVGIKPDSE KVSVYECGFD PLGSSRTPFS VKFFLVGILF
            VIFIMLCLSI GLSFIISGAS YTLGAKPDSE KVSVYECGFD PFESSRIPFS VRFFLIGILF
            SIFILLLFSI ILSTVISGAS YIVGVKPDSE KVSVYECGFD PFESSRIPFS VRFFLVGILF
            EIFFLILFSV TLSTVISGAS YLVGIRPDSE KVSVYECGFD PLGSSRTPFS VKFFLVGILF
            GVFVLLLISV ALSTAISGAS YVLGVKPDSE KVSAYECGFD PFESSRTPFS VRXFLVGILF
            SLLYIIILSC LLSLIILGAS LFLNKRPELQ KTSIYECGFD PFESSRVPFS VRFFLVGILF
            GAVYLSCCCF GVSLLAFVLS YLLVEKPEQE KSSVYECGFD PYEIARIPFS VRXFLVGILF
            SIFILLLFSI ILSTVISGAS YIVGVKPDSE KVSVYECGFD PFESSRIPFS VRFFLVGILF
            GVFIALCLSI VISVAISGAS YILGVKPDIE KVSVYECGFD PFESSRIPFS VRFFLIGILF
            VIFIMLCVSI GLSIIISGAS YTLGVKPDSE KVSVYECGFD PFESSRIPFS VRFFLIGILF
            GIFILILFSI TLSTIISGAS YIVGVKPDSE KVSVYECGFD PFGSSRVPFS VKFFLVGILF
            NIFLLILFSV TLSTIISGAS YIVGNKPDSE KVSVYECGFD PFGSSRVPFS VKFFLVGILF
            NIFILLLFSI ILSTVISGAS FIIGVKPDSE KVSVYECGFD PFGSSRIPFS VKFFLVGILF
            SIFLLLLFSL ILSTVISGAS YIVGVXPDGE KVSVYECGFD PFESSRIPFS VRFFLVGILF

            LVFDLEISLL LPWSISSYLI SLPGIWLIFI FVFILTWGLI YEWIKGGLEW EIFLVILIGA
            LIFDLEISFL FPWAVTY--M ALFGYWVVML FLFILTLGLV YEWIEGGLEW EIVIIALIPL
            LIFDLEISFL FPWCVLFNQI SPFGFWIMVG FLGVLTLGLI YEWIKGGLEW EGINVMKVSL
            LIFDLEISFL FPWCVLFNQI SPFGFWVMVV FLGVLTLGLI YEWVKGGLEW EIINVMKVSL
            LVFDLEVSLL LPWSFSLSQT EWFNQIIVWI FLIILAWGLL YEWIAGGLEW EIASILWVEI
            LIFDLEISFL FPWCVLFNQI SPFGFWIMVG FLGVLTLGLI YEWIKGGLEW EGISVMKVSL
            LIFDLEISFF FPWCVLYNSI APFGFWTMVG FFFVLTLGLV YEWLKGGLEW EAISVMRVSL
            LVFDLEISLL LPWSVSSHLI SLPGIWLIFI FVFILTWGLL YEWIKGGLEW EIFLVMLVGS
            LIFDLEISFL FPWAVTYMSL PLFGYWVVML FLFILTLGLV YEWIEGGLEW EIIIIALIPL
            LIFDLEISLL FPWSISSYLT TILGFWIVIL FLAILTWGLI YEWIKGGLEW EIILIMLLNI
            LVFDLEISLL FPWSISSHIP SLWGLWVVIL FLFILTWGLV YEWIKGGLEW ESLIIWMIPI
            ---------- ---------- ---------- ---------- ---------- ----------
            LIFDLEITLL IPWGYSFGGS SWFNFKLALI FIFLLVWGLV YEWLAGGLEW E---------
            LIFDLEISLL FPWSISSYLI TILGFWIVIL FLAILTWGLI YEWIKGGLEW EIILIILLNI
            LIFDLEISLL FPWSISSYLT SIVGIWVIFM FLFILTWGLV YEWIKGGLEW EILLIIFTDI
            ---------- ---------- ---------- ---------- ---------- ----------
            LVFDLEVALL LPWSRTVGAI PLYNQGLVWV FILFLVWGLV YEWVAGGLDW E---------
            LVFDLEVVLI LPWSVTTGLN FVLSQTMVWG FIIFLAWGLV YEWLAGGLEW E---------
            LVFDLEISLL FPWAVSSHLP SLQGLWIVIL FLFILTWGLI YEWFKGGLEW ESLIICAVPV
            LIFDLEISFL FPWCVIYNQV SPVGFWTMVV FLIILTLGLI YEWIKGGLEW EIINVMRAPL
            LIFDLEISFL FPWCVIYNQI SPIGYWTMVV FLIILTLGLI YEWIKGGLEW EIINVMRTPL
            LVFDLEISYL FPWSVGSNLI TINGHIIIAL FLIILIIGLI YEWIKGGLEW EIINIILIPL
            LIFDLEISFF FPWCVLYNSI APFGFWTMVG FFFILTLGLV YEWLKGGLEW ETISVMEVSL
            LIFDLEISFL FPWAVTYKGL PLFGYWVVMI FLFILTLGLI YEWIEGGLEW EIIIIALIPL
            LIFDLEISFL FPWVFTLFQD SLITLWVC-L FLGILTWGLV YEWVKGALDW EIGHVLITPI
            LVFDLEISFL FPWSSIASKL PLIGHILVFL FLIILTLGLV YEWIQGGLEW EIINVIFISL
            LVFDLEISLI FPWSVSSYFS SLYGNWVIYL FLLILTWGLI YEWIKGGLEW EILTLSIIPL
            LIFDLEISFL FPWAVTYMGL PLFGYWVIML FLFILTLGLI YEWIEGGLEW EIVIIALIPL
            LIFDLEISFL FPWAVTYMGL PLFGYWVIML FLFILTLGLI YEWIEGGLEW EIVIIALIPL
            LIFDLEISFL FPWAVTYMGL PLFGYWVIML FLFILTLGLI YEWIEGGLEW EIVIIALIPL
            LIFDLEISFL FPWAVTYMGL PLFGYWVIML FLFILTLGLI YEWIEGGLEW EIVIIALIPL
            LIFDLEISFL FPWAVTYMGL PLFGYWVIML FLFILTLGLI YEWIEGGLEW EIVIIALIPL
            LIFDLEISFL FPWAVTYMGL PLFGYWVIML FLFILTLGLI YEWIEGGLEW EIVIIALIPL
            LIFDLEISFL FPWCVIYNQI APLGFWIMVV FLGILTLGLV YEWIKGGLEW EVASVMGIPL
            LIFDLEISFL FPWAVTYMGL PLFGYWVVML FLFILTLGLI YEWIEGGLEW EIVRITLIPL
            LIFDLEVSFL FPWSMSSNQV NIFGQNIIIL FLIILISGLI YEWVKGGLDW EVIIITPLNL
            LIFDLEISFL FPWAVTYMGL PLFGYWVVML FLFVLTLGLI YEWIEGGLEW EIVIIALIPL
            LVFDLEVSFL FPWCKTLFQD TSVS-WLALF FLILLTWGLV YEWVKGALEW EILHLLNTPL
            ---------- ---------- ---------- ---------- ---------- ----------
            LVFDLEIIYL FPWSVNSNLI DYYSQFIIYL FIMILVIGLV YEWLRGGLEW EILNILFLKI
            LIFDLEIIYL FPWSVNTNLI NYYSQSIIFI FIIILTLGLI YEWLRGGLEW EIINIIFINX
            LVFDLEIIYL FPWSVNSNLI DYYSQFIIYL FIMILVIGLV YEWLRGGLEW EILNILFLKI
            LIFDLEISFL FPWAVTY--M ALFGYWVVML FLFILTLGLV YEWIEGGLEW GIVIIALIPL
            LVFDLEISYL FPWSCSSNLV DIKGQVIIII FLIILVMGLI YEWIKGGLEW EIIHLIFSRL
            LIFDLEISFL FPWCVIYNQI SPVGFWTMVV FLIILTLGLI YEWIKGGLEW E---------
            LIFDVEVALL FPWSV----L PVVNYWVVLL FLIILTLGLV YEWLQGGLEW EIINVITIKL
            LIFDLEISFL FPWCVLYNSL GPFGFWAMVG FLFILTVGLV YEWLKGGLEW E---------
            LIFDLEISFL FPWIITLFQH SLTSGLVCF- FLAVLTWGLV YEWLQGALDW ECSHLWSLPL
            LIFDLEISFF FPWCVLYNSI APFGFWTMIG FFFVLVLGLI YEWVMGGLEW EILNVMGVSL
            LIFDLEISFL FPWCVVCNQV FPFGYWTMIV FLAVLTLGLV YEWLKGGLEW EIINVMRVPL
            LVFDLEISYL FPWSLSSFLI DYVGQAFLIL FLLILIWGLV YEWMKGGLEW EILHIIMVPL
            LIFDLEISFF FPWCVLYNSI APFGFWTMVG FFFILTLGLV YEWLKGGLEW ETISVMGVSL
            LIFDLEISFF FPWCVLYNSI APFGFWTMVG FFFILTLGLV YEWLKGGLEW ETISVMGVSL
            LIFDLEISFF FPWCVLYNSI APFGFWTMVG FFFILTLGLV YEWLKGGLEW ETISVMGVSL
            LIFDLEISFL FPWCVLFNQI SPFGFWIMVG FLGVLTLGLI YEWIKGGLEW EGISVMKVSL
            LIFDLEISFF FPWCVLYNSI APFGFWTMVG FFFILTLGLV YEWLKGGLEW ETISVMEVSL
            LIFDLEISFI FPWCVVYNQI SPFGYWTMIL FLVILTLGLV YEWLKGGLEW EIINVIIIPL
            LVFDLEISYL FPWSSSTGHI TLSAQLIIIL FLIILTLGLV YEWLKGGLEW EIINIIFTSL
            ---------- ---------- ---------- ---------- ---------- ----------
            LIFDLEISFL FPWAVTYMGL PLFGYWVVML FLFILTLGLI YEWIEGGLEW EMIIIALIPL
            LVFDLEISFL FPWCVLFNQI SPFGFWVMVG FLGVLTLGLI YEWVKGGLEW EIINVMKVSL
            LVFDLEISLL FPWCASSHLS GEYGLWVVIA FIYILVWGLI YEWIKGGLEW ELLIVLFVPV
            LIFDLEISFL FPWSNSSFII DLKAQIYIYL FILILVIGLI YEWIKGGLEW EILNLILINL
            LIFDLEISFF FPWCVLYNST APFGFWTMIG FFFVLVLGLI YEWVMGGLEW ELVNIIGTAL
            LIFDLEISFF FPWCVLYNST APFGFWTMIG FFFVLVLGLI YEWVMGGLEW ELVNIIGTAL
            LIFDLEISFL FPWCVLFNQI SPFGFWVMVV FLGVLTLGLL YEWIKGGLEW EIINVMKVSL
            LIFDLEISFL FPWAVTYKGL PLFGYWVVML FLFILTLGLI YEWIEGGLEW EIVIIALTPL
            LIFDLEISFL FPWSVTYMSL SLFGYWVVML FLFILTLGLV YEWIEGGLEW EIIIIALIPL
            ---------- ---------- ---------- ---------- ---------- ----------
            LIFDLEISFL FPWCVIYNQI APFGFWIMVV FLGILTLGLI YEWIKGGLEW EMVHVMGVPL
            LIFDLEISFL FPWCVIYNQI SPLGFWIMVV FLGILTLGLI YEWIKGGLEW EIINVMGTPL
            LIFDLEISFL FPWAVTYMGL PLFGYWVVML FLFILTLGLI YEWIEGGLEW EIVITALIPL
            LIFDLEISFL FPWSIIYNQI SPFGFWTMAV FLVILTLGLI YEWIEGGLEW EIISVIRIPL
            LIFDLEISFL FPWAVTYMGL PLFGYWVVML FLFILTLGLI YEWIEGGLEW EIVIIALIPL
            LIFDLEISFF FPWCVLYNST APFGFWTMIG FFFVLVLGLI YEWVMGGLEW ELVNIIGTAL
            LIFDLEISFF FPWCVLYNST APFGFWTMIG FFFVLVLGLI YEWVMGGLEW ELVNIIGIGL
            LIFDLEISFL FPWCVLFNQI SPFGFWIMVG FLGVLTLGLI YEWIKGGLEW EIINVMKVSL
            LIFDLEISFL FPWAVTYMGL PLFGYWVVML FLFILTLGLI YEWIEGGLEW EIVIIALTPL
            LIFDLEISFL FPWAVTYMGL PLFGYWVVML FLFILTLGLI YEWIEGGLEW EMIIIALIPL
            LIFDLEISFF FPWCVLYNST APFGFWTMIG FFFVLVLGLI YEWVMGGLEW ELVNIIGTAL
            MIFDLEISFI FPWSVVFNQI PLFGYWTMII FLFILTLGLV YEWVKGGLEW ETLHVMFIPL
            MIFDLEISFI FPWSVVLNQI PLFGYWIMIV FLFILTLGLV YEWVKGGLEW ETLHVMFIPL
            MIFDIEISFL FPWSIVFNQL NLFSFWIVYT FLIVLTIGLA YEWIKGGLEW DVFHLLVAGL
            MIFDIEVSFL FPWSIVFNQL NLFSFWVVYT FLVILALGLA YEWLKGGLEW DVFHLLTAPP
            MIFDIEISFL FPWSIVFNQL NLFSFWIVYT FLIVLAIGLA YEWIKGGLEW DVFHLLVAGL
            MIFDIEVSFL FPWSIVFNQL NLFSFWVVYT FLVILSLGLA YEWLKGGLEW DIFHLLTAGL
            MIFDLEISFL FPWCVTYNQI HLWGVWTMFL FLIILTIGLI YEWAKGGLEW EIFLILITPL
            MIFDLEISFL FPWSVVYNQT GLFGFWTMVL FLIILTIGLI YEWVQGGLEW EIIYLIKTPL
            MIFDLEISFL FPWSVTSNQI DLLGFWILIL FLIILTLGLI YEWILGGLDW EIFLLIITSL
            MIFDLEISFL FPWCVAYNQI GSFGIWTMYL FLIILTIGLI YEWVKGGLEW EIFLLLITPL
            MIFDLEISFL FPWCVVYNQI GLLGVLTMFL FLIILTIGLI YEWVKGGLEW EGIALILTPL
            LIFDLEISYL FXWCVVSNQI ELLGFWIMII FLIILTLGLI YEWIXGGLDW EIILLIKTPL
            LVFDLEISFL FPWCVIYNQI GLXGVWMMYL FLVILTIGLI YEWVKGGLEW ETVNILTIML
            MIFDLEISFI FPWSVVFNQI PLFGYWTMII FLFILTLGLV YEWVKGGLEW ETLHVMFIPL
            MIFDLEISFL FPWCVVYNQI GLFGFWTMYF FLVILTVGLI YEWIKGGLGW EIIYLIILPL
            LVFDLEISFL FPWCVIYNQI GLLGIWMMYL FLVILTIGLI YEWVXGGLEW EILNILVIIL
            LIFDLEISYL FPWCVVSNQI ELLGFWIMVV FXVILTLGLI YEWILGGLDW EMLLLIKTPL
            MIFDIEISFL YPWAASYGLI GLQGIILIII FLIILTIGLI YEWALGGLEW EIAHLMVIPL
            IIFDLEVVFL FPWGVIYIIM GGLGTWVVYL FLWILVVGLV YEWKVGGLDW ELSHLWIISL
            MIFDLEISFL FPWCVVYNQI GLFGFWTMYF FLVILTVGLI YEWIKGGLEW EIIYLIILPL
            LIFDXEISFL FPWSVVYNQI SLFGYWTMII FLFILTLGLI YEWMKGGLEW EGLHVMFTPL
            MIFDLEISFI FPWSVVFNQI TLFGYWTMIV FLIILTLGLI YEWVKGGLEW EILHVMFIPL
            LIFDLEISFL FPWCVVYNQI GLLGFWTMYI FLVILTVGLI YEWAKGGLEW EIFVILTTPL
            LIFDLEISFL FPWCVVYNQI SLFGFWVVYL FLIILTIGLV YEWAKGGLEW EVIFLLIIPL
            LIFDLEISFL FPWCVAYQQI GLFGFWTMYL FLIILTIGLI YEWVKGGLEW EILNLLIIPL
            MIFDLEISFL FPWCVVYNQI GLFGFWTMIF FLIILTIGLI YEWVKGGLEW EGIHLILIPL

            KKIALGFSFV VLWLSLILWS TESLFHGSLY FGVDQLSLPF ILLTGVLTPI CIIISWNSIT
            RQQALEWSLI TFALSILLLH QEAQFQSPIL FAVDGISIFF IVLSTLLTPI CILVSWDSIK
            KKVALEWSLA ILISVLVLWD LEGQFQGPGV FALDGVSLFF FVLTALLIPI CILISWKSIK
            KRVALEWSLA VLISALVLWD LEGQFQGPGV FALDGASLFF FVLTALLIPI CILISWKSIR
            WLTSLFYGFL SLVTTSILWW SVPFLSGLFG LSWDSLSLSM VLLTALLTPS CLIISMGRLK
            KKVALEWSLA ILISVLVLWD LEGQFQGPGV FALDGVSLFF FILTALLIPI CILISWKSIK
            IKRALEWSLA IFFSALVLWD GEGHFQGPLL FALDGVSLFF LLLTTFLIPI CILISQKSIK
            KKIALGSSFL VLWLSIVLWN TESLFYGSLY FGVDHLSLPF ILLTAILTPI CIIISWNSIT
            RQQALEWSLI TFALSILLLH QEAQFQSPVL FAIDGISIFF IVLSTLLTPI CILVSWNSIK
            KKIGLTSSFI NLWLSIILWE SKYLIQGPIN FGVDEISLPF IILTNLLIPI CILISWNNVN
            KRVGLLSSFG ALWLTILIWF PNPTFQGPLH FGLDEISIPF LLLTAILTPI CILISWNSIK
            ---------- ---------- ---------- ---------- ---------- ----------
            ---------- ---------- ---------- ---------- ---------- ----------
            KKIGLISSFI SLWLSIILWE SKYLIQGPIN FGVDEISLPF IILTNLLIPI CILISWNSIN
            KRIGLLFSFI ALWVSLLLWT FQPLFQGPLH FGVDKISLPF IVLTGLLTPI CILISWNTIN
            ---------- ---------- ---------- ---------- ---------- ----------
            ---------- ---------- ---------- ---------- ---------- ----------
            ---------- ---------- ---------- ---------- ---------- ----------
            KKLGLSSSLI ALWITISIWI PNTFFQGLLH FGLDQISIPF ILLTSLLTPI CILISWRSIK
            KRTALEWSLA TLTATLILWD SEGQFQGPIF LAVDGISLFF FILTALLTPI CILISWNSIR
            KRTALEWSLA TLTATLILWD SEGQFQGPIF LAVDGISLFF LILTALLIPI CILISWNSIK
            KNTSLFWSII LIIYFSIILN ENKEFQGYLI FSIDGISLFF IGLSILLIPI CIIMSWESIK
            KKRALEWSLA IFFSALVLWD GEGHFQGPLL FALDGVSLFF LLLTTFLIPI CILISQRSTK
            RQQALEWSLI TFALSLLLLH QEAQFQSPIL FATDGISIFF IVLSTLLTPI CILVSWHSIK
            RKVGLQWSFM FFGLNSLWFS TNYLQNNHSL FALDVIAGLL VVLSTCLIPV CLLASWNSIK
            KKSALGWSLL TLLFFLIMEP ANYGFSGPVL FAIDGISCYF IALTLLLTPV CILVSWSSIR
            KLTGLSSSFL ILWISLLMWS SNSLFQGPLH FGIDEISIPF IILTGILTPI CLLISWTSIK
            RQQALEWSLI TFALSILLLH QEAQFQSPIL FAIDGISIFF IVLSTLLTPI CILVSWNSIK
            RQQALEWSLI TFALSILLLH QEAQFQSPIL FAIDGISIFF IVLSTLLTPI CILVSWNSIK
            RQQALEWSLI TFALSILLLH QEAQFQSPIL FAIDGISIFF IVLSTLLTPI CILVSWNSIK
            RQQALEWSLI TFALSILLLH QEAQFQSPIL FAIDGISIFF IVLSTLLTPI CILVSWNSIK
            RQQALEWSLI TFALSILLLH QEAQFQSPIL FAIDGISIFF IVLSTLLTPI CILVSWNSIK
            RQQALEWSLI TFALSILLLH QEAQFQSPIL FAIDGISIFF IVLSTLLTPI CILVSWNSIK
            KRVALEWGLA ILVCTLVLWD AEGQFQGLVI LALDGVSLFF FILTALLIPI CILISWKSIK
            RQQALEWSLI TFALSVLLLH QEAQFQSPIL FAIDGISIFF IVLSTLLTPI CILVSWNSIK
            FFLGLLWSMI NLIIFLILSD QSFFYQGDLI TMVDGISMVF IGLSILLTPI CLLISYNTIK
            RQQALEWSLI TFALSILLLH QEAQFQSPIL FAIDGISIFF IVLSTLLTPI CILVSWNSIK
            KKRGLEWTTA LFIWNIIIVG SXQH--NFSF WALDGISAPL IVLSTGLIPI CLLASWKSLQ
            ---------- ---------- ---------- ---------- ---------- ----------
            FNISLSWSLI LLLYYIVFFY RIFNFQNNFI LSVDGISIFF IGLSILLIPI CILISLRSIK
            FNISLFWSLT LLLYFTLFFX KLSNFQNNLI FSIDGLSIFF IGLSILLIPI CIVISLKSIK
            FNISLSWSLI LLLYYIVFFY RIFNFQNNFI LSVDGISIFF IGLSILLIPI CILISLRSIK
            RQQALEWSLI TFALSILLLH QEAQFQSPIL FAVDGISIFF IVLSTLLTPI CILVSWDSIK
            NNIALFWSLI ILIYNAFFLN KNENFQGNIL ITIDGISLFF ISLSILLIPI CIIMSWNAID
            ---------- ---------- ---------- ---------- ---------- ----------
            KRVSLQWSFL ILIISTFIWN INLSFQTLIP FGVDSISLFF IFLSTLLIPI CILTSWNSIK
            --------MA IFFSSLVLWD WEGHFQGPII FALDGVSLFF LLLTTFLIPI CVLISQKSIR
            KRVGLQWSLA WLMLNT-LWN TGFPDSGPSL FAMDGIAAPL IILSTALIPL SLLASWDSIR
            KKRALEWSLA LFFSALVFWD GEGHFQGPIV FAVDGVSLVF LLLTTFLIPI CILISQKSIK
            KRTALEWSLA TLTATLILWD MEGQFQGPLF LAVDGISLFF LILTALLTPI CILISWNSIK
            NKCALFWSLT LLLVFCYLYE NMKQIQGNIT FVLDTLSLLF IGLSILLTPI CVLISWNTIR
            KKRALEWSLA ILFSALVSWD GEGHFQGPLP FALDGVSLFF LLLTTFLIPV CILISPKSTK
            KKRALEWSLA ILFSALVSWD GEGHFQGPLP FALDGVSLFF LLLTTFLIPV CILISPKSTK
            KKRALEWSLA ILFSALVSWD GEGHFQGPLP FALDGVSLFF LLLTTFLIPV CILISPKSTK
            KKVALEWSLA ILISVLVLWD LEGQFQGPGV FALDGVSLFF FILTALLIPI CILISWKSIK
            KKRALEWSLA IFFSALVLWD GEGHFQGPLL FALDGVSLFF LLLTTFLIPI CILISQRSTR
            KRAALEWSLA TLTATLVLWD TEGQFQGPLF FAVDGISLFF LVLTALLIPI CILISWNSIK
            EKISLFWSTL LLLYFFVLIT ENSNFQGSVF FALDGISLFF IGLSIILIPI SILMSWKAIT
            ---------- ---------- ---------- ---------- ---------- ----------
            RQQALEWSLI TFALSLLLLH QEAQFQSPIL FAIDGISIFF IVLSTLLTPI CILVSWDSIK
            KRVALEWSLA VLISALVLWD LEGQFQGPGV FALDGASLFF FVLTALLIPI CILISWKSIR
            KKIGLFSSFL VLWLTILCWV PNSYFQGPVQ FGLDEISTPF VLLTALLTPV CIIVSWTTVR
            YFSSLFWSIF QILIYSIFYN NFTLFQGNLL FMIDGISLIF IGLSIILIPI CIIISFKIIK
            KKRALEWSLA LLFSTLVFWD GESHFQGPIV FAVDGVSLVF LLLTTFLIPI CILISQKSIK
            KKRALEWSLA LLFSTLVFWD GESHFQGPIV FAVDGVSLVF LLLTTFLIPI CILISQKSIK
            KRVALEWSLA ILLGALVLWD LEGQFQGPGF FALDGASLFF FVLTTLLIPI CILISWKSIK
            RQQALEWSLI TFALSILLLH QEAQFQSPIL FAIDGISIFF IVLSTLLTPI CILVSWNSIK
            RQQALEWSLI TFALSLLLLH QEAQFQSPIL FAIDGISIFF IVLSTLLTPI CILVSWDSIK
            ---------- ---------- ---------- ---------- ---------- ----------
            KRVALEWGLA ILACTLVLWD VEGQFQGPVI LALDGVSLFF FILTALLIPI CILISWKSIK
            KRITLEWCLV ILVSAFVLWD SEGQFQGPVI LALDGISLFF FILTALLIPI CVLISWKSIK
            RQRALEGSLV TFALSILLLH QEAQFQSPIL FAIDGISIFF VILSTLLTPI CILVSWNSIR
            KTAALEWSLA TLAATLILWD SGGQFQGPIV LAVDGISLFF FILTALLIPI CILISWNSIK
            RQQALEWSLI TFALSILLLH QEAQFQSPIL FAIDGISIFF IVLSTLLTPI CILVSWDSIK
            KKRALEWSLA LLFSTLVFWD GESHFQGPIV FAVDGVSLVF LLLTTFLIPI CILISQKSIK
            KKRALEWSLA LLFSTLVFWD GESHFQGPIV FAVDGVSLVF LLLTTFLIPI CILISQKSIK
            KRIALEWSLA ILISVLVLWD LEGQFQGPGF FVLDGASLFF FVLTALLIPI CILISWKSIK
            RQQALEWSLI TFALSILLLH QEAQFQSPIL FAIDGISIFF IILSTLLTPI CILVSWNSIK
            RQQALEWSLI TFALSLLLLH QEAQFQSPIL FAIDGISIFF IVLSTLLTPI CILVSWDSIK
            KKRALEWSLA LLFSTLVFWD GESHFQGPIV FAVDGVSLVF LFLTTFLIPI CILISQKSIK
            KLTALQWSLA ALTATIVLWD GEGQFQGTVV FAVDGISIXF LILTAILTPI CILISWNSIK
            KLTALQWSLA ALTATIVLWD GEGQFQGTVV FAVDGISVXF LILTAILIPI CILISWNTIN
            KRIALFWSFF SLIGTIILWD QEGGLTGPLV FAVDGISIYF LILTAFIVPC SILISWNSIK
            KRIALFWSFI SLISTIVLWD QEGGFTGPLV FAVDGISIYF IILTGFIVPC SILISWHSVK
            KRIALFWSFI SLIGIIILWD QEGGLTGPLV FAVDGVSIYF LILTAFIVPC SILISWNSIK
            KRIALFWSFI SLISTIILWD QEGGFTGPLV FAVDGISIYF IILTGFIVPC SILISWHSVK
            WKIALQGSLL TLTATILLWD GEGLFQSPAL FAVDGISVFF LILTALLTPI CILISWGSIK
            RETALDWSLL TLTGTLVVWD GEGQFQGSVF FGVDGVSLFF LVLTALLTPI CILISWNSIN
            KKIALEWSLF TLTATILLWD REGQIQGPII FGVDGVSIFF VILTALLIPI CVLISWNSIK
            RKIALEWSLF TLTATILLWD GEGQFQGPAL FAVDGISIFF LILTALLTPI CILISWSSIR
            KKVALEWSLL TLTATILLGD GDGQFQGPVV FAVDGISIFF LILTALLTSI CILISWNSIR
            KRIGLEWSLL TFTATILLWD G-GSFQVKVV FAVDGVSIFF LVLTGLLIPI CILISWNSIK
            KKIALEWSLL TLTATLFLWD GEGQFQGSVP FAVDGISLFF LILTALLTPI CVLISWNSIK
            KLTALQWSLA ALTATIVLWD GEGQFQGTVV FAVDGISVFF LILTAILIPI CILISWNSIN
            KKAALEWSLF TLTATILLWD GGGQFQGPAL FAVDGISIFF LILTALLTPI CILISWNSIK
            KKIALEWSLL TLTATILLWD GEGQFQGSAL FAVDGISLFF LILTALLTPI CVLISRNSIK
            KRIGLEWSLL TFTATILLWD G-GSFQVNVV FAVDGISVFF LVLTGLLIPI CVLISWNSIK
            KKVALNWSII VLSGTIALLD KSGQFQGSIN FAVDGISIFF VILTAFLITI CVLVSWDSIK
            KWSALVWSFI LFIEVLLLGE GFSCFQG--V FGVDGLSYCF LLLVILLLPI CILVSWESIK
            KKAALEWSLF TLTATILLWD GGGQFQGPAL FAVDGISIFF LILTALLTPI CILISWNSIK
            KLAALQWTLA TLTATIILWD GEGQFQGVVV FAVDGISIFF IILTALLTPI CILISWNSIK
            KLTALQWSLT TLTATIVLWD GEGQFQGTVV FAVDGISVFF LILTAILIPI CILISWNSIK
            WKRALEWSLL TLTMTILLWD GEGQLQGAAL LAIDGISLFF IILTALLTPI CILISWNSIR
            WKTALEWSLL TLTVTILLWD VEGQFQGFAL FGVDGISIFF IILTALLTPI CILISWNSIK
            KKTALEWSLF TLTATILLWD GSGQFQGPVL FAVDGISIFF LILTAVLIPI CILISWNSPR
            KKAALEWSLF TLAATILLWD GDGQFQGSVV FAVDGISIFF XILTALLTPI CILISWNAIR

            YLVREFLVFL LMIHLLLIGV FTSLNLLLFY IMFEGILIPM FLMIGIWGSR KEKERAAFYF
            FLVKEFIICL LGIELLYIGV FSTLDLLIFY VLFESILIPM FLIIGVWGAR AEKIKAAYYF
            HLFKEFLLCL LFLEALLVGV FLVLDLLLFY LLFEGILIPM FLLIGVWGSR EEKVRASYYF
            HLFKEFLLCL LFLEALLVGV FLVLDLLLFY ILFEGILIPM FLLIGVWGSR EEKVRASYYF
            IMVKEFCLLL FFTHLILVLV FSVDDLILFY ILFESTLIPL FIMIGVWGGR EEKVKAAFYF
            HLFKEFLLCL LFLEALLVGV FLVLDLLLFY LLFEGILIPM FLLIGVWGSR EEKVRASYYF
            FLFKEFLLCL FFLEVLLVGV FLVFDLLLFY IFFEGVLIPM FFLIGIWGSR EEKVRASFYF
            YLVKEFLVFL LAIHLLLIGV FTSLNILLFY IMFEGILIPM FLMIGIWGSR KEKERAAFYF
            FLVKEFIMCL LGIELLLIGV FSTLDLLIFY VLFESILIPM FLIIGVWGAR AEKIKAAYYF
            FLVKEFIIAI LSIQLLLIIV FTSLNILIFY IAFESILIPM FLIIGIWGSR KEKERAAYYF
            YLVKEFILCL LLIHLILIGV FTSLNILLFY ILFEIILIPM FVVIGVWGSR KEKEKAAYYF
            ---------- ---------- ---------- ---------- ---------- ----------
            ---------- ---------- ---------- ---------- ---------- ----------
            FLVKEFIIAI LSIQLLLIIV FTSLNILIFY IAFESILIPM FLIIGVWGSR KEKERAAYYF
            YLVKEFILLL LIIHLLLILV FTSLNILLFY IAFEGILIPM FLIIGIWGSR REKERAAYYF
            ---------- ---------- ---------- --FEGVLIPM LLIIGVWGSR EEKVIASYYF
            ---------- ---------- ---------- ---------- ---------- ----------
            ---------- ---------- ---------- ---------- ---------- ----------
            HLVKEFVVCL LIIHILLIGV FTSLNILLFY ILFEIILIPM FIIIGVWGSR KEKERAAYYF
            YLLKEFLLCL LFLEVLLMGV FSALDLLLFY ILFEGILIPM FLLIGIWGSR EEKVRASYYF
            YLLKEFLLCL LFLEVLLMGV FSALDLLLFY ILFEGILIPM FLLIGIWGSR EEKVRASYYF
            HLKKEFLLCL YTIILLLIGV FTILDILGFY ILFEAILIPM FLIIGIWGSR EEKVKAAFYF
            FLFKEFLLCL FFLEVLLVGV FLVFDLFLFY IFFEGVLIPM FFLIGIWGSR EEKVRASFYF
            FLVKEFIMCL LGIELLLIGV FSTLDILIFY VLFESILIPM FLIIGVWGAR AEKIKAAYYF
            FLWKEFVICL LTIDILLVLT FTVLDLIWFY IFFEGILIPV FIVIGVWGSR QDKVTAAFYF
            FLIKEFLIGL LFIEILLIGV FTTLDLLLFY ILFEGILIPM FIIIGVWGSR EEKIRAAFYF
            HLVKEFIIFI LFIHLLLVGV FTSLNILLFY ILFEIILIPM FLIIGIWGSR KEKERAAYYF
            FLVKEFIICL LGMELLLIGV FSTLDLLIFY VLFESILIPM FLIIGVWGAR AEKIKAAYYF
            FLVKEFIICL LGMELLLIGV FSTLDLLIFY VLFESILIPM FLIIGVWGAR AEKIKAAYYF
            FLVKEFIICL LGMELLLIGV FSTLDLLIFY VLFESILIPM FLIIGVWGAR AEKIKAAYYF
            FLVKEFIICL LGMELLLIGV FSTLDLLIFY VLFESILIPM FLIIGVWGAR AEKIKAAYYF
            FLVKEFIICL LGMELLLIGV FSTLDLLIFY VLFESILIPM FLIIGVWGAR AEKIKAAYYF
            FLVKEFIICL LGMELLLIGV FSTLDLLIFY VLFESILIPM FLIIGVWGAR AEKIKAAYYF
            YLFKEFLLCL LFLEALLIGV FLVLDLLLFY ILFEGILIPM FLLIGVWGSR EEKVRASYYF
            FLVKEFIICL LGMELLLIGV FSTLDLLIFY VLFESILIPM FLIIGVWGAR AEKIKAAYYF
            NFYKEFIILL YLNLIFLLIV FSIFDILGFY ILFESILIPV FLMIGLWGSR IEKIKAALYF
            FLVKEFILCL LGMELLLIGV FSTLDLLIFY VLFESILIPM FLIIGVWGAR AEKIKAAYYF
            FLIKEFILCL IILDILLILS FASLDLIWFY ILFEGLLIPM FIIIGVWGSR ADKVSAAFYF
            ---------- ---------- ---------- --FEGVLIPM FLIIGVWGAR AEKIKAAYYF
            YFKKEFNILL FISVILLIGV FSILDVLWFY ILFESILIPV FIMIGIWGYR EEKIKAAFYF
            YFIKEFNILL FLSVILLIGI FSILDILWFY ILFEGVLIPI FIMIGIWGYR EEKIKAAFYF
            YFKKEFNILL FISVILLIGV FSILDVLWFY ILFESILIPV FIMIGIWGYR EEKIKAAFYF
            FLVKEFIICL LGIELLLIGV FSTLDLLIFY VLFESILIPM CIIIGVWGAR AEKIKAAYYF
            NLKKEFLISL FIILILLIGV FTVMDIICFY ILFEAILIPM FLMIGIWGSR EEKVKAAFYF
            ---------- ---------- ---------- ---------- ---------- ----------
            FLVKEFLLCL LIIELLLIGV FTALDIIIFY ILFEAILIPM FIIIGVWGAR EQKIKAAYYF
            FLFKEFLLCL FFLEVFLVGV FLVFDLLLFY IFFEGILIPM FFLIGIWGSR EEKVRASFYF
            FLVKEFILCL LIIDLLLVLT FSVWDLMWFY VLFEGILIPM FLIIGVWGSR VDKVTAAFYF
            FLFKEFLLCL FFLEVLLIGV FIVFDLLLFY LFFEGILIPM FFLIGIWGSR EEKVRASFYF
            FLLKEFLLCL LFLEVLLMGV FSALDLLLFY ILFEGILIPM FLLIGVWGSR EEKVRASYYF
            IFKKEFLLVI FLILILLIHV FAIMDLLGFY ILFETILIPM FVIIGVWGSR EEKIRAAYYF
            FLFKEFLLCL FFLEILLVGV FLVFDLFLFY IFFEGVLIPM FFLIGIWGSR EEKVRASFYF
            VLFKEFLLCL FFLEILLVGV FLVFDLFLFY IFFEGVLIPM FFLIGIWGSR EEKVRASFYF
            FLFKEFLLCL FFLEILLVGV FLVFDLFLFY IFFEGVLIPM FFLIGIWGSR EEKVRASFYF
            HLFKEFLLCL LFLEALLVGV FLVLDLLLFY LLFEGILIPM FLLIGVWGSR EEKVRASYYF
            FFFKEFLLCL FFLEVLLVGV FLVFDLFLFY IFFEGVLIPM FFLIGIWGSR EEKVRASFYF
            FLLKEFLLCL LFLEVLLMGV FSALDLLLFY ILFEGILIPM FLLIGVWGSR EEKVRASYYF
            HLKKEFILSL FVIVFLLIGV FSILDILGFY ILFEAILIPM FLVIGIWGSR EEKVKAAFYF
            ---------- ---------- ---------- ---------- ---------- ----------
            FLVREFIMCL LGIELLLIGV FSTLDILIFY VLFESILIPM FLIIGVWGAR AEKIRAAYYF
            HLFKEFLLCL LFLEALLVGV FLVLDLLLFY ILFEGILIPM FLLIGVWGSR EEKVRASYYF
            HLVREFVFCL LAIHLLLIGV FTSLNVLVFY ILFEVILIPM FIIIGVWGSR KERERAAYYF
            FFIKEFLICL FFTLILLITV FSIMDILGFY ILFEIILIPM FFIIGIWGSR LEKIKAAYYF
            FLFKEFLLCL FFLEFLLIGV FIVFDLLLFY LFFEGILIPM FFLIGIWGSR EEKVRASFYF
            FLFKEFLLCL FFLEFLLIGV FIVFDLLLFY LFFEGILIPM FFLIGIWGSR EEKVRASFYF
            HLFKEFLLCL LFLEALLIGV FLVLDLLLFY ILFEGILIPM FLLIGVWGSR EEKVRASYYF
            FLVKEFIICL LGMELLLIGV FSTLDLLIFY VLFESILIPM FLIIGVWGAR AEKIKAAYYF
            FLVKEFIMCL LGIELLLIGV FSTLDLLIFY VLFESILIPM FLIIGVWGAR AEKIRAAYYF
            ---------- ---------- ---------- ---------- ---------- ----------
            YLFKEFLLCL LFLEALLIGV FLVLDLLLFY ILFEGILIPM FLLIGVWGSR EEKVRASYYF
            YLFKEFLLCL LFLEVLLIGV FLVLDLLLFY ILFEGILIPM FLLIGVWGSR EEKVRASYYF
            FLLKDFIMCL LGMELLLIGV FSTLDLLIFY VLFESILIPM FLIIGVWGAR AEKIKAAYYF
            YLLKEFLLCL LFLEILLMGV FSALDLLLFY ILFEGILIPV FLLIGIWGSR EEKVRASYYF
            FLVKEFIICL LGMELLLIGV FSTLDLLIFY VLFESILIPM FLIIGVWGAR AEKIKAAYYF
            FLFKEFLLCL FFLEVLLIGV SIVFDLLLFY LFFEGILIPM FFLIGIWGSR EEKVRASFYF
            FLFKEFLLCL FFLEVLLIGV FIVFDLLLFY LFFEGILIPM FFLIGIWGSR EEKVRASFYF
            HLFKEFLLCL LFLEALLVGV FLVLDLLLFY ILFEGILIPM FLLIGVWGSR EEKVRASYYF
            FLIKEFIMCL LGMELLLIGV FSTLDLLIFY VLFESILIPM FLIIGVWGAR AEKIKAAYYF
            FLVKEFIMCL LGIELLLIGV FSTLDLLIFY VLFESILIPM FLIIGVWGAR AEKIKAAYYF
            FLFKEFLLCL FFLEVLLIGV FIVFDLLLFY LFFEGILIPM FFLIGIWGSR EEKVRASFYF
            FLLKEFLLCL LVLEILLMGV FLILDLLLFY ILFEGXLIPM FLIIXVWGSR EEKVLASYYX
            FFXKEFLLCL LVLEILLMGV FLILDLLLFY ILFEGILIPM FLIIGVWGSR EEKVLASYXF
            YLVKSFLICM LVLEFLLYAV FSVLDIFWFY ILFEGVLIPM YLILGIWGSR EEKMQAAYYF
            YLTKSFLICM LILEFLLYAV FSVLDIFMFY ILFEGVLIPM YLILGIWGSR EEKMQAAYYF
            YLVKSFLICM LVLEFLLYAV FSVLDIFWFY ILFEGVLIPM YLILGIWGSR EEKMQAAYYF
            YLTKGFLICM LILEFLLYAV FSVLDIFMFY ILFEGVLIPM YLILGIWGSR EEKMQAAYYF
            FLIKEFLLCV LFIEILLMGV FTILDLVGFY ILFESILIPM FLIIGVWGSR EEKVQAAYYF
            FLIKEFLLCL LFIEILLMGV FTTLDLVLFY ILFEGILIPM FLIIGIWGSR EEKIQASYYF
            YLIKEFLLCL FLIEILLIGV FTILDLIGFY ILFEGILIPM FLIIGIWGSR EEKVQAAYYF
            FLIKEFLLCL LSIEILLMGV FTILDLVGFY VLFEGILIPM FLIIGIWGSR EEKVQASYYF
            FLIKEFLLCL LLIEILLMGV FTVLDLVGFY ILFEGILVPM FLIIGIWGSR EEKVQASYYF
            YLIKEFLLCL FLIEVLLMGV FTVLDLVGFY ILFEGILIPM FLIIGVWGSR EEKVQAAYYF
            FLIKEFLLCL LIIEILLMGV FIILDLVGFY ILFEGVLIPM VLIIGVWGLR EEKVQASYYF
            FLLKEFLLCL LGLEILLMGV FLILDLLLFY ILFEGILIPM FLIIGVWGSR EEKVLASYYF
            FLIKEFLLCL LFMEFLLIGV FSVLDLVGFY ILFEGILIPM FLIIGIWGSR EEKVQASYYF
            SLIKEFLLCL LVIEILLMGV FTVLDLVGFY ILFEGVLIPM VLIIGIWGSR EEKVQAAYYF
            YLIKEFLLCL FLIEVLLMGV FTVLDLVGFY ILFEGILIPM FLIIGIWGSR EEKVQAAYYF
            YLIKEFLICL FCIEILLVGV FTILDLIGFY LFFEGVLIPM FIIIGIWGAR EEKVMASYYF
            FLVREFLICL FVLSWLLIGV FTVLDILGFY ILFEAVLIPM FLIVILWGSR EEKIRAGFYF
            FLIKEFLLCL LFMEFLLIGV FSVLDLVGFY ILFEGILIPM FLIIGIWGSR EEKVQASYYF
            FLLKEFLLCL IFLEILLIGV FTALDLLLFY ILFEGILIPM FLIIGIWGAR EEKVLASYYF
            FLLKEFLLCL LVLEILLMGV FLILDLLLFY ILFEGILIPM FLIIGVWGSR EEKVLASYYF
            FLIKEFLLRL LSMEILLIGV FSIFDIVGFY ILFEGVLIPM FLIIGIWGSR EEKIQASYYF
            FLVKEFLLCL LFMEILLMGV FTVLDLVGFY VLFEGILIPM FLIIGIWGSR EEKIQASYYF
            FLIKEFLLCL LAIEVLLLGV FTVLDLIGFY ILFEGILIPM FLIIGIWGSR EEKVQASYYF
            FLIKEFLLCL LLIEILLMGV FTILDLVGFY ILFEGILIPM FLIIGIWGSR EEKVQASYYF

            FFFTLAGSLF MLIGIFTIYT YTGTLDYTLL QFWVFIGFFL SLAVKIPKIP FHIWLPQAHV
            FFYTLVGSVL MLLSIAVIYR ITGTTDYLSL QIWLFIGFFL SLAVKIPMVP FHIWLPLAHV
            FFYTFAGSVF MLLGLFQIYS VTGTTDYQIL QKWVLAGIFL SLAVKIPQIP FHIWLPQAHV
            FFYTFAGSVF MLLGIFQVYS ITGTTDYQIL QKWVLAGFFL SLAVKIPQIP FHIWLPQAHV
            FIFTLVGSVF MLLAVLKTYS LSGSTSLIMI QWWIALGLVI GMAVKIPMFP AHIWLPQAHV
            FFYTFAGSVF MLLGLFQIYS VTGTTDYQIL QKWVLAGIFL SLAVKIPQIP FHIWLPQAHV
            FFFTFAGSVF FFFVILFLYQ TTGTTDYFLL QKWALVGVFL SFAVKLPLIP FHIWLPQAHV
            FFFTLAGSLF MLLGIFTIYK HTGTLDYTIL QFWVFIGFFL SLAVKIPKIP FHIWLPQAHV
            FFYTLVGSIL MLLSIAVIYR ITGTTDYLSL QIWLFIGFFL SLAVKIPMIP FHIWLPLAHV
            FFYTLVGSLF MLLGIFILYN LHGSLDYQTL QIWIFLGFFL SLAVKIPKIP FHIWLPQAHV
            FFYTLAGSLF MLLSIFAIYN HTGTLDYQSL QLWCFLGFFI SLAVKIPMVP LHIWLPQAHV
            ---------- ---------- ---------- ---------- ---------- ----------
            ---------- ---------- ---------- ---------- ---------- -------AHV
            FFYTLVGSLF MLLGIFILYN LHGSLDYQTL QIWVFLGFFL SLAVKIPKIP FHIWLPQAHV
            FFFTLVGSLF MLLGIFTLYK NYGTLDYHIL QPWIFMGFFL SLAVKIPKIP AHIWLPQAHV
            FFYTLVGSLF MLLSLLKLYS CIGSTDYFLL QNYILLGFFL SFSIKVPQIP FHIWLPQAHV
            ---------- ---------- ---------- ---------- ---------- ----------
            ---------- ---------- ---------- ---------- ---------- ----------
            FFYTLVGSLF MLLSIFAIYN FTGTLDYQSL QLWCFLGFFL SLAVKIPMIP FHIWLPQAHV
            FFYTFIGSVF MLLGIFQLYS STGTTDYQTL QKWIFAGFFL SLAVKIPQIP FHIWLPQAHV
            FFYTFIGSVF MLLGIFQLYS CTGTTDYQTL QKWIFAGFFL SLAVKIPQIP FHIWLPQAHV
            FFYTLIGSLL MLISIFKIYS ILGTTNYQNL QFWLFLGFFA SLSVKIPMIP VHIWLPQAHV
            FFFTFAGSVF FFFVILFLYQ TTGTTNYFLL QKWALIGVFL SFAVKLPLIP FHIWLPQAHV
            FFYTLVGSIL MLLSIAVIYR ITGTTDYLSL QIWLFIGFFL SLAVKIPMIP FHIWLPLAHV
            FFYTLLGSIL FLLSIFFIYY KTGTTNLTLL QNYLFIGFML SFAVKLPQFP CHIWLPQAHV
            FFYTLVGSLF MLLCIFQIYS LTGTTHYLTL QWWLFLGFFF SLSVKIPMIP FHIWLPQAHV
            FFYTLIGSLL MLLAIFAIYS TLGTLDYQLL QFWAFLGFFS SLAVKIPKVP FHIWLPQAHV
            FFYTLVGSIL MLLSIAVIYR ITGTTDYLSL QIWLFVGFFL SLAVKIPMIP FHIWLPLAHV
            FFYTLVGSIL MLLSIAVIYR ITGTTDYLSL QIWLFVGFFL SLAVKIPMIP FHIWLPLAHV
            FFYTLVGSIL MLLSIAVIYR ITGTTDYLSL QIWLFVGFFL SLAVKIPMIP FHIWLPLAHV
            FFYTLVGSIL MLLSIAVIYR ITGTTDYLSL QIWLFVGFFL SLAVKIPMIP FHIWLPLAHV
            FFYTLVGSIL MLLSIAVIYR ITGTTDYLSL QIWLFVGFFL SLAVKIPMIP FHIWLPLAHV
            FFYTLVGSIL MLLSIAVIYR ITGTTDYLSL QIWLFVGFFL SLAVKIPMIP FHIWLPLAHV
            FFYTFAGSVF MLFGVFQLYR NTGTTDYQIL QKWILVGVFF SLAVKIPQIP FHIWLPQAHV
            FFYTLVGSIL MLLSIAVIYR ITGTTDYLSL QIWLFMGFFL SLAVKIPMIP FHIWLPLAHV
            FFFTLMGSLL MLLSIFKIYH LSGSCNYENL QLWLFIGFFL SLSVKIPMIP FHIWLPQAHV
            FFYTLVGSVL MLLSIAVIYR ITGTTDYLSL QIWLFIGFFL SLAVKIPMIP FHIWLPLAHV
            FFFTLAGSLT FLISIFGLYH LTGSTQWIVL QYLFFLGFAL SFAVKIPQFP AHIWLPQAHV
            FFYTLVGSIL MLLSIAVIYR ITGTTDYLSL QIWLFIGFFL SLAVKIPMIP FHIWLPLAHV
            FFYTLIGSLL MLISIFKLYS LIGTTNYENL QFWLFIGFFI GLAVKIPMVP FHIWLPQAHV
            FFYTLIGSLL MLISIFKIYS ITGTTNYENL QLWLFIGFFI GLAVKVPMIP FHIWLPQAHV
            FFYTLIGSLL MLISIFKLYS LIGTTNYENL QFWLFIGFFI GLAVKIPMVP FHIWLPQAHV
            FFYTLVGSVL MLLSIAVIYR ITGTTDYLSL QIWLFTGFFL SLAVKIPMVP FHIWLPLAHV
            FFYTLVGSLL MLLCIFKIYS ITGTTNYLNI QFWMFLGFFC SLSVKIPMIP FHIWLPQAHV
            ---------- ---------- ---------- ---------- ---------- ----------
            FFYTLFGSVF MLLAIFKLYS ITGTTHFQVL QIWIFLGFFL SFAVKVPKLP FHIWLPQAHV
            FFFTFAGSVF FFFTILFLYR TTGATDYFLL QKWALIGVFL SFAVKIPLIP FHIWLPQAHV
            FFFTLIGSLL FLLSLFFLYQ TVGSTQWSTL QYALFGGFMV SFAVKIPQFP CHIWLPQAHV
            FFFYFYRISL FFFIILFLYQ RIGTTDYFLL QKWALVGVFL SFAVKLPLIP FHIWLPQAHV
            FFYTFVGSVF MLLGIFQLYS SVGTTDYQAL QKWIFAGFFL SLAVKIPQVP FHIWLPQAHV
            FFYTLIGSLL MLLSIFKIYA LTGTTHYYAL QYWLFLGFFA SLAVKIPMFP CHIWLPQAHV
            FFFTFAGSVF FFFVILFLYQ STGTTNYILL QKWALVGVFL SFAVKLPLVP FHIWLPQAHV
            FFFTFAGSVF FFFVILFLYQ STGTTNYILL QKWALVGVFL SFAVKLPLVP FHIWLPQAHV
            FFFTFAGSVF FFFVILFLYQ STGTTNYILL QKWALVGVFL SFAVKLPLVP FHIWLPQAHV
            FFYTFAGSVF MLLGLFQIYS VTGTTDYQIL QKWVLAGIFL SLAVKIPQIP FHIWLPQAHV
            FFFTFAGSVF FFFVILFLYQ TTGTTNYFLL QKWALIGVFL SFAVKLPLIP FHIWLPQAHV
            FFYTFVGSVF MLLGIFKLYS TTGTTDYLTL QKWIFAGFFL SLAVKIPQIP FHIWLPQAHV
            FFYTLIGSLL MLISIFKIYS ALGTTNYQSL QFWLFLGFFA SLAVKIPMIP FHIWLPQAHV
            ---------- ---------- ---------- ---------- ---------- ----------
            FFYTLVGSIL MLLSIAVIYR ITGTTDYLSL QIWLFIGFFL SLAVKIPMIP FHIWLPLAHV
            FFYTFAGSVF MLLGIFQVYS ITGTTDYQIL QKWVLAGFFL SLAVKIPQIP FHIWLPQAHV
            FFFTLAGSLL MLLSIFVLYV VTGTLDYQLL QIWCFLGFFF SLAVKVPKIP FHIWLPQAHV
            FFYTLCGSLL LLISIFKLYS LIGSTNYFNL QYWLFIGFFF SLAIKIPMFP FHIWLPQAHV
            FFFTFIGSLF FFFIILFLYQ RIGTTDYFLL QKWALVGVFL SFAVKLPLIP FHIWLPQAHV
            FFFTFIGSLF FFFIILFLYQ RIGTTDYFLL QKWALVGVFL SFAVKLPLIP FHIWLPQAHV
            FFYTFAGSVF MLLGIFQLYS VTGTTDYQIL QKWVLAGFFL SLAVKIPQIP FHIWLPQAHV
            FFYTLVGSIL MLLSIAVIYR ITGTTDYLSL QIWLFIGFFL SLAVKIPMIP FHIWLPLAHV
            FFYTLVGSIL MLLSIAVIYR ITGTTDYLSL QIWLFIGFFL SLAVKIPMVP FHIWLPLAHV
            ---------- ---------- ---------- ---------- ---------- ----------
            FFYTFAGSVF MLFGIFQLYR NTGTTDYQIL QKWILVGVFF SLAVKIPQIP FHIWLPQAHV
            FFYTFAGSVF MLLSIFQLYR NTGTTDYQIL QKWILVGCFL SFAVKIPQIP FHIWLPQAHV
            FFYTLVGSVL MLLSIAAIYR ITGTTDYLSL QIWLFIGFFL SLAVKIPMVP FHIWLPLAHV
            FFYTLMGSVF MLLGIFQLYD IAGTTDYQTL QKWIFAGFFL SLAVKIPKVP FHIWLPQAHV
            FFYTLVGSIL MLLSIAVIYR VTGTTDYLSL QIWLFMGFFL SLAVKIPMIP FHIWLPLAHV
            FFFYFYRLSL FFFIILFLYQ RIGTTDYFLL QKWALVGIFL NFAVKLPLIP FHIWLPQAHV
            FFFTFIGSLF FFFIILFLYQ RIGTTDYFLL QKWALVGIFL SFAVKLPLIP FHIWLPQAHV
            FFYTFAGSVF MLLGIFQLYS VTGTTDYQVL QKWVLAGFFL SLAVKIPQIP FHIWLPQAHV
            FFYTLVGSVL MLLSIAVIYR ITGTTDYLSL QIWLFIGFFL SLAVKIPMIP FHIWLPLAHV
            FFYTLVGSVL MLLSIAVIYR ITGTTDYLSL QIWLFIGFFL SLAVKIPMIP FHIWLPLAHV
            FFFYFYRLSL FFFIILFLYQ RIGTTDYFLL QKWALVGIFL SFAVKLPLIP FHIWLPQAHV
            XXYTLIGSVL MLLGIFVIYS NTGTTDYQTL QKWVFMGFFV SLAIKIPKIP FHIWLPLAHV
            FFYTLIGSVL MLLGIFVIYS NTGTTDYQTL QKWVFMGFFV SLAIKIPKIP FHIWLPLAHV
            FFYTLIGSVI MLLCLFSLYN IHGTTDYLTL QERLFLGIFL AMAVKIPIFP FHIWLPKAHV
            FFYTLIGSVL MLLCLFSLYN IHGTTDYITL QKWIFLGIFL AMAVKIPIFP FHIWLPKAHV
            FFYTLIGSVI MLLCLFSLYN IHGTTDYLTL QKWLFLGIFL AMAVKIPIFP FHIWLPKAHV
            FFYTLIGSVL MLLCLFSLYN IHGTTDYLTL QKWIFLGIFL AMAVKIPIFP FHIWLPKAHV
            FFYTFIGSVF MLLAIFTLYN SAGTTDYQIL QYFVFLGFFI SFAIKIPKIP FHIWLPQAHV
            FFYTFLGSVF MLLAIFTVYR YAGTTDYQAL QYLIFGGFFL SLAIKIPKIP FHIWLPLAHV
            FFYTFIGSVF MLLGIFTLYS LTGTTDYQAL QYLIFMGFFF SLAIKIPKIP FHIWLPQAHV
            FFYTFXGSVF MLLAMFTLYS YAGTTDYQVL QYFIFLGFFI SFAIKIPKIP FHIWLPQAHV
            FFYTFIGSVF MLLAIFTLYS YAGTTDYQAL QCFIFLGFFL SLAIKIPKIP FHIWLPQAHV
            FFYTFIGSVF MLLGIFVLYS LSGSTDYQTL QYFVFGGFFF SLAVKIPKIP FHIWLPQAHV
            FFYTFIGSVF MLLAIFFLYD QVGTTDYRTL QYFIFLGFFL SLAIKIPKIP FHIWLPQAHV
            FFYTLIGSVL MLLGIFVIYS NTGTTDYQTL QKWVFMGFFV SLAIKIPKIP FHIWLPLAHV
            FFYTFIGSVF MLLAIFTLYG QTGTTDYQAL QYLVFLGFFL SLAIKIPKIP FHIWLPQAHV
            FFYTFIGSVF MLLAIFFLYD QVGTTDYQAL QYFIFIGFFL SLAIKIPKIP FHIWLPQAHV
            FFYTFIGSVF MLLGIFVLYS LSGSTDYQTL QYFVFGGFFF SLAVKIPKIP FHIWLPQAHV
            FFYTFFGSVF MLLGIFMLYA WTGTTDYQVL QYILFLSFFL SLAIKIPKVP FHIWLPQAHV
            FFFTFFGSVF LLLGIILLYI KVGATDYMYI QCLLFILFFL GXAIKVPLFP FHIWLPQAHV
            FFYTFIGSVF MLLAIFTLYG QTGTTDYQAL QYWVFLGFFL SLAIKIPKIP FHIWLPQAHV
            FFYTLIGSVF MLLGIFVLYS NTGTTDYQTL QKWVFMGVFV SLAIKIPKIP FHIWLPQAHV
            FFYTLIGSVL MLLGIFMLYS NTGTTDYQTL QKWVFMGFFV SLAIKIPKIP FHIWLPLAHV
            FFYTFIGSVF MLLAIFTLYS HAGSTDYQAL QYFIILGFFL SLAIKIPKMP FHIWLPQAHV
            FFYTFIGSVF MLLGIFTLYS YAGTTDYQAL QYLIFLGFFL SLAIKIPKMP FHIWLPQAHV
            FFYTFLGSVF MLLAIFILYS HAGTTDYQAL QYFIFLGFFL SLAIKIPKIP FHIWLPLAHV
            FFYTFLGSVF MLLAIFTLYS QAGTTDYQFL QCFIFLGFFL SLAIKIPKIP FHIWLPQAHV

            EAPVAGSVLL AGVLLKLGGY GFLRFSWTLF PAASQYFSPI IILLGSIAVI YASLSTCRQT
            EAPVAGSVIL AGILLKLGGY GFIRFAWPIF PEATEYLAPI ILTLSLIAVI YGSLTTCRQD
            EAPVSGSVIL AGILLKLGGY GFLRFSWPIL PAASEYFAPL IIMLGVVAII YGGLLTCRQV
            EAPVSGSVIL AGILLKLGGY GFLRFSWPIL PAASEYFAPL VVMLGVVAIV YGGLLTCRQV
            EAPVAGSVLL AGIMLKLGGY GLIKFCWPIV PEGITFISPV FITLSIVAII YGGLITCRQS
            EAPVSGSVIL AGILLKLGGY GFLRFSWPIL PAASEYFAPL IVMLGVVAII YGGLLTCRQV
            EAPVAGSVIL AGILLKLGGY GLLRFSWPIF PEASFYWAPV IIVFSVIAVV YGGLMTCRQI
            EAPVAGSVLL AGVLLKLGGY GFLRFSWTLF PVASQYFSPV IILLGSIAVI YASLSTCRQT
            EAPLAGSVIL AGILLKLGGY GFIRFAWPIF PEATEYLAPI ILTLSLIAVI YGSLTTCRQV
            EAPVAGSVLL AGVLLKLGGY GFLRFSWTLF PYASQFFSPI IITLSAIGII YASLTTCRQT
            EAPVAGSVIL AGVLLKLGGY GFIRFSWNLF PEASEYLSPI IMLLSAIAII YASLSTCRQT
            ---------- ---------- ---------- ---------- ---------- ----------
            EAPVAGSVLL AGIMLKLGGY GLLRFCWVIV PKGMVFIAPI FITLSIIGII YGSIITCRQS
            EAPVAGSVLL AGVLLKLGGY GFLRFSWTLF PYASQFFLPI IITLSAIGII YASLTTCRQT
            EAPVAGSVLL AGILLKLGGY GFLRFSWTLF PYAAEFYSPL VMLLGSIAVI YASLCTCRQV
            EAPVAGSVIL AGILLKLGGY GFLRFFWPLL PEATLFFAPV IISLSLLSTI YGGLTTCRQI
            ---------- ---------- ---------- ---------- ---------- ----------
            ---------- ---------- ---------- ---------- ---------- ----------
            EAPVAGSVIL AGILLKLGGY GFIRFSWTLF PQASEYASPI IMLLSAIAIV YASLSTCRQT
            EAPVSGSVIL AGILLKLGGY GFLRFSWPIL PAASEYFAPL IITLSIIAII YGSLTTCRQV
            EAPVSGSVIL AGILLKLGGY GFLRFSWPIL PAASEYFAPL IITLSIIAII YGSLTTCRQV
            EAPVAGSVLL AGILLKLGGY GFMRFSYTLF PIASEYFSPV IIIMSLIAII YASFTTCRQT
            EAPVAGSVIL AGILLKLGGY GLLRFSWPLF PEASFYWSPV IVFFSVIAVV YGGLMTCRQI
            EAPLAGSVIL AGILLKLGGY GFIRFAWPIF PEATEYLAPI ILMLSLIAVI YGSLTTCRQV
            EAPVAGSILL AGILLKLGGY GYIRFCFPLF PNATVYFGPL MCALGFLAVF WGSINTLRQA
            EAPVAGSVLL AGILLKLGGY GFVRFSFPLF PQASEFLSPI LILLSLIAVL YGSLTTCRQN
            EAPVAGSVLL AGILLKLGGY GFIRFSWNLF PEASNYFAPI IIMLSSIAII YASLSTCRQT
            EAPLAGSVIL AGILLKLGGY GFIRFAWPLF PEATEYLAPI ILTLSLIAVI YGSLTTCRQV
            EAPLAGSVIL AGILLKLGGY GFIRFAWPLF PEATEYLAPI ILTLSLIAVI YGSLTTCRQV
            EAPLAGSVIL AGILLKLGGY GFIRFAWPLF PEATEYLAPI ILTLSLIAVI YGSLTTCRQV
            EAPLAGSVIL AGILLKLGGY GFIRFAWPLF PEATEYLAPI ILTLSLIAVI YGSLTTCRQV
            EAPLAGSVIL AGILLKLGGY GFIRFAWPLF PEATEYLAPI ILTLSLIAVI YGSLTTCRQV
            EAPLAGSVIL AGILLKLGGY GFIRFAWPLF PEATEYLAPI ILTLSLIAVI YGSLTTCRQV
            EAPVSGSVIL AGILLKLGGY GFLRFSWAIL PAASEYLAPL IVMLGVVAII YGSLITCRQV
            EAPLAGSVIL AGILLKLGGY GFIRFAWPLF PEATEYLAPI ILTLSLIAVI YGSLTTCRQV
            EAPIAGSILL AGILLKLGGY GFIRFSFPLF PLAAEYFTPL ILILSLISII FGALTTCRQI
            EAPVAGSVIL AGILLKLGGY GFIRFAWPLF PEATEYLAPV ILTLSLIAVI YGSLTTCRQV
            EAPVAGSVLL AGILLKLGGY GYLRFCLPLF PKAVIFFTPL MITLGILGVF WGSVNTLRQA
            EAPLAGSVIL AGILLKLGGY GFIRFAWPIF PEATEYLAPI ILTLSLIAVI YGSLTTCRQV
            EAPIAGSILL AGILLKLGGY GLIRFCYPIF PSASQFYYPL IIIISIIAIV YGALTTCRQI
            EAPIAGSILL AGILLKLGGY GLIRFCYPIF PLASQFYNPL IIIISIIAIV YGALTTCRQI
            EAPIAGSILL AGILLKLGGY GLIRFCYPIF PSASQFYYPL IIIISIIAIV YGALTTCRQI
            EAPVAGSVIL AGILLKLGGY GFIRFAWPIF PEATEYLAPI ILTLSLIAVI YGSLTTCRQV
            EAPVSGSVLL AGILLKLGGY GFIRFSYPIF PLASEYFSPF IIILSLIAIV YASFTTCRQT
            ---------- ---------- ---------- ---------- ---------- ----------
            EAPVAGSVLL AGILLKLGGY GFLRFSFPLL PEASQFFAPF IITLSLLAVI YGSLTTCRQT
            EAPVAGSVIL AGILLKLGGY GVLRFSWPLF PAASEYWSPV IVFFSVLAVV YGGLMTCRQV
            EAPVAGSILL AGILLKLGGY GYLRFCLPLF PAATQHFGPG MCLLGVLAVL WGSINTLRQA
            KAPVAGSVIL AGILLKLGGY GLLRFSWPLF PGASLYWSPV IVFFSVVAVV YGGLMTCRQI
            EAPVSGSVIL AGILLKLGGY GFLRFTWPIL PAATEYFAPF VIMLSVIAII YGSLTTCRQV
            EAPIAGSVLL AGILLKLGGY GFIRFSLPLF PIASEIFSPC IIIISIIAIV YGAFTTCRQS
            EAPVAGSVIL AGILLKLGGY GLLRFSWPLF PEASFYWSPV IVCFSVIAVV YGGLMTCRQI
            EAPVAGSVIL AGILLKLGGY GLLRFSWPLF PEASFYWSPV IVCFSVIAVV YGGLMTCRQI
            EAPVAGSVIL AGILLKLGGY GLLRFSWPLF PEASFYWSPV IVCFSVIAVV YGGLMTCRQI
            EAPVSGSVIL AGILLKLGGY GFLRFSWPIL PAASEYFAPL IVMLGVVAII YGGLLTCRQV
            EAPVAGSVIL AGILLKLGGY GLLRFSWPLF PEASFYWSPV IVFFSVIAVV YGGLMTCRQI
            EAPVSGSVIL AGILLKLGGY GFLRFSWPLL PAATEYFAPL VIMLSVIAVI YGSLTTCRQV
            EAPVAGSVLL AGILLKLGGY GFIRFSYPLF PIASEYFTPV ILLLSLLALI YGSLTTCRQT
            ---------- ---------- ---------- ---------- ---------- ----------
            EAPLAGSVIL AGILLKLGGY GFIRFAWPIF PEATEYLAPI ILMLSLIAVI YGSLTTCRQV
            EAPVSGSVIL AGILLKLGGY GFLRFSWPIL PAASEYFAPL VVMLGVVAIV YGGLLTCRQV
            EAPVAGSVIL AGILLKLGGY GFIRFSWGLF PDASQYFSPM IMTLSALAVI YASLSTCRQT
            EAPIAGSILL AGILLKLGGY GFIRFSYPII PLASNYFNPI IITLSCIAII YGGLTTFRQN
            EAPVAGSVIL AGILLKLGGY GLLRFSWPLF PGASLYWSPV IVFFSVVAVV YGGLMTCRQI
            EAPVAGSVIL AGILLKLGGY GLLRFSWPLF PGASLYWSPV IVFFSVVAVV YGGLMTCRQI
            EAPVSGSVIL AGILLKLGGY GFLRFSWPIL PAASEYFAPL IIMLGVVAVI YGGLLTCRQV
            EAPLAGSVIL AGILLKLGGY GFIRFAWPLF PEATEYLAPI ILTLSLIAVI YGSLTTCRQV
            EAPVAGSVIL AGVLLKLGGY GFIRFAWPIF PEATEYLSPV ILTLSLIAVI YGSLTTCRQV
            ---------- ---------- ---------- ---------- ---------- ----------
            EAPVSGSVIL AGILLKLGGY GFLRFSWAIL PAASEYLAPL IVMLGVVAII YGSLITCRQV
            EAPVSGSVIL AGILLKLGGY GFLRFSWVLL PAASEYLAPL IVMLGVVAII YGSLITCRQV
            EAPLAGSVIL AGILLKLGGY GFIRFAWPLF PEATHYLAPV ILTLSLIAVL YGSLTTCRQV
            EAPVSGSVIL AGVLLKLGGY GFLRFSWPLL PAASEYFAPL IITLSGIAIV YGSLTTCRQV
            EAPLAGSVIL AGILLKLGGY GFIRFAWPLF PEATEYLAPI ILTLSLIAVI YGSLTTCRQV
            EAPVAGSVIL AGILLKLGGY GLFRFSWPLF PGGSLYWSPV IVFFSVVAVV YGGLMTCRQI
            EAPVAGSVIL AGILLKLGGY GLFRFSWPLF PGGSLYWSPV IVFFSVVAVV YGGLMTCRQI
            EAPVSGSVIL AGILLKLGGY GFLRFSWPLL PAASEYFAPL IVMLGVIAVI YGGLLTCRQV
            EAPLAGSVIL AGILLKLGGY GFIRFAWPLF PEATEYLAPI ILTLSLIAVI YGSLTTCRQV
            EAPVAGSVIL AGILLKLGGY GFIRFAWPIF PEATEYLAPV ILTLSLIAVI YGSLTTCRQV
            EAPVAGSVIL AGILLKLGGY GLLRFSWPLF PGASLYWSPV IVFFSVVAVV YGGLMTCRQI
            EAPVAGSVML AGVLLKLGGY GFIRFSWPLF PEASEYFAPL VQTLSLLAII YASLTACRQA
            EAPVAGSVML AGVLLKLGGY GFIRFSWPLL PEASEYFAPL VQTLSLLAIV YASLTACRQA
            EAPVAGSVLL AGILLKLGGY GLVRLSWPIL PLGAQNLAPA IIAMGIIGIV YGSFGTCRQI
            EAPVAGSVLL AGILLKLGGY GLVRLSWPIL PLGAQNLAPA VIAMGIVGIV YGSFATCRQI
            EAPVAGSVLL AGILLKLGGY GLVRLSWPIL PLGAQNLAPA IIAMGIIGIV YGSFGTCRQI
            EAPVAGSVLL AGILLKLGGY GLVRLSWPIL PLGAQNLAPA VIAMGIVGIV YGSFATCRQI
            EAPVAGSVIL AGVLLKLGGY GFIRFSWPLL PNASEFFAPL IQTLSLLAII YGSLTTCRQV
            EAPVAGSVIL AGVLLKLGGY GFIRFSWPLL PDASEYFSPL IQTLSLLAII YGSLTTCRQV
            EAPVAGSVIL AGILLKLGGY GFLRFSWPLL PDASEYFSPL IQTLSVLAII YGSLTTCRQV
            EAPVAGSVLL AGVLLKLGGY GFIRFSWPLL PEASEFFAPL IQTLSLLAII YGSLTTCRQV
            EAPVAGSVIL AGVLLKIGGY GFIRFSWPLL PYASEYFAPL IQTLSLLAII YGSLTTCRQV
            EAPVAGSVIL AGVLLKLGGY GFIRFSWPLL PDASEFFSPL VQTLSILAVI YGSLTTCRQV
            EAPVAGSVIL AGVLLKLGGY GFIRFSWPLL PEASEYFGPF IQTLSLLAII YGSLTTCRQV
            EAPVAGSVML AGVLLKLGGY GFIRFSWPLL PEASEYFAPL VQTLSLLAIV YASLTACRQA
            EAPVAGSVIL AGVLLKLGGY GFIRFSWPLL PEASEFFAPL IQTLSILAII YGSLTTCRQV
            EAPVAGSVIL AGILLKLGGY GFIRFSWPLL PEASEYFAPF IRILSLLAII YGSLTTCRQV
            EAPVAGSVIL AGVLLKLGGY GFIRFSWPLL PDASEFFSPF IQTLSILAVI YGSLTTCRQV
            EAPVAGSVIL AGILLKLGGY GFIRFSWSLF PIAAEYFSPF LLTLGVLAII YGGLSTCRQV
            EAPVAGSVLL XGILLKLGGY GFLRXSLGLF PIGAEYCSSF VLTLGLLAVI YGSLXTCRQV
            EAPVAGSVIL AGVLLKLGGY GFIRFSWPLL PEASEFFAPL IQTLSILAII YGSLTTCRQV
            EAPCAGSVML AGVLLKIGGY GFIRFSWPIL PEASEYFAPL ILTLSLLAVI YGSLTTCRQV
            EAPVAGSVML AGVLLKLGGY GFIRFSWPLF PEASEYFAPL IQTLSLFAII YASLTTCRQV
            EAPVAGSVIL AGVLLKLGGY GFIRFSWPLL PDASEYFAPL IQTLSLFAVI YGSLTTCRQV
            EAPVAGSVIL AGVLLKLGGY GFIRFSWPLL PDASEYFGPL IQTLSLFAII YGSLTTCRQI
            EAPVAGSVIL AGVLLKLGGY GFIRFSWPLL PEASKFFAPL ILTLSLLAII YGSLTTCRQV
            EAPVAGSVIL AGVLLKLGGY GFIRFSWPLL PDASEYFAPL IQTLSLLAII YGSLTTCRQV

            DAKKLVAYSS VAHMGLVTIA IFSGTSEGLV AAIILMLAHG FISSGLFITV TNLYDRFHTR
            DAKRLIAYSS VAHMGIVTIG LFTHTMEGLI ASIFLMIAHG VVSPALFIAV TLLYERHHTR
            DFKRLIAYSS VAHMGLVPLG LFTHTIEGLV AAVFMMLAHG FVSSALFIAI TYLYERHHTR
            DFKRLIAYSS VAHMGLVPLS LFTHTIEGLV GAVFMMLAHG FVSSALFIAI TYLYERHHTR
            DMKRLVAYSS VAHMGLVTAA IFSGDPIAQL GSIFIMLSHG IVSSALFISV TQLYDRTGTR
            DFKRLIAYSS VAHMGLVPLG LFTHTIEGLV SAVFMMLAHG FVSSAFFIAI TYLYERHHTR
            DFKRLVAYSS VAHMGLVPLG IFTHIMEGLV GAVFLMLAHG FVSSALFIGV TFLYDRHHTR
            DAKKLVAYSS VAHMGLVTIA IFSRTSEGLV AAIILMLAHG FVSSGLFITV TNLYDRFHTR
            DAKRLIAYSS VAHMGIVTIG LFTHTMEGLI ASIFLMIAHG VVSPALFIAV TLLYERHHTR
            DAKKLVAYSS VAHMGLVIIA IFSKTYEGLV ASIILMVAHG FVSSGLFIVV TNLYDRFHTR
            DAKRLVAYSS VAHMGIVTLG IFSKTIEGII AAMILMLAHG LVSSGLFIVV TNLYDRFHTK
            ---------- ---------- ---------- ---------- ---------- ----------
            DIKRLIAYSS VAHMGLATAA IFNLDLVSQV GAIYLIIAH- ---------- ----------
            DAKKLVAYSS VAHMGLVVIA IFSKTYEGLI ASIILMIAHG FVSSGLFIVV TNLYDRFHTR
            DAKKLVAYSS VAHMGLVTIA IFSKTPEGLV ASIILMVAHG FVSSGLFIVV TNLYDRFHTR
            DLKKLIAYSS ---------- ---------- ---------- ---------- ----------
            ---------- ---------- ---------- ---------- ---------- ----------
            ---------- ---------- ---------- ---------- ---------- ----------
            DAKRLVAYSS VAHMGIVTLG IFSKTVEGII AAIILMLAHG LVSSGLFIVV TNLYDRFHTK
            DFKRLIAYSS VAHMGLVTLG LFTHTIEGMV AAVFMMLAHG LVSSALFIAV TYLYERHHTR
            DFKRLIAYSS VAHMGLVTLG LFTHTIEGLV AAVFMMLAHG LVSSALFIAV TYLYERHHTR
            DIKRLIAYSS VSHMGLVTLA IFTHSYEGLI AALIMMIAHG LVSSGLFMCS AVLYVRHHSR
            DFKRLVAYSS VAHMGLVPLG IFTHIMEGLV GAVFLMLAHG FVSSALFIGV TFLYDRHHTR
            DAKRLIAYSS VAHMGIVTIG LFTHTMEGLI ASIFLMIAHG VVSPALFIAV TLLYERHHTR
            DMKRLVAYSS VAHMGLVTLA LFSNHPEGIL GAMLVMVAHG FVSPALFIMV TFLYDRFHTR
            DMKRLIAYSS VAHMGLVTLA IFTHSVEGLL ASLFLMIAHG FVSSGLFMGV TVLYDRHHTR
            DAKRLVAYSS VAHMGIVTIA IFSKSIEGII AAILLMIAHG LISSGLFIMV TNLYDRFHTR
            DAKRLIAYSS VAHMGIVTIG LFTHTMEGLI ASIFLMIAHG VVSPALFIAV TLLYERHHTR
            DAKRLIAYSS VAHMGIVTIG LFTHTMEGLI ASIFLMIAHG VVSPALFIAV TLLYERHHTR
            DAKRLIAYSS VAHMGIVTIG LFTHTMEGLI ASIFLMIAHG VVSPALFIAV TLLYERHHTR
            DAKRLIAYSS VAHMGIVTIG LFTHTMEGLI ASIFLMIAHG VVSPALFIAV TLLYERHHTR
            DAKRLIAYSS VAHMGIVTIG LFTPTMEGLI ASIFLMIAHG VVSPALFIAV TLLSERHHTR
            DAKRLIAYSS VAHMGIVTIG LFTHTMEGLI ASIFLMIAHG VVSPALFIAV TLLYERHHTR
            DFKRLIAYSS VAHMGLVPLG LFSHTIEGLV AAVFMMLAHG FVSSALFIAI TYLYERHHTR
            DAKRLIAYSS VAHMGIVTIG LFTHTMEGLI ASIFLMIAHG VVSPALFIAV TLLYERHHTR
            DIKRLIAYSS VSHMGLVTVS IFCHSIEGLI ASILMMLAHG FISSGLFMSS SILYWRFHSR
            DAKRLIAYSS VAHMGIVTIG LFTHTMEGLI ASIFLMIAHG VVSPALFIAV TLLYERHHTR
            DMKRLVAYSS VAHMGLVTLT LFSQQPEAPL AALLMMVAHG LVSPALFIMV TLLYDRFHTR
            DAKRLIAYSS VAH------- ---------- ---------- ---------- ----------
            DIKRLIAYSS VSHMGLVTVG IFSHSIEGLT GSILMMIAHG LSSSGLFIIT SIIYFRFHSR
            DIKRLIAYSS VSHMGLVTIG IFSHSIEGIT GSILMMIAHG LSSSGLFIIS AIIYFRFHSR
            DIKRLIAYSS VSHMGLVTVG IFSHSIEGLT GSILMMIAHG LSSSGLFIIT SIIYFRFHSR
            DAKRLIAYSS VAHMGIVTIG LFTHTMEGLI ASIFLMIAHG VVSPALFIAV TLLYERHHTR
            DIKRLIAYSS VSHMGLVTLS IFCHSKEGLI ASIIMMIAHG LVSSGLFMAS AVLYVRHHSR
            ---------- ---------- ---------- ---------- ---------- ----------
            DMKRLIAYSS VAHMGLVTLA IFSGNLEGLT ASIFLMVAHG LVSSALFILV TVPYDRVGTR
            DFKRLVAYSS VAHMGLVPLG VFTHIIEGLV GAVFLMLAHG FVSSALFIGI TYLYDRHHTR
            DMKRLVAYSS VAHMGLVTVA LFSGSPEGLA AGLLMMVAHG LVSPALFAMV TCLYDRFHTR
            DFKRLVAYSS VAHMGIVPLG LFTHVIEGLI GALFLMLAHG FVSSALFIGV TFLYDRHHTR
            DLKRLIAYSS VAHMGLVTLG LFTHTIEGLV AAVFMMLAHG LVSSALFIAV TYLYERHHTR
            DIKRLIAYSS ISHMGLVTVS LFTNSLEGYI ASIIMMLAHG LVSSGLFMIS FTLYNRFHTR
            DFKRLVAYSS VAHMGLVPLG IFTHIMEGLV GAVFLMLAHG FVSSALFIGV TFLYDRHHTR
            DFKRLVAYSS VAHMGLVPLG IFTHIMEGLV GAVFLMLAHG FVSSALFIGV TFLYDRHHTR
            DFKRLVAYSS VAHMGLVPLG IFTHIMEGLV GAVFLMLAHG FVSSALFIGV TFLYDRHHTR
            DFKRIIAYSS VAHMGLVPLG LFTHTIEGLV AAVFMMLAHG FVSSALFIAI TYLYERHHTR
            DFKRLVAYSS VAHMGLVPLG IFTHIMEGLV GAVFLMLAHG FVSSALFIGV TFLYDRHHTR
            DFKRLIAYSS VAHMGLVTLG LFTHTIEGLV AAMFMMLAHG VVSSALFIAV TFLYDRHHTR
            DIKRLIAYSS VAHMGLVTLS IFVHSMEGLI ASITMMVAHG LVSSGLFMTS AVIYVRHHSR
            ---------- ---------- ---------- ---------- ---------- ----------
            DAKRLIAYSS VAHMGIVTVG LFTHTMEGLI ASIFLMIAHG VVSPALFIAV TLLYERHHTR
            DFKRLIAYSS VAHMGLVPLS LFTHTIEGLV GAVFMMLAHG FVSSALFIAI TYLYERHHTR
            DAKRLVAYSS VAHMGIVTIG IFSKTIEGIM AAVILMIAHG LVSSGLFIMV TNLYDRFHTK
            DIKRLIAYSS VSHMGLVTLS IFTHSIEGII ASIIMMVAHG VVSSGLFMTT SILYSRLHTR
            DFKRLVAYSS VAHMGLVPLG LFTHVIEGLI GALFLMLAHG FVSSALFIGV TFLYDRHHTR
            DFKRLVAYSS VAHMGLVPLG LFTHVIEGLI GALFLMLAHG FVSSALFIGV TFLYDRHHTR
            DFKRLIAYSS VAHMGLVPLG LFTHTIEGLV AAVFMMLAHG FVSSALFIAI TYLYERHHTR
            DAKRLIAYSS VAHMGIVTIG LFTHTMEGLI ASIFLMIAHG VVSPALFIAV TLLYERHHTR
            DAKRLIAYSS VAHMGIVTIG LFTHTMEGLI ASIFLMIAHG IVSPALFIAV TLLYERHHTR
            ---------- ---------- ---------- ---------- ---------- ----------
            DFKRLIAYSS VAHMGLVPLG LFTHTIEGLV AAVFMMLAHG FVSSALFIAI TYLYERHHTR
            DLKRLIAYSS VAHMGLVPLG LFTHTIEGLV AAVFMMLAHG FVSSALFIAI TYLYERHHTR
            DAKRLIAYSS VAHMGIVTIG LFTHTMEGLI ASIFLMIAHG VVSPALFVAV NLLYERHHTR
            DFKRLIAYSS VAHMGLVTLG LFTHTIEGLV AAVFLMLAHG IVSSALFIAV TFLYERHHTR
            DAKRLIAYSS VAHMGIVTIG LFTHTMEGLI ASIFLMIAHG VVSPALFIAV TLLYERHHTR
            DFKRLVAYSS VAHMGLVPLG LFTHVIEGLI GALFLMLAHG FVSSALFIGV TFLYDRHHTR
            DFKRLVAYSS VAHMGLVPLG LFTHVIEGLI GALFLMLAHG FVSSALFIGV TFLYDRHHTR
            DFKRLIAYSS VAHMGLVPLG LFTHTIEGLV AAVFMMLAHG FVSSALFIAI TYLYERHHTR
            DAKRLIAYSS VAHMGIVTIG LFTHTMEGLI ASIFLMIAHG VVSPALFIAV TLLYERHHTR
            DAKRLIAYSS VAHMGIVTIG LFTHTMEGLI ASIFLMIAHG IVSPALFIAV TLLYERHHTR
            DFKRLVAYSS VAHMGLVPLG LFTHVIEGLI GALFLMLAHG FVSSALFIGV TFLYDRHHTR
            DLKRIIAYSS VAHMGLVTLA IFTHTIQGLV SAIFLMLAHG FVSSALFIIV TLLYERHHTR
            DLKRIIAYSS VAHMGLVTLG IFTHTIQGLV SAIFLMLAHG LVSSALFIIV TLLYERHHTR
            DVKRLVAYSS VAHMGLASIT LVTHDIIGLT GSIFIMLAHG IVSSLLFILV TILYDRHHTR
            DVKRLVAYSS VAHMGLVSIA LVTHDIIGLT GSIFIMLAHG IVSSLLFILV TILYDRHHTR
            DVKRLVAYSS VAHMGLASIT LVTHDIIGLT GSIFIMLAHG IVSSLLFILV TILYDRHHTR
            DVKRLVAYSS VAHMGLVSIT LVTHDIIGLT GSIFIMLAHG IVSSLLFILV TILYDRHHTR
            DLKRIIAYSS VAHMGLVTLS LFSHTVQGLV SAIYLMLAHG LVSSALFIAV TFLYERHHTR
            DLKRIIAYSS VAHMGLVTLG IFSHTMQGLV AAIFLMLAHG LVSSALFIAV TLLYERHQTR
            DFKRIIAYSS VAHMGLVTLG IFSHSTQGLI AAIYLMLAHG LVSSALFIAV TFLYERHHTR
            DLKRIIAYSS VAHMGLVTLS LFSHTIQGLV AAVYLMLAHG LVSSALFIAV TFLYERHYTR
            DLKRIIAYSS VAHMGLVTLG IFSHTIQGLV AAIFLMLAHG LVSSALFIVV TFLYERHHTR
            DLKRIIAYSS IAHMGLVTLG IFSHTISGLM AAIYLMLAHG LVSSALFIIV TFLYERHFTR
            DLKRIVAYSS VAHMGLVTLS LFSHTVQGLV AAVFLMLAHG LVSSALFIAV TFLYERHHTR
            DLKRIIAYSS VAHMGLVTLG IFTHTIQGLV SAIFLMLAHG FVSSALFIIV TLLYERHHTR
            DLKRIIAYSS VAHMGLVTLG IFSHTIQGLV AAIFLMLAHG LVSSALFIAV TLLYERHHTR
            DLKRIVAYSS VAHMGLVTLS LFSHTVQGLV AAVFLMLAHG LVSSALFIAV TFLYERHHTR
            DLKRIIAYSS VAHMGLVTLG IFSHTISGLM AAIYLMLAHG LVSSALFIIV TFLYERHSTR
            DLKRIIAYSS ITHMGLVIIG IFSKNVMGLL GAIYLMLAHG VVSSSLFIIV TFLYERHHTR
            DLKRVVAYSS VAHMGIVVLG LFSLTSEGEI GGIYLMFAHG LVSPGLFIAV TCLYDRYNTR
            DLKRIIAYSS VAHMGLVTLG IFSHTIQGLV AAIFLMLAHG LVSSALFIAV TLLYERHHTR
            DFKRLIAYSS VAHMGLVTLG IFTHTIQGLV AAIFLMLAHG LVSSSLFIIV TLLYERHHTR
            DFKRIIAYSS VAHMGLVTLG IFTHTIQGLV SAIFLMLAHG FVSSALFIIV TLLYERHHTR
            DLKRIIAYSS VAHMGLVTLG LFSHTVQGLV GAVFLMLGHG LVSSALFIGV TLLYERFHTR
            DLKRIIAYSS VAHMGLVVLG LFSHTIQGLV AAVFLMLAHG LVSSALFIIV TLLYDRFHTR
            DLKRIIAYSS VAHMGLVTLG IFSHTVQGLV AAIFLMLAHG LVSSALFIAV TFLYDRHHTR
            DLKRIIAYSS VAHMGLVTLG IFSHTVQGLV AAIFLMLAHG LVSSALFIAV TFLYERHHTR

            IIRYYKGVVY TMPVYSTLFF LLILANIAFP VSMNFIGEFM STLSAFQFSF -LAILGMVLS
            LVRYYRGVVM TMPLFSIVFM VFTLANIAVP LSCNFVGEFL SLVAAFSTST SLGVLSMVIA
            LIKYYRGVTL TMPVFVCIMM VLSLSNMGIP LSCNFVGEFF SLLAAVEYNF GLGVLGMVWS
            LIKYYRGVTL TMPLFVCIMM VLSLTNMGIP LNCNFVGEFF SLLAAVKYNF GLGVLGVVWS
            LIRYYRGVVI TMPLFSALFV VLNLANMALP LSANFLAELI SIVGIIRELP LVAPLGVVLS
            LIKYYRGVTL TMPVFVCIMM VLSLSNMGIP LSCNFVGEFF SLLAAVEYNF GLGVLGMVWS
            LIKYYRGLTL TMPLFAVSML VLSLSNMGLP LSCNFVGEFF SLLAAFKYYY GVGVLGALFS
            IIRYYKGVVY TMPIYSTLFF LLILANIAFP ISMNFVGEFM SILSALQFSL -LAILGMVLS
            LVRYYRGVVM TMPLFSIVFM VFTLANIAVP LSCNFVGEFL SLVAAFSTST SLGVLSMVIA
            IIKYYKGIVY TMPIFTTAFF LLILGNIAFP VFINFIGEFM STLSIAQLTW -VGIIGMFLA
            LIGYYKGITY AMPLFSTIFF VLILANIAFP ISLNFIGEFI SIFSALQYSQ LM-IIGMVLS
            ---------- ---------- ---------- ---------- ---------- ----------
            ---------- ---------- ---------- ---------- ---------- ----------
            TIKYYKGIVY TMPIFTTAFF LLILGNIAFP IFINFIGEFM STLSIAQLTW -IGIIGMFLA
            IIRYYKGLVY SMPIFSTLFF ILILGNIAFP ITMNFVGEFV CIVSAAQFSL -VAIIGMVLS
            ---------- ---------- ---------- ---------- ---------- ----------
            ---------- ---------- ---------- ---------- ---------- ----------
            ---------- ---------- ---------- ---------- ---------- ----------
            LIRYYKGVSL TMPLFSTLFF ILILANIAFP ISLNFIGEFI SIYSALQYSW IL-ILGMVLS
            LIKYYRGVTI TMPIFAIIML VLTLTNMGIP LSCNFVAEFF SLLAAFEYNL GIGVLGMVWS
            LIKYYRGVTI TMPIFAIIML VLTLTNMGIP LSCNFVAEFF SLLAAFEYNF GIGVLGMVWS
            TIKYLGVLTI TMPIFSTITL ILILANIGFP LTFNFIAEFF SILAAFNYSF IAGLIGTLLA
            LIKYYRGLTL TMPFFAVSML VLSLSNMGLP LSCNFVGEFF SLLAAFKYYY GVGVLGVLFS
            LVRYYRGVVM TMPLFSIVFM VFTLANIAVP LSCNFVGEFL SLVAAFSTST SLGVLSMVIA
            LIRYYRGLTY ATPLFSLLFL ILSLMNMGLP PTGNFIAEFI CLLALFKVSP LTTLFGVILS
            AIRYYRGVAA SMPIFACITL FLTLANIAFP STCNFIGEFF SLLAALQYST WSGIVGVILS
            LIRYYRGTAF TMPIYSTILF IFILANIAFP ISLNFVAEFL SIIAAIQLSW -IAIIGIVLS
            LIRYYRGVVM TMPLFSIIFM VFTLANIAVP LSCNFVGEFL SLVAAFSTST SLGILSMVIA
            LIRYYRGVVM TMPLFSIIFM VFTLANIAVP LSCNFVGEFL SLVAAFSTST SLGILSMVIA
            LIRYYRGVVM TMPLFSIIFM VFTLANIAVP LSCNFVGEFL SLVAAFSTST SLGILSMVIA
            LIRYYRGVVM TMPLFSIIFM VFTLANIAVP LSCNFVGEFL SLVAAFSTST SLGILSMVIA
            LIRYYRGVVM TMPLFSIIFM VFTLANIAVP LSCNFVGEFL SLVAAFSTST SLGILSMVIA
            LIRYYRGVVM TMPLFSIIFM VFTLANIAVP LSCNFVGEFL SLVAAFSTST SLGILSMVIA
            LIKYYRGVTL TMPIFVTIMM ILSLTNMGIP LSCNFVGELF SLLAAVEYNL GLGVLGMVWS
            LIRYYRGVVM TMPLFSIIFM VFTLANIAVP LSCNFVGEFL SLVAAFSTST SLGILSMVIA
            IIKYFKGIVY LMPILSLIVF ILILGNISFP LTFNFIAEIF SLIAATKYSL ILGILGSFLG
            LIRYYRGVVM TMPLFSIIFM VFTLANIAVP LSCNFVGEFL SLVAAFSTST SLGILSMVIA
            LIRYYRGVAL GAPLLATALV ILSLMNMSLP PTSNFVAEFI SLWTVFQLSP LAALLGVILS
            ---------- ---------- ---------- ---------- ---------- ----------
            IIKYFRGLTI TMPILSIITF ILILANISFP LTLNFIAELF LIISAFKFSL FIILLGVFIN
            IIKYFRGLTI TMPILSVITF ILILANISFP LTLNFIAELF LIISAFKFPL FIILLGVFIN
            IIKYFRGLTI TMPILSIITF ILILANISFP LTLNFIAELF LIISAFKFSL FIILLGVFIN
            LVRYYRGVVM TMPLFSIVFM VFTLANIAVP LSCNFVGEFL SLVAAFSTST SLGVLSMVIA
            AIRYFRGLVI TMPVFSTITL ILILANIGFP LTLNFIAEFL SILAAFNYSN LVGIIGALMS
            ---------- ---------- ---------- ---------- ---------- ----------
            LIRYYRGLAI SMPLFASLFI LFTLANIALP LSCNFIGEFY ALIAAFKFNK LAGTLGIVLS
            LIKYYRGLAL TMPLFAISML ILSLTNMGFP LSSNFVGEFF SLLAAFKYHL GVGGFGVIFS
            LIRYYRGLTL GAPLFSVFFV SFSLMNMSLP PSGNFIAEWT SLVALFQASP LTALIGVILS
            LIKYYRGLTL TMPLFIITML ILSLANMGFP LSCNFVGEFF SLLAVFQYHY GVGMFGVLFS
            LIKYYRGITF SMPIFVSVFL VLTLTNMAIP LSCNFVAEFF SLLAAFEYNI VIGVLGMVWS
            IIKYFKGLVT PAPLLSSLTF ILVLGNISFP GTINFIAEFS SIVAATKYSI FIGISGIFLG
            LIKYYRGLTL TMPLFAVSML VLSLSNMGLP LSCNFVGEFF SLLAAFKYYY GVGALGVLFS
            LIKYYRGLTL TMPLFAVSML VLSLSNMGLP LSCNFVGEFF SLLAAFKYYY GVGALGVLFS
            LIKYYRGLTL TMPLFAVSML VLSLSNMGLP LSCNFVGEFF SLLAAFKYYY GVGALGVLFS
            LIKYYRGVTL TMPVFVCIMM VLSLSNMGIP LSCNFVGEFF SLLAAVEYNF GLGVLGMVWS
            LIKYYRGLTL TMPFFVVSML VLSLSNMGLP LSCNFVGEFF SLLAAFKYYY GVGVLGVLFS
            LIKYYRGITI SMPLFASMFL VLTLTNMGIP LSCNFVAEFF SLLAAFEYSK LIGVLGMVWS
            AIRYFRGLTL TMPIFSTITL ILILANIGFP LTFNFIAELF SILAGLNYSF IIGALGALLS
            ---------- ---------- ---------- ---------- ---------- ----------
            LVRYYRGVVM TMPLFSIVFM VFTLANIAVP LSCNFVGEFL SLVAAFSTST SLGVLSMVIA
            LIKYYRGVTL TMPLFVCIML VLSLTNMGIP LSCNFVGEFF SLLAAVQYNF GLGVLGVVWS
            LIRYYRGATY TMPIFSLLFF ALILANIAFP ISLNFIGEFF SIVSAIQFSW -VAIVGIVLS
            LIKYYKGLTS IMPIFSTIMI ILILGNISFP LTINFIAEFL SLLSITNYNF FTGIIGIFIG
            LIKYYRGLTL TMPLFVITML ILSLANMGFP LSCNFVGEFF SLLAVFQYHY GVGMFGVLFS
            LIKYYRGLTL TMPLFVITML ILSLANMGFP LSCNFVGEFF SLLAVFQYHY GVGMFGVLFS
            LIKYYRGITL TMPIFVCIML ILSLTNMGIP LSCNFVGEFF SLLAAVEYNL GLGVLGMVWS
            LIRYYRGIVM TMPLFSIIFM VFTLANIAVP LSCNFVGEFL SLVAAFSTST SLGILSMVIA
            LIKYYRGVVM TMPLFSLMFM VFTLANIAVP LSCNFVGEFL SLVAAFSTST SLGVLSMVIA
            ---------- ---------- ---------- ---------- ---------- ----------
            LIKYYRGATL TMPIFVTIMM ILSLTNMGIP LSCNFVGEFF SLLAAVEYNL GLGVLGMVWS
            LIKYYRGVTL TMPIFVTIMM VLSLTNMGIP LSCNFVGEFF SLLAAVEYNW GLGVLGMVWS
            LIRYYKGAVV SMPLFSIIFM VFTLANIAVP LSCNFVGEFL SLVAAFSTST SLGILSMVIA
            LIKYYRGITI TMPIFATMML VLTLTNMAIP LSCNFVGEFF SLLAAFEYSL VIGVLGMVLS
            LIRYYRGVVM TMPLFSIIFM VFTLANIAVP LSCNFVGEFL SLVAAFSTST SLGILSMVIA
            LIKYYRGLTL TMPLFVITML ILSLANMGFP LSCNFVGEFF SLLAVFQYHY GVGMFGVLFS
            LIKYYRGLTL TMPLFVITML ILSLANMGFP LSCNFVGEFF SLLAVFQYHY GVGMFGVLFS
            LIKYYRGISL TMPIFVCIMM ILSLTNMGIP LSCNFVGEFF SLLAAVEYNF GLGILGMVWS
            LIRYYRGVVM TMPLFSIIFM VFTLANIAVP LSCNFVGEFL SLVAAFSTST SLGILSMVIA
            LIRYYRGVVM TMPLFSIVFM VFTLANIAVP LSCNFVGEFL SLVAAFSTST SLGVLSMVIA
            LIKYYRGLTL TMPLFVITML ILSLANMGFP LSCNFVGEFF SLLAVFQYHY GVGMFGVLFS
            LVRYYRGVAI TMPIFSIIML LMTLANIAIP LSCNFVGELL SLLAAFEYSF IVGVLGMVLG
            LVKYYRGVAI TMPIFSIIML LMTLANMSVP LSCNFVGEFL SLLAVFEYSL VGGVLGMVLG
            LIKYYRGLSI SMPIWATIMI MTSLANIAAP PSSGFVGEYL SILSSFNWNP MVGVFGVILS
            LIKYYRGLSI TMPIWGTIMI VTSLANVAVP TSGNFIGEYL SILSSFHWNP IIGVFGVILS
            LIKYYRGLSI SMPIWATIMI MTSLANVAAP PSGGFVGEYL SILSSFNWNP IVGFFGVILS
            LIKYYRGLSI TMPIWGTIMI VTSLANVAVP PSGNFIGEYL SILSSFNWNP IIGVFGVILS
            LVKYYRGMVV TMPLFGVLMM ALILANASIP LSCNFIGEFL SIFAAFEYSF LVGAIGMVLS
            LVKYYRGIVI TMXLFGTLML ALTLANASIP LSCNFVGEFI SLLAAFEYSY IVGVLGTVLS
            LIKYYRGITI PMPLFSILFL IFILVNIGIP LSCNFIGEFL SLLAAFEYSY IVGALGIVLS
            LVKYYRGMVI TMPLFGVLML ALILANASIP LSCNFIGEFL SILAAFEYSF IVGALGMVLS
            LVKYYRGMVI TMPLFGILML SLVLANASIP LSCNFIGEFI SLLAAFEYSY VVGVLGMVLS
            LIKYYRGMTI TMPIFSALML LFILANIGIP LSCNFVGEFL SLFSAFEYSF VVGVLGMVLS
            LVRYYRGMVV TMPLFGTLML TLVLANASIP LSCNFVGEFF SLLGAFEYSY VVGVIGTVLS
            LVKYYRGVAI TMPIFSIIML LMTLANMAVP LSCNFVGEFL SLLAAFEYSL IGGVLGMVLG
            LVKYYRGMAI TMPLYGILML TLVLANASIP LSCNFIGEFI SLLAAFEYSF IIGLLGMVLS
            LVRYYRGMVI TMPLFGALTL ALVLANASIP LSCNFVGEFF SLLAAFEYSY VVGVLGTVLS
            LIKYYRGMTI TMPIFSALML VFILANIGIP LSCNFVGEFL SLXSAFEYSF VVGVLGMVLS
            LIRYYRGMVI TMPLFSGALF LLIIANIAIP LSCNFIGEFI CLFAAFDCSP IIGLCGIIIS
            LIRYYRGIWV KMPVFCFFFF LLTLANLGLP LSLNFVGEFL CLMGLFQYSW YFGLCSVVLS
            LVKYYRGMAI TMPLYGILML TLVLANASIP LSCNFIGEFI SLLAAFEYSF IIGLLGMVLS
            LIKYYRGMTI TMPIFATIML LMTLANIAVP LSCNFVGEFL SLLAAFEYSV IVGILGMVLG
            LVKYYRGITI TMPIFSIIML LMILANIAVP LSCNFVGEFL SLLAAFEYSF IVGGLGIILG
            LVKYYRGVAV TMPLFAMLLL ILVLANASIP LSSNFIGEFL SLLAAFEYSI IEGVLGVVLS
            LVKYYRGIVV TMPLFGVLML VLVLANASIP LSCNFVGEFF SLLAAFEYSF IVGVLGMVLS
            IIKYYRGMAI TMPLFGVSML TLMLANASIP LSCNFVGEFL SLLAAFEYSI IVGVLGIVLS
            LVKYYRGMVI TMPLFGILML LLVLANASIP LSCNFIGEFI SLLAAFEYSY VVGILGMVLS

            GAYSLLFYNK ISFGYPSSFL QFRDIDRREL WPPLILILLA VILGLTPTCL -LTAYSFLLF
            AAYSLYLYNR ICFGQLSPYL IFRDINRREF NGQLPLIVAI VLLGIVPYPL IYLILSIVIL
            AAYSLYLYNR ISFGAASNYL LFRDLNRCEL LAISPLLIAI FIFGIFPFII IYIIVIVILL
            AAYSLYLYNR ISFGAASNYL LFRDLNRCEL WVLSPLVIAI FLFGIFPFII IYVIVIVVLL
            AAYSLFMVNR ISFGVPSPYT LKRDLGRKEV YPVTLLAVLT YQLGVCPNWV VEISLGFTLF
            AAYSLYLYNR ISFGAASNYL LFRDLNRREL LAISPLVIAV FLFGIFPFII IYIIVIVILL
            AIYSLSLFNR ISFGGGSNYL LFRDLNRQEG FAMFPFLIII FLGGVVPFFV IYLVLVVLLF
            AAYSLLFYNK VSFGYPSSFL QFRDVNRREL WPPLLLIVLT ITLGVMPTCL -LTTYSFLLF
            AAYSLYLYNR ICFGQLSPYL IFRDINRREF NGQLPLIVAI VLLGVVPYPL IYLILSIVIL
            GVYSLLLFNK ISFGQPSHFT LFRDLTRREF QTPLLLITLT IILGIKPLLI NIIASSFIIF
            AAYSLTFFNK IAFGLPSQHT VLRDLNRREL FSPLLLSILT IILGLTPITI MFIITSLILF
            ---------- ---------- ---------- ---------- ---------- ----------
            ---------- ---------- ---------- ---------- ---------- -VVLTGLVLF
            GVYSLLLFNK ISFGQPSHFT LFRDLTRREF QTPLLLIIFT IILGIKPLLI NIITSSFIIF
            GAYSLLLFNK SSFGFPSQFT IFRDLTRREF QAPITLILFT FFLGLNPTIL TLTIYSFTLF
            ---------- ---------- ---------- ---------- ---------- ----------
            ---------- ---------- ---------- ---------- ---------- --SFIFTVLF
            ---------- ---------- ---------- ---------- ---------- --VSLSITLF
            ASYSLTFYNK ISFGQPSYHT ILRDLNRQEI FSPFLLIVFT IILGLAPITT MFIITSFILF
            AAYSLYLYNR LCFGNASNYL LFRDLNRREV LAIFPLVVLI FFLGVLPSII IYIIVAILLL
            AAYSLYLYNR ICFGGASNYL LFRDLNRREV LAISPLIILI LFLGILPSII IYIIVAILLL
            TVYALYFYNR VYFGAFSKYI IFRELIQTEF QGFLPLILLT LILGIFPNFV FINFLPLIMF
            AIYSLSLFNR ISFGGGSNYL LFRDLNRQEG FTILPFLIII FLGGVVPFFV IYLVLVVLLF
            AAYSLYLYNR ICFGQLSPYL IFRDINRREF NGQLPLIVAI VLLGIVPYPL IYLILSIVIL
            AAYALWFCNR ICFGSLSNHL LWKDINRRET FLIAPLIILP IFIGLFPASL ALIWISLIIF
            AVYALYFYNR VFFGSLSPLI KFRDLNRREF QSLSPLITLT LGLGLFPNII LLNFISLMLF
            ASYSLFFYNK ISFGTSSKFL LFRDLNRKEF NSLIPLGLLA VVFGLTPLTL IYILTCFIIF
            AAYSLYLYNR ICFGQLSPYL IFRDINRREF NGQLPLIVAI VLLGVVPYPL IYLILSIVIL
            AAYSLYLYNR ICFGQLSPYL IFRDINRREF NGQLPLIVAI VLLGVVPYPL IYLILSIVIL
            AAYSLYLYNR ICFGQLSPYL IFRDINRREF NGQLPLIVAI VLLGVVPYPL IYLILSIVIL
            AAYSLYLYNR ICFGQLSPYL IFRDINRREF NGQLPLIVAI VLLGVVPYPL IYLILSIVIL
            AAYSLYLYNR ICFGQLSPYL IFRDINRREF NGQLPLIVAI VLLGVVPYPL IYLILSIVIL
            AAYSLYLYNR ICFGQLSPYL IFRDINRREF NGQLPLIVAI VLLGVVPYPL IYLILSIVIL
            AAYSLYLYNR ISFGGGSNYL LFRDLNRGEL LAVSPLVIGI GGGGIIPSII IYRIVAVVLL
            AAYSLYLYNR ICFGQLSPYL IFRDINRREF NGQLPLIVAI VLLGIVPYPL IYLILSIVIL
            VIYSFYLYNR IFFGKIGRYL FLRDINLLEF NSFLPLIILT FFLGTLPNYV IIIILPILVF
            AAYSLYLYNR ICFGQLSPYL IFRDINRREF NGQLPLIVAI VLLGIVPYPL IYLILSIVIL
            AGYSLWFCNR ICFGTLSPHL RARDLSRREA LLVIPLIILP TGLGVYPHIL AIQFTILFLF
            ---------- ---------- ---------- ---------- ---------- ----------
            LIYSLWVYNR IFFGSNSIHL KFRDIVNFEF QSLLPLIIFI IILGIYPNIL IFNLLVVIMF
            LIYSLWIYNR IXFGSNSSHL KFRDXINFEY QSLIPLIILI IILGFYPDII IFNLLVLIMF
            LIYSLWVYNR IFFGSNSIHL KFRDIVNFEF QSLLPLIIFI IILGIYPNIL IFNLLVVIMF
            AAYSLYLYNR ICFGQLSPYL IFRDINRREF NGQLPLIVAI VLLGIVPYPL IYLILSIVIL
            TVYALYFYNR VYFGSASNHF IFREMLEFEF QAFLPLILLT IILGLFPNIL LFFILPLSLF
            ---------- ---------- ---------- ---------- ---------- -YIIVAILLL
            AAYSLLLYNR ISFGAPSSFT HLRDLSRRET NVLITLVLPT YILGIFPSLL IYLTVAIILF
            VVYSLSLFNR ISFGGGSNYL LFRDLSRQEA FVMLPFLVII FFGGVVPFFI LYLVVVMVLF
            AGYSLWFCNR ICFGTLSPHL YTRDLNRREV YLLFPLLLLP FILGLYPASL IFFLLALALF
            AIYSLSLFNR ISFGGGSNYL LFRDLSRREI FVILPFLLII FLGGIVPFPI IYLVIIIILF
            AAYSLYLYNR VSFGASSNYL LFRDLNRREL IAISPLVILI FILGVLPSLI IYMIVAILLL
            TVYSLSVYNK IYFGTLSNFT YYRDLNALEY HSFIPLIGLI LILGIIPNFI LLTVFPYILF
            AIYSLSLFNR ISFGGGSNYL LFRDLNRQEG FTMFPFLIII FLGGVVPFFV IYLILVVLLF
            AIYSLSLFNR ISFGGGSNYL LFRDLNRQEG FTMFPFLIII FLGGVVPFFV IYLILVVLLF
            AIYSLSLFNR TSFGGGSNYL LFRDLNRQEG FTMFPFLIII FLGGVVPFFV IYLILVVLLF
            AAYSLYLYNR ISFGAASNYL LFRDLNRREL LAISPLVIAV FLFGIFPFII IYIIVIVILL
            AIYSLSLFNR ISFGGGSNYL LFRDLNRQEG FTILPFLIII FLGGVVPFFV IYQVLVVLLF
            AAYSLYLYNR ISFGSPSNYL LFRDLNRREL WAIAPLLVLI LILGILPSLI LYMIVAILLL
            TVYALYYYNR IYFGVLSSHL KFREMMAFEF QSFMPLILLT IILGVFPNLI FLTFLPIVLF
            ---------- ---------- ---------- ---------- ---------- -YIIVAILLL
            AAYSLYLYNR ICFGQLSPYL IFRDINRREF NGQLPLIVAI VLLGIVPHPL IYLILSIVIL
            AAYSLYLYNR ISFGAASNYL LFRDLNRREL WALSPLVVAI FLFGIFPFII IYVVVVVILL
            AAYSLAFYNK VVFGHPSQFT LVRDLTRREF VSPILLIALT VVLGLAPVSI MFILTSLVIF
            TLYSLFIFNK MFFGQLNNFT IKRDLLYFEY QSFLPIIFFT IFLGIYPNIL IYLIISIIMF
            AIYSLSLFNR ISFGGGSNYL LFRDLSRREI FVIFPFLLII FLGGIVPFPI IYLVIIIILF
            AIYSLSLFNR ISFGGGSNYL LFRDLSRREI FVIFPFLLII FLGGIVPFPI IYLVIIIILF
            AAYSLYLYNR ISFGAASNYL LYRDLNRREV LAISPLVIAV VVFGIFPFVL IYIIVIVILL
            AAYSLYLYNR ICFGQLSPYL IFRDINRREF NGQLPLIVAI VLLGIVPYPL IYLILSIVIL
            AAYSLYLYNR ICFGQLSPYL IFRDINRREF HGQLPLVVAI LLLGLVPYPL IYLILSIVIL
            ---------- ---------- ---------- ---------- ---------- ----------
            AAYSLYLYNR ISFGGGSNYL LFRDLNRGEL LAVSPLVIGI GGGE------ -YIIVAVVLL
            AAYSLYLYNR ISFGGSANYL LFRDLNRREL LAIFSLIIGI GGGGIVPSII IYIIVVVVLL
            AAYSLYLYNR ICFGQLSPYL IFRDINRREF NGQLPLVVAI VFLGIFPYPL IYLILSIVIL
            AAYSLYLYNR ICFGDASNYH LFRDLNRREA LAMAPLVILI FFLGILPSVI IYIIVAILLL
            AAYSLYLYNR ICFGQLSPYL IFRDINRREF NGQLPLIAAI VLLGVVPYPL IYLILSIVIL
            AIYSLSLFNR ISFGGGSNYL LFRDLSRREI SVIFPFLLII LGGGIVPFPI IYLVIIIILF
            AIYSLSLFNR ISFGGGSNYL LFRDLSRREI SVIFPFLLII LGGGIVPFPI IYLVIIIILF
            AAYSLYLYNR ISFGAASNYL LFRDLNRSEL LAISPLVIAI FLFGIFPFIL IYIIVIVILL
            AAYSLYLYNR ICFGQLSPYL IFRDINRREF NGQLPLIVAI VLLGVIPYPL IYLILSIVIL
            AAYSLYLYNR ICFGQLSPYL IFRDINRREF NGQLPLIVAI LLLGIVPYPL IYLILSIVIL
            AIYSLSLFNR ISFGGGSNYL LFRDLSRREI FVIFPFLLII LGGGIVPFPI IYLVIIIILF
            AAYSLYLYNR VCFGNTSNFI LFRDLNRREF YALFPLVFLV YLIGVYPSVI IYFIISIILF
            AAYSLYLYNR VCFGNTSNFI LFRDLNRREF YALFPLVFLV YLIGVYPFVI IYFIISIILF
            AVYSFYFANR ITFGVPGNLL TFRDVNRREF YITASMVLLA FFAGVCPAFI LYLLVSIILF
            AVYSFYFANR VTFGAPGNLV SPRDVNRREF YITASMVFFA FLIGIYPIFI LYLLVSFILF
            AVYSFYFANR ITFGGPSNLI TFRDVNRREF YITASMILLA FFIGICPAFI LYLLVSIILF
            AVYSFYFANR VTFGASGSLI TSRDVNRREF YITASMIFFA FLIGVYPIFI LYLLVSIILF
            AGYSIYLYNR VCFGAPSNYL HYRDLNRCEF YTLFTLVFLI YLMGIFPLPV VYLTIGIILF
            ASYSIYLYNR VCFGTPSKYL QFRDLNRREF YVLFPLVILI FLIGVFPFII IYLTIGIILF
            AAYSMYLYNR VCFGTPSKSL NFRDLSRREF YVLLPLVLLV FIIGVFPVII TYLTIGVILF
            AGYSIYLYNR VCFGMPSKYL HYRDLNRREF YILFSLTFII FLMGIFPLPI VYLTVGIILF
            AGYSIYLYNR VCFGVPSRYL HFRDLNRREF YSLFPLVWLI FLMGIFPFIV IYLTVGIGLF
            GGYSMYLYNR VCFGVPSKYL SFRDLTRREV FSLLPLVFLT YLLGVFPSII TYLTVGIILF
            AGYSIYLYNR VCFGLPSKFL CYRDLNRREF YTLFTLVVLI YLMGIFPLLA IHVAIGAVLF
            AAYSLYLYNR VCFGNTSNFI LFRDLNRREF YALFPLVFLV YLIGVYPFVI IYFIISIILF
            AGYSIYLYNR ICFGFPSRYL YFRDINRREF YTLFPLVFLI FLLGVFPFII IYLTVGIILF
            AGYSIYLYNR VCFGFPSKFI FYRDLNRREF YILLILVILI YLMGIFPFLA IHVAIGAVLF
            GGYSMYLYNR VCFGVPSKYL SFRDLTRREV YSLFPLVFLT YLLGAFPSII TYLTVGIILF
            VGYSIYLXNR ISFGGPSQYL LYRDLNRREA YILLLLISII YLMGVFPFYL LCTVTGIVLF
            AAYSLYLYNR VAFGAYSKYM AGRDLNRREV YVFVVLSCLV YLLGICPNVL -Y--VGICLF
            AGYSIYLYNR ICFGFPSRYL YFRDINRREF YTLFPLVFLI FLLGVFPFII IYLTVGIILF
            AAYSLYLYNR VCFGNSSNYX IFRDINRREF YVLLPLIGLT VLMGVYPSAI IYFTVGTILF
            AAYSLYLYNR VCFGNSSNFI FFRDLNRREF YALFPLIFLV YLTGVYPSVL IYFVTAVTLF
            AGYSIYLYNR VCFGAPSKFI YFRDLNRREF YTLVPLILLI FLMGIFPFSV VYLTVGVILF
            AGYSIYLYNR VCFGEASKYL SFRDLNRREF YTLMPLVVLI ILMGVFPFSV VYLTIGIILF
            AGYSIYLYNR ACFGAPSKYL KFRDLNRREL YSIIPLVILI YLIGIFPSII IYLTVGIILF
            AGYSIYLYNR VCFGAPSRYL HLRDLNRREF YTLFPLVILI FLMGIFPFII IYLTVGIILF

            ILGVLGVSIN RTNLILLLMS IELMLLSTSL LFMAGASFYD LILGQVFTIL IFTVAAAESA
            LIGILGIILN RSNLIIMLMC VELVLLASTI LLLFESRVLY TLFGQIFAIM ILTVAAAESA
            LLGGWGVVLN RGHFIIMIIS IELILLAAFF LFLINSIEID LLIEQVFTIM GLTIAAAESA
            LLGGWGVVLN RGHFIIMIIS IELILLAAFF LFLINSIEID LLVEQVFTIM GLTIAAAESA
            LIALLGIIIN RTNLILMIMC LELLLLAVSL LFVIISSLNG LLDGQVAVIF ILTVAACESA
            LLGGWGVVLN RGHFIIMIIS IELILLAAFF LFLINSIEID LLIEQVFTIM GLTIAAAESA
            LLGSWGIILN RGHFIIMIVS IELVLLSTFF FFLINSKEID VLIEQVFMVM GLTIAAAESS
            ILGILGISIN RTNLILLLMS VELMLLSTSL LFMAGASFYD LILGQVFTIF IFTVAAAESA
            LIGILGIILN RSNLIIMLMC VELVLLASTI LLLFESRVLY TLFGQIFAIM ILTVAAAESA
            LLGVLGISLN KSNLIIILMS IELMLLSTSI IFIVTTMFYE QIMGQIFTLF ILTIAAAESA
            ILGVLGVSLN RTNLILLLMS VELMLLAASF LFIIASSFFD ILFGQIFTII VLTVAAAESA
            ---------- ---------- ---------- ---------- ---------- ----------
            LIATLGIIIN RLNLILILMS LEIMLLSICI LLIWVSSFYG VVSGYLFTLI VLTVAACESA
            LLGVLGISLN KSNLIIMLMS IELMLLSTSI IFIVTTMFYE QIIGQIFTLF ILTIAAAESA
            LLGLLGISIN RSNLILLLMS VELMLLSTSI LFVISSSFYG QVTGQLFTLF IFTVAAAESA
            ---------- ---------- ---------- ---------- ---------- ----------
            SIAILGIIIN RASLILVLIC VELMLLSISL MFAFCSHYVG EALPSFIIIV IITIAASESA
            LVALLGVIVN RSSLILVLMC IELMLLSISI MFMYSFCVNS THLSLVSIVM IISVAASESA
            ILGILGISLN RTNLILLIMS VELTLLAASL LFIIGSSFFD ILFGQIFTII ILTIAAAESA
            LLGVLGIVLN RGHLIIMLMS IELILLAASF LFLINSIVID ILIEQIFTIM ILTVAAAESA
            LLGVLGIVLN RGHLIIMLMS IELILLAASF LFLINSIIID ILIEQIFTIM ILTVAAAESA
            ILSIIGIILN RSNIILILIC IEIMLLSVSI NFLLHSLILN TIIGQIMSIY IITVAAVESA
            LLGSWGIILN RGHFIIMIVS IELVLLSTFF FFLINSKEID VLIEQVYMIM GLTIAAAESS
            LIGILGIILN RSNLIIMLMC VELVLLASTI LLLFGSCVFY TLFGQIFAIM ILTVAAAESA
            TLGTTGILLN RSNLILTIMS IELMFLASAL LLLLGVSLTD SLEGQIFTLF ILTVAAAESA
            ILGLLGILFN RTNLILVLMS IEVLLLAISL NLIIFSFLLQ TTIGQIFTIF ILTVAAAESA
            ILGILGISLN RTNLIILLMS IELLLLAASL LFIVGASFYN IFFGQLFTIT ILTIAAAESA
            LIGILGIILN RSNLIIMLMC VELVLLASTI LLLFESRVLY TLFGQIFAIV ILTVAAAESA
            LIGILGIILN RSNLIIMLMC VELVLLASTI LLLFESRVLY TLFGQIFAIV ILTVAAAESA
            LIGILGIILN RSNLIIMLMC VELVLLASTI LLLFESRVLY TLFGQIFAIV ILTVAAAESA
            LIGILGIILN RSNLIIMLMC VELVLLASTI LLLFESRVLY TLFGQIFAIV ILTVAAAESA
            LIGILGIILN RSNLIIMLMC VELVLLASTI LLLFESRVLY TLFGQIFAIV ILTVAAAESA
            LIGILGIILN RSNLIIMLMC VELVLLASTI LLLFESRVLY TLFGQIFAIV ILTVAAAESA
            LLGGWGMVFN RGHFIIMVVS IELVWLAAFF LFLINSIERD LLIEQVFTIM GLTIAAAESA
            LIGILGIILN RSNLIIMLMC VELVLLASTI LLLFESRVLY TLFGQIFAIV ILTVAAAESA
            IISLIGIIIN RSNILLILIN IELMLLSITL NLLISSFLLN SVSGQILSLF IISLAAVESA
            LIGILGIILN RSNLIIMLMC VELVLLASTI LLLFESRVLY TLLGQIFAIV ILTVAAAESA
            TLGTTGLVIN RTNLILTIMS IELMFLASAF LLLMGGAQQL SVEGQLLTLF ILTVAAAESA
            ---------- ---------- ---------- ---------- ---------- ----------
            CISIIGIIIN RSNIILILVS IEILLLSISM NFMLTSLTNF SLEGQIIAIY VITIAAIESA
            CISIIGIIIN RSNIILILIS IEILLLSVSM NFMLSSLINF SLEGQIIAIY IITIATIESA
            CISIIGIIIN RSNIILILVS IEILLLSISM NFMLTSLTNF SLEGQIIAIY VITIAAIESA
            LIGILGIILN RSNLIIMLMC VELVLLASTI LLLFESRVLY TLFGQIFAIM ILTVAAAESA
            VLSMLGISIN RSNIIMILLC FEMMLLSIII SLLYGSYFLD NSLGQLYSIF IMTMAAIESA
            LLGVLGIVLN RGHLIIMLMS IELILLAASF LFLINSIVID ILIEQIFTIM ILTVAAAESA
            LLSILGIVIN RSHLILMIMC IELMLLATSL LFLICSITLA NLTGEIFTIS ILTVAASESA
            LLGGWGVVLN RGHFIIMIVS IELVLLATFF FFLINSKEID ALIEQVFMIM GLTIAAAESS
            TLGSTGIVLN RGNLILTIMS IELMFLASAF LLLLGSNWMD TLETQIFTLL ILTVAAAESA
            LLGSWGIILN RGHFIIMLVS IELVLLSTFF FFLISSKEID LLIEQIFMIM GLTIAAAESS
            LLGVLGIVLN RGHLIIMLMS IELILLAASF LFLINSMITD TLIEQVFTIM VLTVAAAESS
            TISILGIIIN RSNIILLLIS IEVMLISISL NFLVLSSSTN DFTGLIVAVF VITVAAVESA
            LLGSWGIILN RGHFIIMIVS IELVLLSTFF FFLINSKEID VLIEQVYMIM GLTIAAAESS
            LLGSWGIILN RGHFIIMIVS IELVLLSTFF FFLINSKEID VLIEQVYMIM GLTIAAAESS
            LLGSWGIILN RGHFIIMIVS IELVLLSTFF FFLINSKEID VLIEQVYMIM GLTIAAAESS
            LLGGWGVVLN RGHFIIMIIS IELILLAAFF LFLINSIEID LLIEQVFTIM GLTIAAAESA
            LLGSWGIILN RGHFIIMIVS IELVLLSTFF FFLINSKEID VLIAQVYMIM GLTIAAAESS
            LLGVLGIVLN RGHLIIMLMS IELILLAASF LFLINSIVTD VLIEQVFTIL ILTVAAAESS
            ILSVIGVVIN RSNIILVLIC IEMMLLSVSL NFMINAFFLD SILGQISSIY IITVAAVESA
            LLGVLGIVLN RGHLIIMLMS IELILLAASF LFLINSVVID ILIEQIFTIM ILTVAAAESA
            LIGILGIILN RSNLIIMLMC VELVLLASTI LLLFESRVFY TLFGQIFAIM ILTVAAAESA
            LLGGWGVVLN RGHFIIMIIS IELILLAAFF LFLINSIEID LLVEQVFTIM GLTIAAAESA
            ILGAMGICLN RTNLILLIMS IELMLLAASL LFIVGSSFFN VLVGQAFTIL ILTVAAAESA
            ILSIIGMIIN KKNILIILIC LELMLLSLSL NFLIIGFINK NLFGLFISLF IITIAAVESA
            LLGSWGIILN RGHFIIMLVS IELVLLSTFF FFLISSKEID LLIEQIFMIM GLTIAAAESS
            LLGSWGIILN RGHFIIMLVS IELVLLSTFF FFLISSKEID LLIEQIFMIM GLTIAAAESS
            LLGGWGVVLN RGHFIIMIIS IELILLAAFF LFLINSIEVD LLIEQIFTIM GLTIAAAESA
            LIGILGIILN RSNLIIMLMC VELVLLASTI LLLFESRVLY TLFGQIFAIV ILTVAAAESA
            LIGILGIILN RSNLIIMLMC VELVLLASTI LLLFESRVLY TLFGQIFAIM ILTVAAAESA
            ---------- ---------- ---------- ---------- ---------- ----------
            LLGGWGVVFN RGHFIIMVVS IELVWLAAFF LFLINSIERD LLIEQVFTIM GLTIAAAESA
            LLGGWGVVLN RGHFIIMIVS IELILLAAFF WFLINSIERD LLIEQVFTIM GLTIAAAESA
            LIGILGIILN RSNLIIMLMC VELVLLASTI LLLFESRVLY TLFGQIFAIV ILTVAAAESA
            LLGVLGIVLN RGHLIIMLMS IELILLAASF LFLINSVVID ILIEQIFTIM ILTVAAAESA
            LIGILGIILN RSNLIIMLMC VELVLLASTI LLLFESRVLY TLFGQIFAIV ILTVAAAESA
            LLGSWGIILN RGHFIIMLVS IELVLLSTFF FFLISSKEID LLIEQIFMIM GLTIAAAESS
            LLGSWGIILN RGHFIIMLVS IELVLLSTFF FFLISSKEID LLIEQIFMIM GLTIAAAESS
            LLGGWGVVLN RGHFIIMIIS IELILLAAFF LFLINSIEID LLIEQIFTIM GLTIAAAESA
            LIGILGIILN RSNLIIMLMC VELVLLASTI LLLFESRVLY TLFGQIFAIV ILTVAAAESA
            LIGILGIILN RSNLIIMLMC VELVLLASTV LLLFESRVLY TLFGQIFAIM ILTVAAAESA
            LLGSWGIILN RGHFIIMLVS IELVLLSTFF FFLISSKEID LLIEQIFMIM GLTIAAAESS
            ILAVLGIILN RSNVIIMLMS IELMLLAMSF LFLINSEALD NLIGEVFTIM VLTVAAGEIA
            ILAVLGIILN RSNVIIMLMS IELMLLAMSF LFLINSEALD NLIGEVFTIM VLTVAAGEIA
            TTGVSGIIIN KNNIILILMS IELILLAISF LLIVYSVTLD NLLGIIFSLM VLTVAAAESA
            TTGVSGIIIN KNNIILILMS IELILLAISY LLIVYSVTLD NLLGIIFSLM VLTVAAAESA
            ITGVSGIIIN KNNIILILMS IELILLAISY LLIVYSVTLD NLLGIIFSLM VLTVAAAESA
            TTGVSGIIIN KNNIILILMS IELILLAISY LLIVYSVTLD NLLGIIFSLM VLTVAAAESA
            ILGVLGIVLN RSNLIIMLMS IELMLLAISF LFLINSVAID NLIGQIFTIM ILTVAAGESA
            ILGVLGIVLN RSNLIIMLMS IELMLLAISF SMTLFSVIID SLIGQIFTIM VLTVAAAESA
            ILGVLGIVLN RSNIIIMLMC IELMLLAISF LFLINSIAID NITGQIFTIM ILTIAAAESA
            ILGVLGIVLN RSNLIIMLMS IELMLLAISF LFLINSVVID NLIGQIFTIM ILTVAAAESA
            ILGVSGIVLN RSNLIIMLMS IELMLLAISF TMTLFSVVID NLIGQIFTIM ILTVAAAESA
            ILGVLGIVLN RSNLIIMLMS IELMLLAISY LFLINSVAID NLMGQICTIM VLTVAAAESA
            VLGGLGVVFN RSNLIIMLMS IELMLLAISF LFLINSVIVD DLIGQIFAIM IITVAAAESA
            ILAVLGIILN RSNVIIMLMS IELMLLAMSF LFLINSEALD NLIGEVFTIM VLTVAAGEIA
            ILGVLGIVLN RSNLIIMLMS IELMLLAISF LFLINSVVID NLIGQIFTIL ILTVAAAESA
            VLGGLGVVFN RSNLIIMLMS IELMLLAIXF LFLINSVIVD DLIGQIFAIM IITVAAAESA
            ILGVLGIVLN RSNLIIMLMS IELMLLAISY LFLINSVAID NLMGQICTIM VLTVAAAESA
            ILGVWGIILN KSNLMIILMS IELMLLAVSL LFTINSVYLE NIIGQIFVIM IIAIAAAESS
            NGGVVGIIVS RGSLIRVLMC LELLLLSVSL LIVNWGLAGD SIEGGILFLM ILIIAGAESS
            ILGVLGIVLN RSNLIIMLMS IELMLLAISF LFLINSVVID NLIGQIFTIL ILTVAAAESA
            ILGVLGIVLN RSNLIIMLMC IELMLLAISF LFLINSVVID NLIGQVFTII ILTVAAAETS
            ILAVLGIILN RSNVIIMLMS IELMLLAMSF LFLINSEALD NLIGEVFTIM VLTVAAGEIA
            ILGVLGIVLN RSNLIIMLMS IELMLLAIAF LFLINSIVID NLIGEIFTLM VLTVAAAESA
            ILGILGIVLN RSNLIIMLMS IELMLLAISV LFLINSVAIN NLIGQIFTIM ILTIAAAESA
            ILGVLGIVLN RSNLIIMLMS IELMLLSISL LFLINSIVLD NLIGQIFTIM ILTVAAAETA
            ILGILGIVLN RSNLIIMLMS IELMLLAISF TMALFSVIID NLIGQIFTIM VLTVAAAESA

            IGLAIIIAYF RLRGKISIRL LNLLKGMFTS IVLLPLISSI TLLLFGRKIG SKGSNIISCS
            IGLAIMVNYY RLRGTIAVRA LNLLRGMYLL VILIPLLSAV GSGLGGRYLG RKGAGLLASV
            IGLAIMVAYY RIRGTIILKS FSSLRGVYTC ILFLLVVGAL AAGVGGRKLG EKGAGILTSS
            IGLAIMVAYY RIRGTIILKS FSSLRGVYTC ILFLLVVGAF AAGVGGRKLG EKGAGILTSS
            LGLTIMVSYY RITGHISIRL LNLLKGMSLI LLWFPLISFM SCVGLGRYLG QEGSSLISCL
            IGLAIMVAYY RIRGTIILKS FSSLRGVYIC VLFLLVVGAL GAGVGGRKLG EKGAGLLTSS
            IGLAILVAYY RIRGTIVLKS FSSLRGMYLL ILFFPLIGAI LTGCFGRHIG EKGAGILTSG
            IGLAIIIAYF RLRGKISIKL LNLLKGMFTS IVLLPLISSI TLLLNGRKLG GKGSNIVSCT
            IGLAIMVNYY RLRGTIAVRA LNLLRGMYLL VILIPLLSAV GSGLGGRYLG RKGAGLLASV
            IGLAIIVAYF RLRGKISIKL LNTLKGMFTL ILFFPFFNSV LLLLFGRKIG IKGSNIISCI
            IGLAIIVTYF RIRGKISIKL LNTLKGMYIL IILLPLISSL VILLLGRNFG VRGSNHFSLL
            ---------- ---------- ---------- ---------- ---------- ----------
            IGLTMMISYY RITGHISIKL LNLLRG---- ---------- ---------- ----------
            IGLAIIVAYF RLRGKISIKL LNTLKGMFTL ILFFPFFNSV LLLLFGRKIG IKGSNVISCI
            IGLAIIVSYF RLRGKISIKL LNILKGMITL IIFFPLLSFF VLLLFGRRLG VEGSNLFSCT
            ---------- ---------- ------MYLL ILFLPLFSSI FSGLWGRKIG TEGAGIITSV
            IGLTLMVAYY RVSGHITVKL MNLLRG---- ---------- ---------- ----------
            IGLALMVSYF RVSGHITVKN MNLLRGVALL LVSLPLISFC TCIILGRLIG KYGSSWVSTL
            IGLAIIITYF RIRGKISIKL LNTLKGVYLL IIILPLISSL IILISGRNIG IKGANYFSVI
            IGLAILVTYY RIRGTIAIKS LNWLRGMYIL VVLAPLVGAL TSGLFGRKIG EKGAGILTSG
            IGLAILVTYY RIRGTIAIKS LNWLRGMYIL VVLAPLIGAL TSGLFGRKIG EKGAGILTSG
            IGLSIMISFY KLKGSISIRY LNLLKGMYLM VLILPLLSFI FCSLFGRKIG YSGVKITSTS
            IGLAILVAYY RIRGTIVLKS FSSLRGMYLL ILFFPLVGSI LTGCFGRHIG EKGAGILTSC
            IGLAIMVNYY RLRGTIAVRA LNLLRGMYLL VILIPLLSAV GSGLGGRYLG RRGAGLLASV
            IGLAILIAHY RLKGNISLNS FTLLRGG--- ---------- ---------- ----------
            IGLSIMVAFY KVKGSLSIRS LNLLKGMYSL VVILPLISAI IVGGKGRSLG EKGSAILSTT
            IGLAIIVTYF RIRGKISIKL LNTLKGMYLL VIFFPLISAT IILLFGRFLG TKGANLFSCF
            IGLAIMVNYY RLRGTIAVRA LNLLRGMYLL VILIPLLSAV GSGLGGRHLG RKGAGLLSSV
            IGLAIMVNYY RLRGTIAVRA LNLLRGMYLL VILIPLLSAV GSGLGGRHLG RKGAGLLSSV
            IGLAIMVNYY RLRGTIAVRA LNLLRGMYLL VILIPLLSAV GSGLGGRHLG RKGAGLLSSV
            IGLAIMVNYY RLRGTIAVRA LNLLRGMYLL VILIPLLSAV GSGLGGRHLG RKGAGLLSSV
            IGLAIMVNYY RLRGTIAVRA LNLLRGMYLL VILIPLLSAV GSGLGGRHLG RKGAGLLSSV
            IGLAIMVNYY RLRGTIAVRA LNLLRGMYLL VILIPLLSAV GSGLGGRHLG RKGAGLLSSV
            IGLAIMVAYY RIRGTVLLKS LSSLRGVYLL VLFTPLMGAM VSGLFGRKIG ERGAGILTSS
            IGLAIMVNYY RLRGTIAVRA LNLLRGMYLL VILIPLLSAV GSGLGGRHLG RKGAGLLSSV
            IGLSLMITFY KIKGSISINL INLLKSMFLL IIFLPLLSSF ISGMFGWKIG YKGVKLF-PF
            IGLAIMVNYY RLRGTIAVRA LNLLRGMYLL VILIPLLSAV GSGLGGRYLG RKGAGLLSSV
            LGLAILIAYY RLKGTIVIHS FTLLRGMYCL ILFLPLLATL WIFLGGRWWG EQGSSFLTIA
            ---------- ---------- ---------- ---------- ---------- ----------
            IGLSIIVAFY KIKGSISLKL LNLLKGMILT IIFLPLFNSL LCGFFGRFFG NKGVKLISFF
            IGLSIIVAFY KIKGSISLKL LNLLKGMILI IIFLPLLNSL ICGFLGRFFG IKGVKFISFI
            IGLSIIVAFY KIKGSISLKL LNLLKGMILT IIFLPLFNSL LCGFFGRFFG NKGVKLISFF
            IGLAIMVNYY RLRGTIAVRA LNLLRGMYLL VILIPLLSAV GSGLGGRYLG RKGAGLLASV
            IGLSIMIVFS KLKGSVAIRF LNLLKGMYLL ILILPLLSSI ICGLWGRKIG YEGIKLLSCI
            IGLAILVTYY RIRGTIAIKS LNWLRGI--- ---------- ---------- ----------
            IGLAIMVAFY RIRGSIAIKT ISLLKGMYIL ILVLPLISAI VSGIWGRKIG IKGAGIFSCV
            IGLALLVAYY RIRGTIVLKS FSSLRGMYLL VLFFPLIGAV LVGSFGRKIG EKGAGVLTSC
            IGLAILIAFF RLKGTIAIQA FSLLRGMYSL ILVFPLLTLV LLGLGGRWLG EKGSRGLATL
            IGLAILVAYY RIRGTIVLKS FSSLRGMYLL VLFFPLIGAI LTGCFGRKIG ERGAGILTSS
            IGLAIMVAYY RIKGTIAIKS LNWLRGMYIL VLTVPLLGAL VSGLFGRKIG EKGAGIFTSG
            IGLSIMISFY KVKGSVSIRF LNLLKGMHLL ILVFPLLSFL ICLGFGRKIG EVGSSYLSST
            IGLAILVAYY RIRGTIVLKS FSSLRGMYLL ILFFPLIGSI LTGCFGRHIG EKGAGILTSC
            IGLAILVAYY RIRGTIVLKS FSSLRGMYLL ILFFPLIGSI LTGCFGRHIG EKGAGILTSC
            IGLAILVAYY RIRGTIVLKS FSSLRGMYLL ILFFPLIGSI LTGCFGRHIG EKGAGILTSC
            IGLAIMVAYY RIRGTIILKS FSSLRGVYIC VLFLLVVGAL GAGVGGRKLG EKGAGLLTSS
            IGLAILVAYY RIRGTIVLKS FSSLRGMYLL ILFFPLVGSI LTGCFGRHIG EKGAGILTSC
            IGLAIMVAYY RIKGTIAIKS LNWLRGMYVL VLLVPLLGAL ASGLFGRKLG EKGAGILTSG
            IGLSIMIAFY KIKGSIAIRF LNLLKGMYFL IIFLPLLSFL VCSTFGRKIG EKGVKLFSSS
            IGLAILVAYY RIKGTIAVKS LNWLRG---- ---------- ---------- ----------
            IGLAIMVNYY RLRGTIAVRA LNLLRGMYLL VILIPLLSAV GSGLGGRYLG RRGAGLLASV
            IGLAIMVAYY RIRGTIILKS FSSLRGVYTC ILFLLVVGAF AAGVGGRKLG EKGAGILTSS
            IGLAIIISYF RIRGKITIKL LNILKGMYIL IAVLPLLSAV VLLSSGRRVG MSGSNIFSIF
            IGLSIIISFY KIKGSISLRF INLLKGMILI LIFLPLLNFF NCLLFGRLIG IKGSKIISCL
            IGLAILVAYY RIRGTIVLKS FSSLRGMYLL VLFFPLIGAV LTGCFGRKIG ERGAGILTSS
            IGLAILVAYY RIRGTIVLKS FSSLRGMYLL VLFFPLIGAV LTGCFGRKIG ERGAGILTSS
            IGLAIMVAYY RIRGTIILKS FSSLRGVYIC ILFILVVGAL AAGVGGRKLG EKGAGILTSS
            IGLAIMVNYY RLRGTIAVRA LNLLRGMYLL VILIPLLSAV GSGLGGRYLG RKGAGLLSSV
            IGLAIMVNYY RLRGTIAVRA LNLLRGMYLL VILIPLLSAV GSGLGGRYLG RRGAGLLASV
            ---------- ---------- ------VYSL MMILPLISSM TLLLFGRKLG ISGSNLFSCV
            IGLAIMVAYY RIRGTILLKS LSSLRGVYLL VLFTPLVGAM VSGLFGRKIG ERGAGILTSS
            IGLAIMVAYY RIRGTILLKS LSSLRGVYLL VLFVPLMGAI ASGLFGRKIG EKGAGILTSS
            IGLAIMVNYY RLRGTIAVRA SNLLRGMYLL VILIPLLSAV GSGLGGRYLG RKGASLLSSL
            IGLAILVAYY RIKGTIAVKS LNWLRGMYLL VILAPLLGAL TSGFFGRKIG EKGAGIFTSA
            IGLAIMVNYY RLRGTIAVRA LNLLRGMYLL VILIPLLSAV GSGLGGRYLG RKGAGLLSSV
            IGLAILVAYY RIRGTIVLKS FSSLRGMYLL VLFFPLIGAV LTGCFGRKIG ERGAGILTSS
            IGLAILVAYY RIRGTIVLKS FSSLRGMYLL VLFFPLIGAV LTGCFGRKIG ERGAGILTSS
            IGLAIMVAYY RIRGTIILKS FSSLRGVYTC ILFLLVVGAL AAGVGGRKLG EKGAGILTSS
            IGLAIMVNYY RLRGTIAVRA LNLLRGMYLL VILIPLLSAV GSGLGGRYLG RKGAGLLSSV
            IGLAIMVNYY RLRGTIAVRA LNLLRGMYLL VILIPLLSAV GSGLGGRYLG RKGAGLLASV
            IGLAILVAYY RIRGTIVLKS FSSLRGMYLL VLFFPLIGAV LTGCFGRKIG ERGAGILTSS
            IGLAILVAYY RIKGTIAIKS LNLLRGMYIL IVFLPLLSAI ISGRFGRNLG EKGAGVFTSS
            IGLAILVAYY RIKGTIAIKS LNLLRGMYIL IVFLPLLSAI ISGGFGXKLG EKGAGVFTSS
            IGLAILVAYY RLTGTITIKA LNLLRGMYLL VLFLPFINAF FLGFFGRLIG TTGSGILSTI
            IGLAILIAYF RLTGTITIRA LNLLRGMYLI VILLPFINAF LLGFCGRLIG TIGSGVLSTI
            IGLAILVAYY RLTGTITIKA LNLLRGMYLL VLLLPFINAF LLGFFGRLVG GAGGAILSTI
            IGLAILVAYF RLTGTITIKA LNLLRGMYLI VLLLPFINAF FLGFCGRLIG TIGSGVLSTI
            IGLAILVAYY RIRGTIAVKS LNLLRGMYIL VLFIPLLSAI LSGLFGRKIG VKGAGILTSS
            IGLAILVAYY RVRGSIAVKS LNLLRGMYLL VLFLPLLSAI ISGFFGRKIG TKGAGVLTSS
            IGLAILVAYY RIRGTIAIKT LNLLRGMYIL ILFLPLLSAF ISGLFGRKIG AKGAGIFTSS
            IGLAILVAYY RIRGTIAVKS LNLLRGMYIL VLFIPLLSAI ISGLFGRKIG TKGAGILTSS
            IGLAILVAYY RVRGPIAIKS LNLLRGMYIL VLFLPLLSAI ISGLFGRKVG TKGVGIITSS
            IGLAILVAYY RVRGTISVKT LNLLRGMYIL VLFVPLLSAV ISGLFGRIIG TRGAGIFTSS
            IGLAVLVAYY RVRGTIVVRS LNLLRGMYIL VLCIPLLSAL ISGFWGRKLG ARGAGVLTSC
            IGLAILVAYY RIKGTIAIKS LNLLRGMYIL IVFLPLLSAI ISGGFGRKLG EKGAGVFTSS
            IGLAXLVAYY RVRGTIAVRS LNLLRGMYIL VLFIPLLSAI ISGLFGRKIG TKGAGILTSS
            IGLAVLVAYY RVRGTIVVRS LNLLRGMYIL VLFIPLLSAM ISGFLGRKIG TKGAGIXTSS
            IGLAILXAYY RVRGTISVKT LNLLRGMYIL IIFLPLLSAV ISGLFGRTIG TRGASILTSS
            IGLAILIAYY RLRGTIAVKS LNFLKGMYLL IIFITFLSAS VTGLFGRKIG TKGAGLFSSI
            LGLGILVLYH RIRGVVGVRV LSVIRGMIMC ILCFPLMGAI LAGLWGRKLG SRGSGYWLAL
            IGLAILVAYY RVRGTIAVRS LNLLRGMYIL VLFIPLLSAI ISGLFGRKIG TKGAGILTSS
            IGLAILVAYY RIRGTIAVKS LNLLRGMYLL VLFIPLLSAA ISGLFGRKIG EKGAGVFTSS
            IGLAILVAYY RIKGTIAIKS LNLLRGMYIL IVFLPLLSAI ISGGFGRNLG EKGAGVFTST
            IGLAILVAYY RVRGTIAVKS LNLLRGMYIL VVFLPLLSAI ISGLFGRKIG TKGAGVLTSS
            IGLAILVAYY RVRGTIAVRS LNLLRGMYIL VLLVPLLSAI ISGLFGRRIG TKGAGVLTSS
            IGLAILVAYY RIRGTIAVRS LNILRGMFIL VLLIPLLSAI ISGLFGKKIG TKGAGILTSS
            IGLAILVAYY RVRGTIAVKS LNLLRGMYIL VLFFPLLSAI ISGLFGRKIG TKGAGILTSS

            CMFICLCLSI WLYHNIVLLE TGVSVKFWSW VDYNLFNTSL SFSVDNLSAS MIFAVNTVSF
            WVMASSLLSF VLCYEILING SAVYIELGRW IESDLLITNF GLQFDVITAV MLIVVTTISG
            CLIISLSWSV LIFYEIILSF STTHIKLWRW LDSDLLTVYF GLQFDGLVAI MLLVITTIST
            CLIISLSWSA LVFYEIILSF SMTHIKLWRW LDSDLLTVYF GLQFDGLVAI MLLVITTIST
            LLFLGFLFSW FVAYKYLLVG LDCVTSLWSW VPLSSLLIKV TLTLDKLSIL MLTVVFTVSF
            CLIISLSWSV LIFYEIILSY STTHIKLWRW LDSDLLTVYF GLQFDSLVAI MLLVITTIST
            CLIIGLSYSF LVGIEILFNS TATYLRLWKW FDSGFFLVFF DLQFDGLVAI MLFVVFLVST
            CMLICLCVSL LLYHNVVLLE TGISINYWSW VSYNLFNTNL SFFVDSLSAS MILAVNIVSF
            WVLISCLLSF ILCYEILING STVYIELGRW IESDLLITNF GLQFDVVTAV MLIVVTTISG
            NMLVITLISV IFFYEIIITE SNITVKYGEW INCVLLNTNL SFFIDQISIS MVMIVNIISL
            CLGIANLLSC FSYYETVILK SSIHINLFNW IPLNLFDASI NFHVDSISGG MILIVNMVSF
            ---------- ---------- ---------- ---------- ---------- ----------
            ---------- ---------- ---------- ---------- ---------- ----------
            NMLVITLISI IFFYEIIVTE SNITVKYVEW INCVLLNTNL SFFIDQISIS MVVIVNIISL
            AMFCSLALSF ILFYDLAQTN SVAHVYYWTW ISFILLNNNL SFFVDTMSGT MILVVNSVSF
            CMIINFSLSF FIFYETIIET SATFLKWGRW IDYNLFINTW GLQFDPLVTN MLFIVTGVSA
            ---------- ---------- ---------- ---------- ---------- ----------
            SIGLGCILSW INFLFYGLLE QELVINMWDW VSSLSLNFQV SLVLDSLSSS MLTIVFSISF
            CMVIASIISC LLYYETTFLK STITFSLFNW LSLSIFEESI NFYVDSISGG MILIVNIVSS
            CLIISLSWSA LIFYETTLNS STTYIKLWRW LDSDLLTTYF GLQFDSLTAT MLLVVTTVST
            CLIISLSWST LIFYETTLNS STTYIKLWRW LDSDLLTTYF GLQFDSLTAI MLLVVTTVST
            LLFLTFLISF FIWFEIILNH GNCSIILWSW FDIGFLHNNI SLNFDYIVCS MLILITLVSF
            CLIIGLSYSV LVGIEVLFNS TATFLRLWKW FDSGFFLVFF DLQFDGLVAV MLFVVFLVST
            WVIVSSLLSF VLCYEILING PTVYIELGRW IESDLLITNF GLQFDTVTAV MLIVVTTISG
            ---------- ---------- ---------- ---------- ---------- ----------
            LLVFTWIIAI VLFLEIQLEN SCLDLPLWVW FDLGFLYNPL GFYFDEITVS MLVVVSSIST
            CLGLNVVISC FIYYDIIVCN SIIIINLWNW VSFNVFETNI TFFIDSLSGG MIFVVNLVSF
            CVLASSLLSF VLCYEILING ATVYIELGRW IESDLLMTSF GFQFDMVTAV MLIVVTTISG
            CVLASSLLSF VLCYEILING ATVYIELGRW IESDLLMTSF GFQFDMVTAV MLIVVTTISG
            CVLASSLLSF VLCYEILING ATVYIELGRW IESDLLMTSF GFQFDMVTAV MLIVVTTISG
            CVLASSLLSF VLCYEILING ATVYIELGRW IESDLLMTSF GFQFDMVTAV MLIVVTTISG
            CVLASSLLSF VLCYEILING ATVYIELGRW IESDLLMTSF GFQFDMVTAV MLIVVTTISG
            CVLASSLLSF VLCYEILING ATVYIELGRW IESDLLMTSF GFQFDMVTAV MLIVVTTISG
            CLIISLSWCV LIFYETTLSS STTHVKLWRW LDFDLLTVYF GLQFDSLVAI MLLVVTIIST
            CVLASSLLSF VLCYEILING ATVYIELGRW IESDLLMTSF GFQFDMVTAV MLIVVTTISG
            IILLNFVLSI SLIIEIQFNN SIILLELVNW FELGILENKV SFRFDLIVGF MLVLVNLVSF
            WVLASSLLSF VLCYEILING STVYIELGRW IESDLLITNF GLQFDMVTAV MLIVVTTISG
            HLFMAWCLTL ALVWEVWVNQ SILLLVGANW LPLLPFQVSW GLLFDPLTAC MSLVVCSVSG
            ---------- ---------- ---------- ---------- ---------- ----------
[truncated: 81,557 more chars]
